# Supplementary material for: Light‐Driven Ratchet Mechanism Accelerates Regioselective Metal‐Cation Exchange in a Heterobimetallic Helicate
Source: Angew Chem Int Ed Engl. 2025 Jun 30;64(35):e202508952. doi: 10.1002/anie.202508952 (PMC12377437; doi:10.1002/anie.202508952)
Supplement: Supplementary file 2 — Supporting Information [file ANIE-64-e202508952-s001.zip]

Archive with 31 entries (31 files):
- combinedCIF.cif
- Zn2-E-Helicate-1.xyz
- Zn2-E-Helicate-2.xyz
- Zn2-E-Helicate-3.xyz
- Zn2-E-Helicate-4.xyz
- Zn2-E-Mesocate-1 Enantiomer2.xyz
- Zn2-E-Mesocate-1.xyz
- Zn2-Z-Helicate-1.xyz
- Zn2-Z-Helicate-2.xyz
- Zn2-Z-Helicate-3.xyz
- Zn2-Z-Helicate-4.xyz
- Zn2-Z-Mesocate-1-Enantiomer2.xyz
- Zn2-Z-Mesocate-1.xyz
- Zn2-Z-Mesocate-4 Enantiomer2.xyz
- Zn2-Z-Mesocate-4.xyz
- ZnFe-E-Helicate-1.xyz
- ZnFe-E-Helicate-2.xyz
- ZnFe-E-Helicate-3.xyz
- ZnFe-E-Helicate-4.xyz
- ZnFe-E-Mesocate-1 Enantiomer2.xyz
- ZnFe-E-Mesocate-1.xyz
- ZnFe-E-Mesocate-4 Enantiomer2.xyz
- ZnFe-E-Mesocate-4.xyz
- ZnFe-Z-Helicate-1.xyz
- ZnFe-Z-Helicate-2.xyz
- ZnFe-Z-Helicate-3.xyz
- ZnFe-Z-Helicate-4.xyz
- ZnFe-Z-Mesocate-1 Enantiomer2.xyz
- ZnFe-Z-Mesocate-1.xyz
- ZnFe-Z-Mesocate-4 Enantiomer2.xyz
- ZnFe-Z-Mesocate-4.xyz
