# Supplementary material for: Light‐Driven Ratchet Mechanism Accelerates Regioselective Metal‐Cation Exchange in a Heterobimetallic Helicate
Source: Angew Chem Int Ed Engl. 2025 Jun 30;64(35):e202508952. doi: 10.1002/anie.202508952 (PMC12377437; doi:10.1002/anie.202508952)
Supplement: Supplementary file 2 — Supporting Information [file ANIE-64-e202508952-s001.zip › combinedCIF.cif]

data_global
 
_audit_creation_method            'manual editing of form.cif' 

_publ_contact_author_name         'Larissa K. S. von Krbek'
_publ_contact_author_address
;      Kekul\'e-Institut f\"ur Organische Chemie und Biochemie
       Rheinische Friedrich-Wilhelms-University of Bonn
       Gerhard-Domagk-Str. 1
       D-53121 Bonn
       Germany
;
_publ_contact_author_phone        '+49 228 73-5608'
_publ_contact_author_email        'larissa.vonkrbek@uni-bonn.de'
_publ_requested_journal  'Angewandte Chemie'

_publ_section_title
;
A family of twelve-membered ring photoswitches with excellent Z->E conversion
;        

 
loop_
  _publ_author_name
  _publ_author_address
       'Maximilian J. Notheis'
;      Kekul\'e-Institut f\"ur Organische Chemie und Biochemie
       Rheinische Friedrich-Wilhelms-University of Bonn
       Gerhard-Domagk-Str. 1
       D-53121 Bonn
       Germany
;
       'Gregor Schnakenburg'
;      Institute of Inorganic Chemistry
       Rheinische Friedrich-Wilhelms-University of Bonn
       Gerhard-Domagk-Str. 1
       D-53121 Bonn
       Germany
;
       'Larissa K. S. von Krbek'
;      Kekul\'e-Institut f\"ur Organische Chemie und Biochemie
       Rheinische Friedrich-Wilhelms-University of Bonn
       Gerhard-Domagk-Str. 1
       D-53121 Bonn
       Germany
;

#------------------------------------------------------------------------------
# start Validation Reply Form
_vrf_RINTA01_Fe2L
;
PROBLEM: The value of Rint is greater than 0.25
RESPONSE: Due to low crystal quality and the predominantly light-atom content 
the overall scattering power of the sample was extremly limited. Even with a 
very sensitive detector and long exposure-times combined with the use of a new 
3d-integration algorithm of STOE the signal/noise ratio fell below 1 at 
2Theta angles higher than 100 degrees, together with Rint values above 0.50 
at these and higher diffration angles. 
Even though the final R-values of the structural model are not of 
outstanding quality, we consider the refined structural model to be valid and 
worth publishing. Due to the very high number of atoms in the asymmetric unit 
(high F(000) value) combined with small crystal size and poor scattering 
properties, the given wR2 values is in our opinion not in the good, but still 
in the acceptable range.
;
_vrf_PLAT020_Fe2L
;
PROBLEM: The Value of Rint is Greater Than 0.12 .........      0.394 Report
RESPONSE: see above
;
_vrf_PLAT084_ZnFeL
;
PROBLEM: High wR2 Value (i.e. > 0.25) ...................       0.46 Report
RESPONSE: Even if the final R-values of the structural model are not of 
outstanding quality, we consider the refined structural model to be valid and 
worth publishing. Due to the very high number of atoms in the asymmetric unit 
(high F(000) value) combined with small crystal size and poor scattering 
properties, the given wR2 values is in our opinion not in the good, but still 
in the acceptable range.
;
# end Validation Reply Form
#------------------------------------------------------------------------------
data_Fe2L
_audit_creation_date               2024-12-19
_audit_creation_method
;
Olex2 1.5
(compiled 2024.02.16 svn.r378c4104 for OlexSys, GUI svn.r6928)
;
_shelx_SHELXL_version_number       '2019/1'
_audit_contact_author_address      ?
_audit_contact_author_email        ?
_audit_contact_author_name         ''
_audit_contact_author_phone        ?
_publ_contact_author_id_orcid      ?
_publ_section_references
;
Dolomanov, O.V., Bourhis, L.J., Gildea, R.J, Howard, J.A.K. & Puschmann, H.
 (2009), J. Appl. Cryst. 42, 339-341.

Sheldrick, G.M. (2008). Acta Cryst. A64, 112-122.

Sheldrick, G.M. (2015). Acta Cryst. A71, 3-8.
;
_chemical_name_common              ?
_chemical_name_systematic          MN-462
_chemical_formula_moiety           'C96 H75 Fe2 N19, 4(C F3 O3 S)'
_chemical_formula_sum              'C100 H75 F12 Fe2 N19 O12 S4'
_chemical_formula_weight           2202.73
_chemical_melting_point            ?
loop_
  _atom_type_symbol
  _atom_type_description
  _atom_type_scat_dispersion_real
  _atom_type_scat_dispersion_imag
  _atom_type_scat_source
 'C' 'C' 0.0181 0.0091 'International Tables Vol C Tables 4.2.6.8 and 6.1.1.4'
 'H' 'H' 0.0000 0.0000 'International Tables Vol C Tables 4.2.6.8 and 6.1.1.4'
 'F' 'F' 0.0727 0.0534 'International Tables Vol C Tables 4.2.6.8 and 6.1.1.4'
 'Fe' 'Fe' -1.1336 3.1974
 'International Tables Vol C Tables 4.2.6.8 and 6.1.1.4'
 'N' 'N' 0.0311 0.0180 'International Tables Vol C Tables 4.2.6.8 and 6.1.1.4'
 'O' 'O' 0.0492 0.0322 'International Tables Vol C Tables 4.2.6.8 and 6.1.1.4'
 'S' 'S' 0.3331 0.5567 'International Tables Vol C Tables 4.2.6.8 and 6.1.1.4'

_shelx_space_group_comment
;
The symmetry employed for this shelxl refinement is uniquely defined
by the following loop, which should always be used as a source of
symmetry information in preference to the above space-group names.
They are only intended as comments.
;
_space_group_crystal_system        'triclinic'
_space_group_IT_number             2
_space_group_name_H-M_alt          'P -1'
_space_group_name_Hall             '-P 1'
loop_
  _space_group_symop_operation_xyz
 'x, y, z'
 '-x, -y, -z'

_cell_length_a                     13.868(6)
_cell_length_b                     13.993(8)
_cell_length_c                     27.609(12)
_cell_angle_alpha                  84.79(4)
_cell_angle_beta                   88.59(4)
_cell_angle_gamma                  75.32(4)
_cell_volume                       5162(4)
_cell_formula_units_Z              2
_cell_measurement_reflns_used      5976
_cell_measurement_temperature      100
_cell_measurement_theta_max        68.28
_cell_measurement_theta_min        3.29
_shelx_estimated_absorpt_T_max     0.895
_shelx_estimated_absorpt_T_min     0.703
_exptl_absorpt_coefficient_mu      3.791
_exptl_absorpt_correction_T_max    0.8080
_exptl_absorpt_correction_T_min    0.3511
_exptl_absorpt_correction_type     multi-scan
_exptl_absorpt_process_details
;
STOE LANA, absorption correction by scaling of reflection intensities.
J. Koziskova, F. Hahn, J. Richter, J. Kozisek, "Comparison of different
absorption corrections on the model structure of tetrakis(\m~2~-acetato)-
diaqua-di-copper(II)", Acta Chimica Slovaca, vol. 9, no. 2, 2016, pp. 136 - 140.
Afterwards a spherical absorption correction was performed within STOE LANA.
;
_exptl_absorpt_special_details     ?
_exptl_crystal_colour              'clear red'
_exptl_crystal_colour_lustre       clear
_exptl_crystal_colour_primary      red
_exptl_crystal_density_diffrn      1.417
_exptl_crystal_density_meas        ?
_exptl_crystal_density_method      'not measured'
_exptl_crystal_description         plate
_exptl_crystal_F_000               2256
_exptl_crystal_size_max            0.1
_exptl_crystal_size_mid            0.1
_exptl_crystal_size_min            0.03
_exptl_transmission_factor_max     ?
_exptl_transmission_factor_min     ?
_diffrn_reflns_av_R_equivalents    0.3935
_diffrn_reflns_av_unetI/netI       0.2458
_diffrn_reflns_Laue_measured_fraction_full  0.993
_diffrn_reflns_Laue_measured_fraction_max  0.936
_diffrn_reflns_limit_h_max         17
_diffrn_reflns_limit_h_min         -16
_diffrn_reflns_limit_k_max         16
_diffrn_reflns_limit_k_min         -17
_diffrn_reflns_limit_l_max         32
_diffrn_reflns_limit_l_min         -13
_diffrn_reflns_number              98477
_diffrn_reflns_point_group_measured_fraction_full  0.993
_diffrn_reflns_point_group_measured_fraction_max  0.936
_diffrn_reflns_theta_full          67.686
_diffrn_reflns_theta_max           73.427
_diffrn_reflns_theta_min           4.609
_diffrn_ambient_temperature        100
_diffrn_detector                   Pilatus200K
_diffrn_detector_area_resol_mean   5.81
_diffrn_detector_type              'DECTRIS PILATUS 200K'
_diffrn_measured_fraction_theta_full  0.993
_diffrn_measured_fraction_theta_max  0.936
_diffrn_measurement_device         'Eulerian 4-circle diffractometer'
_diffrn_measurement_device_type    'STOE STADIVARI'
_diffrn_measurement_method         'rotation method, \w scans'
_diffrn_radiation_collimation      '1.2 0.6 mm diameter'
_diffrn_radiation_monochromator    'Graded multilayer mirror'
_diffrn_radiation_polarisn_norm    270
_diffrn_radiation_probe            x-ray
_diffrn_radiation_type             'Cu K\a'
_diffrn_radiation_wavelength       1.54186
_diffrn_source                     'Axo Cu'
_diffrn_source_current             1.00
_diffrn_source_power               0.050
_diffrn_source_target              Cu
_diffrn_source_type                'Microfocus tube'
_diffrn_source_voltage             50
_reflns_Friedel_coverage           0.000
_reflns_Friedel_fraction_full      .
_reflns_Friedel_fraction_max       .
_reflns_number_gt                  6523
_reflns_number_total               19469
_reflns_special_details
;
 Reflections were merged by SHELXL according to the crystal
 class for the calculation of statistics and refinement.
 
 Structure factors included contributions from the .fab file.
 
 _reflns_Friedel_fraction is defined as the number of unique
 Friedel pairs measured divided by the number that would be
 possible theoretically, ignoring centric projections and
 systematic absences.
;
_reflns_threshold_expression       'I > 2\s(I)'
_computing_cell_refinement         'X-Area Recipe 2.0.2 (STOE, 2024)'
_computing_data_collection         'X-Area Pilatus3_SV 1.31.194.0 (STOE, 2023)'
_computing_data_reduction
;
X-Area Integrate 2.5.18.0 (STOE, 2024)
X-Area LANA 2.8.4 (STOE, 2024)
;
_computing_molecular_graphics      'Olex2 1.5 (Dolomanov et al., 2009)'
_computing_publication_material    'Olex2 1.5 (Dolomanov et al., 2009)'
_computing_structure_refinement    'XL  (Sheldrick, 2008)'
_computing_structure_solution      'SHELXT 2018/2 (Sheldrick, 2018)'
_refine_diff_density_max           1.106
_refine_diff_density_min           -0.558
_refine_diff_density_rms           0.108
_refine_ls_extinction_coef         .
_refine_ls_extinction_method       none
_refine_ls_goodness_of_fit_ref     1.019
_refine_ls_hydrogen_treatment      constr
_refine_ls_matrix_type             full
_refine_ls_number_parameters       1342
_refine_ls_number_reflns           19469
_refine_ls_number_restraints       1319
_refine_ls_R_factor_all            0.3092
_refine_ls_R_factor_gt             0.1411
_refine_ls_restrained_S_all        1.002
_refine_ls_shift/su_max            0.000
_refine_ls_shift/su_mean           0.000
_refine_ls_structure_factor_coef   Fsqd
_refine_ls_weighting_details      
 'w=1/[\s^2^(Fo^2^)+(0.1620P)^2^+18.5816P] where P=(Fo^2^+2Fc^2^)/3'
_refine_ls_weighting_scheme        calc
_refine_ls_wR_factor_gt            0.3055
_refine_ls_wR_factor_ref           0.4099
_refine_special_details            ?
_olex2_refinement_description
;
1. Fixed Uiso
 At 1.2 times of:
  All C(H) groups, All C(H,H) groups
2. Rigid body (RIGU) restrains
 All non-hydrogen atoms
 with sigma for 1-2 distances of 0.001 and sigma for 1-3 distances of 0.001
3.a Secondary CH2 refined with riding coordinates:
 C1(H1A,H1B), C2(H2A,H2B), C15(H15A,H15B), C16(H16A,H16B), C33(H33A,H33B),
 C34(H34A,H34B), C47(H47A,H47B), C48(H48A,H48B), C65(H65A,H65B), C66(H66A,H66B),
  C79(H79A,H79B), C80(H80A,H80B)
3.b Aromatic/amide H refined with riding coordinates:
 C3(H3), C5(H5), C6(H6), C8(H8), C10(H10), C11(H11), C14(H14), C19(H19),
 C21(H21), C22(H22), C24(H24), C25(H25), C27(H27), C29(H29), C30(H30), C31(H31),
  C32(H32), C35(H35), C37(H37), C38(H38), C40(H40), C42(H42), C43(H43),
 C46(H46), C51(H51), C53(H53), C54(H54), C56(H56), C57(H57), C59(H59), C61(H61),
  C62(H62), C63(H63), C64(H64), C67(H67), C69(H69), C70(H70), C72(H72),
 C74(H74), C75(H75), C78(H78), C83(H83), C85(H85), C86(H86), C88(H88), C89(H89),
  C91(H91), C93(H93), C94(H94), C95(H95), C96(H96)
;
_atom_sites_solution_hydrogens     geom
_atom_sites_solution_primary       dual
_atom_sites_solution_secondary     ?
loop_
  _atom_site_label
  _atom_site_type_symbol
  _atom_site_fract_x
  _atom_site_fract_y
  _atom_site_fract_z
  _atom_site_U_iso_or_equiv
  _atom_site_adp_type
  _atom_site_occupancy
  _atom_site_site_symmetry_order
  _atom_site_calc_flag
  _atom_site_refinement_flags_posn
  _atom_site_refinement_flags_adp
  _atom_site_refinement_flags_occupancy
  _atom_site_disorder_assembly
  _atom_site_disorder_group
 Fe1 Fe 0.68123(12) 0.19456(14) 0.07972(6) 0.0411(5) Uani 1 1 d . . . . .
 Fe2 Fe 0.23211(14) 0.71576(15) 0.41518(7) 0.0523(6) Uani 1 1 d . . . . .
 N1 N 0.8053(8) 0.0835(9) 0.0030(4) 0.0638(19) Uani 1 1 d . . . . .
 N2 N 0.7796(8) 0.2694(9) 0.0405(4) 0.0609(16) Uani 1 1 d . . . . .
 N3 N 0.5911(8) 0.3557(9) 0.0701(4) 0.0595(16) Uani 1 1 d . . . . .
 N4 N 0.0665(8) 0.7031(9) 0.1322(4) 0.071(2) Uani 1 1 d . . . . .
 N5 N 0.0166(8) 0.6829(9) 0.1687(4) 0.066(2) Uani 1 1 d . . . . .
 N6 N 0.1724(7) 0.6144(8) 0.3924(4) 0.0526(15) Uani 1 1 d . . . . .
 N7 N 0.1999(7) 0.6590(8) 0.4792(4) 0.0537(15) Uani 1 1 d . . . . .
 N8 N 0.6001(8) 0.1558(9) 0.0233(4) 0.0627(17) Uani 1 1 d . . . . .
 N9 N 0.5549(7) 0.1463(9) 0.1171(4) 0.0604(17) Uani 1 1 d . . . . .
 N10 N 0.3836(8) 0.0939(8) 0.3892(4) 0.0600(19) Uani 1 1 d . . . . .
 N11 N 0.4268(8) 0.1330(8) 0.4168(4) 0.0619(19) Uani 1 1 d . . . . .
 N12 N 0.3656(7) 0.6226(8) 0.4189(4) 0.0524(14) Uani 1 1 d . . . . .
 N13 N 0.3016(7) 0.8025(8) 0.4444(4) 0.0542(15) Uani 1 1 d . . . . .
 N14 N 0.7803(8) 0.0586(9) 0.1044(4) 0.0655(17) Uani 1 1 d . . . . .
 N15 N 0.7367(8) 0.2273(10) 0.1489(4) 0.0658(17) Uani 1 1 d . . . . .
 N16 N 0.7772(10) 0.7070(12) 0.2751(5) 0.089(2) Uani 1 1 d . . . . .
 N17 N 0.7074(9) 0.7774(11) 0.2749(5) 0.083(2) Uani 1 1 d . . . . .
 N18 N 0.2484(7) 0.7833(8) 0.3508(4) 0.0546(15) Uani 1 1 d . . . . .
 N19 N 0.1012(7) 0.8134(8) 0.4110(4) 0.0555(15) Uani 1 1 d . . . . .
 C1 C 0.8605(10) 0.1538(11) -0.0167(5) 0.064(2) Uani 1 1 d . . . . .
 H1A H 0.822802 0.196663 -0.044017 0.077 Uiso 1 1 calc R U . . .
 H1B H 0.925533 0.117351 -0.029448 0.077 Uiso 1 1 calc R U . . .
 C2 C 0.8780(10) 0.2189(12) 0.0232(5) 0.067(2) Uani 1 1 d . . . . .
 H2A H 0.917755 0.177160 0.050182 0.080 Uiso 1 1 calc R U . . .
 H2B H 0.914153 0.267832 0.009488 0.080 Uiso 1 1 calc R U . . .
 C3 C 0.7478(9) 0.3605(11) 0.0328(4) 0.056(3) Uani 1 1 d . . . . .
 H3 H 0.789341 0.397726 0.016511 0.067 Uiso 1 1 calc R U . . .
 C4 C 0.6470(10) 0.4127(11) 0.0484(5) 0.061(3) Uani 1 1 d . . . . .
 C5 C 0.6123(10) 0.5158(11) 0.0423(5) 0.069(3) Uani 1 1 d . . . . .
 H5 H 0.652611 0.554981 0.026481 0.082 Uiso 1 1 calc R U . . .
 C6 C 0.5209(10) 0.5593(12) 0.0591(5) 0.073(4) Uani 1 1 d . . . . .
 H6 H 0.497326 0.629458 0.056070 0.088 Uiso 1 1 calc R U . . .
 C7 C 0.4618(10) 0.5015(11) 0.0807(5) 0.064(3) Uani 1 1 d . . . . .
 C8 C 0.5028(9) 0.3984(11) 0.0854(5) 0.060(3) Uani 1 1 d . . . . .
 H8 H 0.463588 0.357581 0.100699 0.072 Uiso 1 1 calc R U . . .
 C9 C 0.3591(10) 0.5499(11) 0.0981(5) 0.065(2) Uani 1 1 d . . . . .
 C10 C 0.3364(11) 0.6408(11) 0.1187(5) 0.068(3) Uani 1 1 d . . . . .
 H10 H 0.388138 0.671772 0.124207 0.082 Uiso 1 1 calc R U . . .
 C11 C 0.2408(10) 0.6852(12) 0.1308(5) 0.071(3) Uani 1 1 d . . . . .
 H11 H 0.226904 0.746891 0.144775 0.086 Uiso 1 1 calc R U . . .
 C12 C 0.1643(10) 0.6426(12) 0.1234(5) 0.066(2) Uani 1 1 d . . . . .
 C13 C 0.1795(10) 0.5508(11) 0.1039(5) 0.066(3) Uani 1 1 d . . . . .
 C14 C 0.2821(10) 0.5030(12) 0.0909(5) 0.070(3) Uani 1 1 d . . . . .
 H14 H 0.297036 0.440567 0.077594 0.084 Uiso 1 1 calc R U . . .
 C15 C 0.1015(10) 0.4942(12) 0.0945(5) 0.073(3) Uani 1 1 d . . . . .
 H15A H 0.069968 0.520985 0.062662 0.088 Uiso 1 1 calc R U . . .
 H15B H 0.136732 0.423957 0.091618 0.088 Uiso 1 1 calc R U . . .
 C16 C 0.0207(10) 0.4968(12) 0.1314(5) 0.070(2) Uani 1 1 d . . . . .
 H16A H -0.004575 0.437020 0.129744 0.084 Uiso 1 1 calc R U . . .
 H16B H -0.034983 0.555286 0.122418 0.084 Uiso 1 1 calc R U . . .
 C17 C 0.0495(10) 0.5010(11) 0.1828(5) 0.068(2) Uani 1 1 d . . . . .
 C18 C 0.0506(10) 0.5939(11) 0.1991(5) 0.065(2) Uani 1 1 d . . . . .
 C19 C 0.0720(10) 0.5996(11) 0.2491(5) 0.063(3) Uani 1 1 d . . . . .
 H19 H 0.068904 0.662528 0.260348 0.075 Uiso 1 1 calc R U . . .
 C20 C 0.0964(9) 0.5179(11) 0.2807(5) 0.059(2) Uani 1 1 d . . . . .
 C21 C 0.0971(10) 0.4257(11) 0.2640(5) 0.065(3) Uani 1 1 d . . . . .
 H21 H 0.114759 0.367003 0.285453 0.078 Uiso 1 1 calc R U . . .
 C22 C 0.0718(10) 0.4210(12) 0.2162(5) 0.070(3) Uani 1 1 d . . . . .
 H22 H 0.069933 0.358302 0.206145 0.084 Uiso 1 1 calc R U . . .
 C23 C 0.1159(9) 0.5279(10) 0.3319(5) 0.059(2) Uani 1 1 d . . . . .
 C24 C 0.0967(9) 0.4588(10) 0.3696(5) 0.059(3) Uani 1 1 d . . . . .
 H24 H 0.072999 0.403677 0.362307 0.071 Uiso 1 1 calc R U . . .
 C25 C 0.1132(9) 0.4738(10) 0.4168(5) 0.055(2) Uani 1 1 d . . . . .
 H25 H 0.101469 0.427656 0.442207 0.066 Uiso 1 1 calc R U . . .
 C26 C 0.1463(8) 0.5534(9) 0.4284(5) 0.049(2) Uani 1 1 d . . . . .
 C27 C 0.1565(9) 0.6021(10) 0.3460(5) 0.056(3) Uani 1 1 d . . . . .
 H27 H 0.173919 0.646717 0.321372 0.067 Uiso 1 1 calc R U . . .
 C28 C 0.1591(8) 0.5772(9) 0.4771(5) 0.051(2) Uani 1 1 d . . . . .
 C29 C 0.1262(9) 0.5332(10) 0.5189(5) 0.056(3) Uani 1 1 d . . . . .
 H29 H 0.099846 0.477089 0.517680 0.067 Uiso 1 1 calc R U . . .
 C30 C 0.1323(9) 0.5727(10) 0.5632(5) 0.060(3) Uani 1 1 d . . . . .
 H30 H 0.108363 0.544482 0.592219 0.072 Uiso 1 1 calc R U . . .
 C31 C 0.1730(9) 0.6523(10) 0.5648(5) 0.055(2) Uani 1 1 d . . . . .
 H31 H 0.176624 0.680451 0.594578 0.067 Uiso 1 1 calc R U . . .
 C32 C 0.2089(9) 0.6904(10) 0.5218(5) 0.058(3) Uani 1 1 d . . . . .
 H32 H 0.241575 0.742094 0.523305 0.069 Uiso 1 1 calc R U . . .
 C33 C 0.7292(9) 0.0717(12) -0.0300(5) 0.066(2) Uani 1 1 d . . . . .
 H33A H 0.713264 0.007252 -0.021257 0.079 Uiso 1 1 calc R U . . .
 H33B H 0.754960 0.072021 -0.063723 0.079 Uiso 1 1 calc R U . . .
 C34 C 0.6361(10) 0.1546(11) -0.0269(5) 0.064(2) Uani 1 1 d . . . . .
 H34A H 0.650814 0.218803 -0.037732 0.077 Uiso 1 1 calc R U . . .
 H34B H 0.584238 0.144611 -0.048490 0.077 Uiso 1 1 calc R U . . .
 C35 C 0.5215(10) 0.1307(11) 0.0358(5) 0.062(3) Uani 1 1 d . . . . .
 H35 H 0.480529 0.116231 0.011895 0.074 Uiso 1 1 calc R U . . .
 C36 C 0.4931(10) 0.1236(11) 0.0874(5) 0.062(3) Uani 1 1 d . . . . .
 C37 C 0.4095(10) 0.0951(11) 0.1020(5) 0.066(3) Uani 1 1 d . . . . .
 H37 H 0.366337 0.081584 0.078777 0.080 Uiso 1 1 calc R U . . .
 C38 C 0.3876(10) 0.0860(12) 0.1521(5) 0.070(4) Uani 1 1 d . . . . .
 H38 H 0.330430 0.064969 0.163428 0.084 Uiso 1 1 calc R U . . .
 C39 C 0.4520(10) 0.1085(11) 0.1842(5) 0.064(2) Uani 1 1 d . . . . .
 C40 C 0.5354(10) 0.1354(12) 0.1660(5) 0.070(4) Uani 1 1 d . . . . .
 H40 H 0.581544 0.146957 0.188240 0.084 Uiso 1 1 calc R U . . .
 C41 C 0.4353(9) 0.1003(11) 0.2376(5) 0.062(2) Uani 1 1 d . . . . .
 C42 C 0.3395(10) 0.1448(12) 0.2565(5) 0.072(4) Uani 1 1 d . . . . .
 H42 H 0.286267 0.176041 0.234859 0.086 Uiso 1 1 calc R U . . .
 C43 C 0.3236(10) 0.1428(12) 0.3066(5) 0.068(3) Uani 1 1 d . . . . .
 H43 H 0.259466 0.170664 0.319401 0.082 Uiso 1 1 calc R U . . .
 C44 C 0.4027(9) 0.0996(10) 0.3371(5) 0.056(2) Uani 1 1 d . . . . .
 C45 C 0.4950(9) 0.0489(10) 0.3198(5) 0.058(2) Uani 1 1 d . . . . .
 C46 C 0.5100(10) 0.0517(10) 0.2693(5) 0.056(3) Uani 1 1 d . . . . .
 H46 H 0.573056 0.019317 0.256790 0.068 Uiso 1 1 calc R U . . .
 C47 C 0.5738(10) -0.0074(11) 0.3549(5) 0.062(2) Uani 1 1 d . . . . .
 H47A H 0.618003 -0.062409 0.338613 0.074 Uiso 1 1 calc R U . . .
 H47B H 0.541419 -0.037253 0.382595 0.074 Uiso 1 1 calc R U . . .
 C48 C 0.6371(10) 0.0535(10) 0.3746(5) 0.063(2) Uani 1 1 d . . . . .
 H48A H 0.663350 0.020930 0.406591 0.076 Uiso 1 1 calc R U . . .
 H48B H 0.694996 0.050880 0.352590 0.076 Uiso 1 1 calc R U . . .
 C49 C 0.5895(9) 0.1596(10) 0.3809(5) 0.057(2) Uani 1 1 d . . . . .
 C50 C 0.4921(10) 0.1971(10) 0.3988(5) 0.061(2) Uani 1 1 d . . . . .
 C51 C 0.4585(9) 0.2953(10) 0.4080(4) 0.051(2) Uani 1 1 d . . . . .
 H51 H 0.393194 0.317916 0.420802 0.061 Uiso 1 1 calc R U . . .
 C52 C 0.5169(9) 0.3620(10) 0.3993(5) 0.058(2) Uani 1 1 d . . . . .
 C53 C 0.6105(9) 0.3281(10) 0.3791(5) 0.058(3) Uani 1 1 d . . . . .
 H53 H 0.651515 0.372506 0.371608 0.070 Uiso 1 1 calc R U . . .
 C54 C 0.6443(10) 0.2288(10) 0.3699(5) 0.065(3) Uani 1 1 d . . . . .
 H54 H 0.707979 0.207662 0.355272 0.078 Uiso 1 1 calc R U . . .
 C55 C 0.4886(9) 0.4659(10) 0.4137(5) 0.057(2) Uani 1 1 d . . . . .
 C56 C 0.5588(10) 0.5052(10) 0.4365(5) 0.059(3) Uani 1 1 d . . . . .
 H56 H 0.624526 0.465530 0.442751 0.071 Uiso 1 1 calc R U . . .
 C57 C 0.5312(9) 0.6009(10) 0.4494(4) 0.053(2) Uani 1 1 d . . . . .
 H57 H 0.578522 0.628418 0.463723 0.063 Uiso 1 1 calc R U . . .
 C58 C 0.4340(9) 0.6574(10) 0.4416(5) 0.052(2) Uani 1 1 d . . . . .
 C59 C 0.3936(9) 0.5287(9) 0.4062(4) 0.049(2) Uani 1 1 d . . . . .
 H59 H 0.345381 0.503680 0.391095 0.059 Uiso 1 1 calc R U . . .
 C60 C 0.3999(9) 0.7621(10) 0.4544(4) 0.051(2) Uani 1 1 d . . . . .
 C61 C 0.4567(10) 0.8126(10) 0.4753(5) 0.058(3) Uani 1 1 d . . . . .
 H61 H 0.524929 0.781996 0.481986 0.070 Uiso 1 1 calc R U . . .
 C62 C 0.4159(9) 0.9084(10) 0.4869(5) 0.056(2) Uani 1 1 d . . . . .
 H62 H 0.454792 0.943774 0.502305 0.067 Uiso 1 1 calc R U . . .
 C63 C 0.3185(9) 0.9511(11) 0.4757(5) 0.058(3) Uani 1 1 d . . . . .
 H63 H 0.288547 1.016692 0.483584 0.069 Uiso 1 1 calc R U . . .
 C64 C 0.2626(10) 0.8985(10) 0.4526(5) 0.058(3) Uani 1 1 d . . . . .
 H64 H 0.196424 0.930559 0.442443 0.070 Uiso 1 1 calc R U . . .
 C65 C 0.8617(10) -0.0033(11) 0.0310(5) 0.064(2) Uani 1 1 d . . . . .
 H65A H 0.925688 0.008262 0.040843 0.077 Uiso 1 1 calc R U . . .
 H65B H 0.876825 -0.059937 0.010666 0.077 Uiso 1 1 calc R U . . .
 C66 C 0.8054(10) -0.0289(12) 0.0761(5) 0.068(2) Uani 1 1 d . . . . .
 H66A H 0.743836 -0.046152 0.066740 0.082 Uiso 1 1 calc R U . . .
 H66B H 0.847232 -0.086496 0.095764 0.082 Uiso 1 1 calc R U . . .
 C67 C 0.8170(10) 0.0554(12) 0.1465(5) 0.071(3) Uani 1 1 d . . . . .
 H67 H 0.855405 -0.005436 0.161744 0.086 Uiso 1 1 calc R U . . .
 C68 C 0.7989(11) 0.1481(13) 0.1714(5) 0.074(3) Uani 1 1 d . . . . .
 C69 C 0.8447(12) 0.1463(15) 0.2159(6) 0.094(4) Uani 1 1 d . . . . .
 H69 H 0.880181 0.086414 0.233271 0.112 Uiso 1 1 calc R U . . .
 C70 C 0.8346(13) 0.2395(15) 0.2333(7) 0.100(5) Uani 1 1 d . . . . .
 H70 H 0.869063 0.243703 0.262031 0.120 Uiso 1 1 calc R U . . .
 C71 C 0.7754(9) 0.3264(13) 0.2098(5) 0.072(2) Uani 1 1 d . . . . .
 C72 C 0.7257(10) 0.3145(12) 0.1675(5) 0.069(3) Uani 1 1 d . . . . .
 H72 H 0.682139 0.371396 0.151351 0.083 Uiso 1 1 calc R U . . .
 C73 C 0.7709(9) 0.4272(13) 0.2246(6) 0.074(2) Uani 1 1 d . . . . .
 C74 C 0.7788(10) 0.4409(14) 0.2760(6) 0.080(3) Uani 1 1 d . . . . .
 H74 H 0.784200 0.387025 0.300205 0.096 Uiso 1 1 calc R U . . .
 C75 C 0.7783(11) 0.5324(14) 0.2883(6) 0.084(3) Uani 1 1 d . . . . .
 H75 H 0.783434 0.540839 0.321791 0.100 Uiso 1 1 calc R U . . .
 C76 C 0.7709(11) 0.6124(14) 0.2561(6) 0.083(3) Uani 1 1 d . . . . .
 C77 C 0.7631(11) 0.6030(14) 0.2049(6) 0.084(3) Uani 1 1 d . . . . .
 C78 C 0.7656(9) 0.5080(13) 0.1926(6) 0.075(3) Uani 1 1 d . . . . .
 H78 H 0.763310 0.499099 0.158947 0.089 Uiso 1 1 calc R U . . .
 C79 C 0.7670(12) 0.6799(13) 0.1658(6) 0.088(3) Uani 1 1 d . . . . .
 H79A H 0.740738 0.661015 0.136054 0.105 Uiso 1 1 calc R U . . .
 H79B H 0.838155 0.677604 0.159591 0.105 Uiso 1 1 calc R U . . .
 C80 C 0.7117(11) 0.7900(13) 0.1718(6) 0.082(2) Uani 1 1 d . . . . .
 H80A H 0.754840 0.821466 0.189640 0.099 Uiso 1 1 calc R U . . .
 H80B H 0.697365 0.826844 0.139394 0.099 Uiso 1 1 calc R U . . .
 C81 C 0.6160(11) 0.7951(13) 0.1993(6) 0.078(3) Uani 1 1 d . . . . .
 C82 C 0.6140(11) 0.7850(12) 0.2498(6) 0.074(3) Uani 1 1 d . . . . .
 C83 C 0.5271(10) 0.7933(10) 0.2758(5) 0.062(3) Uani 1 1 d . . . . .
 H83 H 0.529968 0.783422 0.310261 0.075 Uiso 1 1 calc R U . . .
 C84 C 0.4364(10) 0.8154(10) 0.2533(5) 0.058(2) Uani 1 1 d . . . . .
 C85 C 0.4362(11) 0.8246(11) 0.2018(5) 0.065(3) Uani 1 1 d . . . . .
 H85 H 0.375482 0.835012 0.184505 0.078 Uiso 1 1 calc R U . . .
 C86 C 0.5228(11) 0.8186(13) 0.1774(6) 0.079(4) Uani 1 1 d . . . . .
 H86 H 0.519840 0.831406 0.143012 0.095 Uiso 1 1 calc R U . . .
 C87 C 0.3418(10) 0.8263(11) 0.2800(5) 0.062(3) Uani 1 1 d . . . . .
 C88 C 0.2581(10) 0.8998(11) 0.2646(5) 0.071(4) Uani 1 1 d . . . . .
 H88 H 0.260833 0.940492 0.235356 0.085 Uiso 1 1 calc R U . . .
 C89 C 0.1725(11) 0.9141(12) 0.2907(5) 0.076(4) Uani 1 1 d . . . . .
 H89 H 0.114884 0.962901 0.279231 0.091 Uiso 1 1 calc R U . . .
 C90 C 0.1691(9) 0.8572(10) 0.3345(5) 0.054(3) Uani 1 1 d . . . . .
 C91 C 0.3322(9) 0.7690(10) 0.3230(5) 0.055(3) Uani 1 1 d . . . . .
 H91 H 0.387745 0.716545 0.333569 0.066 Uiso 1 1 calc R U . . .
 C92 C 0.0831(9) 0.8733(10) 0.3672(5) 0.058(3) Uani 1 1 d . . . . .
 C93 C -0.0065(10) 0.9397(11) 0.3595(6) 0.073(4) Uani 1 1 d . . . . .
 H93 H -0.018558 0.978678 0.329241 0.087 Uiso 1 1 calc R U . . .
 C94 C -0.0804(10) 0.9522(11) 0.3943(5) 0.072(4) Uani 1 1 d . . . . .
 H94 H -0.141790 1.000587 0.388809 0.086 Uiso 1 1 calc R U . . .
 C95 C -0.0625(10) 0.8919(10) 0.4378(5) 0.064(3) Uani 1 1 d . . . . .
 H95 H -0.112393 0.896873 0.462346 0.077 Uiso 1 1 calc R U . . .
 C96 C 0.0276(9) 0.8259(10) 0.4444(5) 0.057(3) Uani 1 1 d . . . . .
 H96 H 0.039610 0.786208 0.474520 0.069 Uiso 1 1 calc R U . . .
 S1 S 0.7045(3) 0.7461(3) 0.01409(16) 0.0823(12) Uani 1 1 d . . . . .
 F1 F 0.8893(7) 0.6951(8) -0.0154(4) 0.105(2) Uani 1 1 d . . . . .
 F2 F 0.8461(7) 0.5883(8) 0.0366(3) 0.097(2) Uani 1 1 d . . . . .
 F3 F 0.8731(7) 0.7245(7) 0.0592(3) 0.095(2) Uani 1 1 d . . . . .
 O1 O 0.6810(8) 0.6972(9) -0.0273(4) 0.090(2) Uani 1 1 d . . . . .
 O2 O 0.6574(8) 0.7254(9) 0.0580(4) 0.092(2) Uani 1 1 d . . . . .
 O3 O 0.7034(8) 0.8507(9) 0.0034(4) 0.094(2) Uani 1 1 d . . . . .
 C97 C 0.8320(13) 0.6866(15) 0.0245(7) 0.0940(18) Uani 1 1 d . . . . .
 S2 S 0.1008(3) 0.0122(4) 0.14475(15) 0.0791(11) Uani 1 1 d . . . . .
 F4 F 0.0054(7) 0.2026(8) 0.1369(4) 0.101(2) Uani 1 1 d . . . . .
 F5 F 0.1319(7) 0.1632(8) 0.1851(4) 0.109(2) Uani 1 1 d . . . . .
 F6 F 0.1539(7) 0.1692(9) 0.1090(4) 0.112(2) Uani 1 1 d . . . . .
 O4 O 0.0533(8) 0.0074(9) 0.1003(4) 0.093(2) Uani 1 1 d . . . . .
 O5 O 0.2047(7) -0.0351(9) 0.1480(4) 0.084(2) Uani 1 1 d . . . . .
 O6 O 0.0440(7) -0.0050(9) 0.1873(4) 0.087(2) Uani 1 1 d . . . . .
 C98 C 0.0958(14) 0.1434(15) 0.1442(7) 0.0988(18) Uani 1 1 d . . . . .
 S3 S -0.0069(3) 0.2101(3) 0.34366(14) 0.0683(10) Uani 1 1 d . . . . .
 F7 F 0.1165(7) 0.0757(8) 0.3990(4) 0.101(2) Uani 1 1 d . . . . .
 F8 F 0.0221(7) 0.1912(8) 0.4377(4) 0.099(2) Uani 1 1 d . . . . .
 F9 F 0.1444(6) 0.2171(7) 0.3971(3) 0.092(2) Uani 1 1 d . . . . .
 O7 O -0.0338(7) 0.3154(8) 0.3433(4) 0.076(2) Uani 1 1 d . . . . .
 O8 O 0.0569(8) 0.1717(9) 0.3060(4) 0.091(2) Uani 1 1 d . . . . .
 O9 O -0.0914(7) 0.1691(8) 0.3542(4) 0.084(2) Uani 1 1 d . . . . .
 C99 C 0.0696(12) 0.1738(14) 0.3961(7) 0.0871(17) Uani 1 1 d . . . . .
 S4 S 0.7652(2) 0.7386(3) 0.47394(12) 0.0582(9) Uani 1 1 d . . . . .
 F10 F 0.7933(7) 0.6370(7) 0.3962(3) 0.0919(19) Uani 1 1 d . . . . .
 F11 F 0.7954(6) 0.7916(6) 0.3818(3) 0.0764(18) Uani 1 1 d . . . . .
 F12 F 0.6570(6) 0.7516(6) 0.3962(3) 0.0804(18) Uani 1 1 d . . . . .
 O10 O 0.8703(7) 0.7024(7) 0.4824(3) 0.0662(19) Uani 1 1 d . . . . .
 O11 O 0.7076(7) 0.6731(7) 0.4962(3) 0.0658(19) Uani 1 1 d . . . . .
 O12 O 0.7246(7) 0.8420(7) 0.4773(3) 0.070(2) Uani 1 1 d . . . . .
 C100 C 0.7530(12) 0.7293(13) 0.4093(6) 0.0757(16) Uani 1 1 d . . . . .

loop_
  _atom_site_aniso_label
  _atom_site_aniso_U_11
  _atom_site_aniso_U_22
  _atom_site_aniso_U_33
  _atom_site_aniso_U_23
  _atom_site_aniso_U_13
  _atom_site_aniso_U_12
 Fe1 0.0322(9) 0.0567(12) 0.0366(10) -0.0047(8) 0.0015(7) -0.0149(8)
 Fe2 0.0452(10) 0.0553(11) 0.0580(12) -0.0072(9) 0.0073(8) -0.0155(9)
 N1 0.055(3) 0.081(3) 0.056(3) -0.008(3) 0.004(2) -0.018(3)
 N2 0.052(2) 0.077(3) 0.056(3) -0.009(2) 0.005(2) -0.0204(18)
 N3 0.052(2) 0.076(2) 0.052(4) -0.0076(17) 0.005(2) -0.0202(17)
 N4 0.064(3) 0.079(4) 0.068(4) -0.004(3) 0.011(3) -0.016(2)
 N5 0.064(3) 0.072(3) 0.064(3) -0.010(2) 0.010(2) -0.020(3)
 N6 0.044(3) 0.055(2) 0.060(2) -0.0075(16) 0.0075(17) -0.014(2)
 N7 0.046(3) 0.057(3) 0.059(2) -0.0076(15) 0.0083(16) -0.016(2)
 N8 0.054(3) 0.078(4) 0.058(2) -0.0065(19) 0.0039(17) -0.022(2)
 N9 0.050(2) 0.075(4) 0.057(2) -0.005(2) 0.0037(16) -0.020(3)
 N10 0.059(4) 0.063(4) 0.059(3) -0.004(2) 0.006(2) -0.018(3)
 N11 0.059(4) 0.063(4) 0.065(3) -0.007(2) 0.004(2) -0.016(3)
 N12 0.046(2) 0.058(2) 0.055(3) -0.0054(18) 0.0079(16) -0.0173(15)
 N13 0.048(2) 0.059(2) 0.058(3) -0.0068(19) 0.0059(18) -0.0185(16)
 N14 0.056(3) 0.085(3) 0.056(3) -0.0062(18) 0.005(2) -0.019(2)
 N15 0.049(3) 0.091(3) 0.058(2) -0.0091(18) 0.005(2) -0.020(2)
 N16 0.068(3) 0.118(4) 0.084(5) -0.031(3) 0.011(3) -0.024(3)
 N17 0.065(3) 0.115(4) 0.075(4) -0.029(3) 0.014(3) -0.027(3)
 N18 0.049(2) 0.058(3) 0.060(2) -0.0072(18) 0.0041(15) -0.0189(18)
 N19 0.048(2) 0.056(3) 0.065(2) -0.0084(18) 0.0065(15) -0.0172(18)
 C1 0.054(4) 0.080(4) 0.059(4) -0.009(3) 0.007(3) -0.017(3)
 C2 0.055(3) 0.083(4) 0.064(4) -0.012(3) 0.007(2) -0.019(2)
 C3 0.051(3) 0.077(3) 0.044(6) -0.010(2) 0.002(3) -0.0215(19)
 C4 0.054(3) 0.076(3) 0.054(7) -0.008(2) 0.007(3) -0.0206(19)
 C5 0.062(3) 0.076(3) 0.068(8) -0.007(2) 0.014(4) -0.019(2)
 C6 0.065(3) 0.076(3) 0.079(9) -0.007(3) 0.019(4) -0.018(2)
 C7 0.060(2) 0.076(3) 0.058(6) -0.006(3) 0.008(3) -0.0175(19)
 C8 0.053(3) 0.076(3) 0.053(7) -0.007(3) 0.006(3) -0.019(2)
 C9 0.060(2) 0.079(4) 0.056(6) -0.006(3) 0.007(2) -0.016(2)
 C10 0.063(3) 0.080(4) 0.062(7) -0.009(4) 0.009(3) -0.017(2)
 C11 0.064(3) 0.083(4) 0.068(8) -0.012(5) 0.011(3) -0.017(2)
 C12 0.063(3) 0.080(4) 0.054(6) -0.003(3) 0.007(3) -0.016(2)
 C13 0.061(3) 0.080(4) 0.055(6) -0.003(4) 0.005(3) -0.015(2)
 C14 0.061(3) 0.082(4) 0.067(8) -0.010(5) 0.007(3) -0.018(2)
 C15 0.065(3) 0.090(6) 0.066(4) -0.012(4) 0.008(3) -0.021(4)
 C16 0.067(4) 0.078(5) 0.066(3) -0.013(3) 0.009(2) -0.020(4)
 C17 0.069(6) 0.072(3) 0.065(3) -0.011(2) 0.008(3) -0.021(3)
 C18 0.063(6) 0.072(3) 0.064(3) -0.010(2) 0.009(2) -0.021(3)
 C19 0.060(7) 0.068(3) 0.063(3) -0.010(2) 0.011(3) -0.020(3)
 C20 0.051(6) 0.068(3) 0.063(2) -0.0103(19) 0.010(2) -0.021(3)
 C21 0.066(7) 0.068(3) 0.064(3) -0.011(2) 0.008(3) -0.023(3)
 C22 0.075(8) 0.073(3) 0.066(3) -0.011(2) 0.005(3) -0.024(3)
 C23 0.054(6) 0.064(4) 0.062(2) -0.009(2) 0.009(2) -0.022(4)
 C24 0.056(7) 0.064(4) 0.062(3) -0.010(2) 0.009(3) -0.023(5)
 C25 0.050(6) 0.057(3) 0.061(3) -0.009(2) 0.009(2) -0.017(4)
 C26 0.035(5) 0.051(3) 0.060(2) -0.0071(17) 0.0073(19) -0.008(4)
 C27 0.050(6) 0.061(4) 0.060(2) -0.0079(19) 0.008(2) -0.019(4)
 C28 0.040(5) 0.054(3) 0.060(2) -0.0068(18) 0.0071(19) -0.012(4)
 C29 0.048(6) 0.061(4) 0.061(3) -0.006(2) 0.008(3) -0.017(4)
 C30 0.054(7) 0.065(5) 0.062(3) -0.008(2) 0.008(3) -0.019(5)
 C31 0.045(6) 0.061(5) 0.060(3) -0.007(2) 0.007(2) -0.013(4)
 C32 0.052(6) 0.063(5) 0.060(3) -0.010(2) 0.008(2) -0.019(5)
 C33 0.057(3) 0.085(4) 0.056(4) -0.008(3) 0.003(2) -0.020(3)
 C34 0.055(3) 0.081(5) 0.059(3) -0.007(2) 0.004(2) -0.022(3)
 C35 0.053(3) 0.076(8) 0.058(2) -0.005(2) 0.002(2) -0.020(5)
 C36 0.052(3) 0.077(8) 0.058(2) -0.005(2) 0.0022(18) -0.021(5)
 C37 0.056(4) 0.089(9) 0.059(3) -0.005(3) 0.003(2) -0.028(5)
 C38 0.058(4) 0.098(10) 0.060(3) -0.006(3) 0.004(2) -0.032(6)
 C39 0.052(3) 0.083(7) 0.059(2) -0.004(2) 0.0044(18) -0.024(4)
 C40 0.058(4) 0.101(10) 0.057(2) -0.006(2) 0.0044(19) -0.034(6)
 C41 0.052(3) 0.077(6) 0.059(2) -0.004(2) 0.0044(18) -0.022(3)
 C42 0.055(3) 0.097(9) 0.059(3) -0.001(3) 0.006(2) -0.015(4)
 C43 0.056(3) 0.087(8) 0.060(3) -0.001(3) 0.006(2) -0.015(3)
 C44 0.055(3) 0.055(5) 0.060(3) -0.004(2) 0.005(2) -0.020(3)
 C45 0.055(3) 0.062(5) 0.059(3) -0.006(2) 0.0039(19) -0.018(3)
 C46 0.052(3) 0.063(6) 0.059(3) -0.007(2) 0.004(2) -0.024(3)
 C47 0.060(3) 0.065(3) 0.061(4) -0.009(3) 0.001(3) -0.014(3)
 C48 0.057(3) 0.062(3) 0.068(5) -0.010(3) -0.002(3) -0.011(2)
 C49 0.054(3) 0.062(3) 0.053(6) -0.006(3) -0.002(3) -0.012(2)
 C50 0.056(3) 0.060(3) 0.067(6) -0.008(3) 0.004(3) -0.013(2)
 C51 0.051(3) 0.059(3) 0.042(6) -0.002(3) -0.006(3) -0.012(2)
 C52 0.054(3) 0.059(2) 0.061(6) -0.007(2) 0.001(3) -0.0132(19)
 C53 0.053(3) 0.061(3) 0.060(7) -0.008(3) 0.000(4) -0.012(2)
 C54 0.057(3) 0.062(3) 0.076(8) -0.012(3) 0.008(4) -0.013(2)
 C55 0.051(3) 0.060(2) 0.060(6) -0.007(2) 0.004(3) -0.0148(18)
 C56 0.052(3) 0.062(3) 0.065(7) -0.009(3) 0.003(3) -0.015(2)
 C57 0.048(2) 0.060(3) 0.052(6) -0.004(3) 0.008(2) -0.0180(19)
 C58 0.048(2) 0.059(2) 0.052(5) -0.003(3) 0.008(2) -0.0195(17)
 C59 0.050(3) 0.056(2) 0.042(5) 0.000(2) 0.010(3) -0.0174(19)
 C60 0.048(2) 0.059(2) 0.049(5) -0.002(3) 0.009(2) -0.0201(17)
 C61 0.054(3) 0.062(3) 0.063(6) -0.005(3) 0.003(3) -0.022(2)
 C62 0.056(3) 0.061(3) 0.053(6) -0.001(3) 0.004(3) -0.022(2)
 C63 0.058(3) 0.062(3) 0.056(6) -0.005(3) 0.002(3) -0.021(3)
 C64 0.054(3) 0.060(3) 0.062(7) -0.009(3) 0.002(3) -0.017(2)
 C65 0.056(4) 0.081(4) 0.057(3) -0.008(2) 0.003(3) -0.018(3)
 C66 0.062(5) 0.085(3) 0.058(3) -0.007(2) 0.005(3) -0.019(3)
 C67 0.062(6) 0.092(3) 0.058(3) -0.009(2) 0.002(3) -0.015(3)
 C68 0.064(6) 0.094(3) 0.062(3) -0.013(2) -0.002(4) -0.013(3)
 C69 0.092(9) 0.107(3) 0.073(4) -0.022(2) -0.019(5) -0.002(3)
 C70 0.094(9) 0.110(3) 0.087(5) -0.028(3) -0.025(6) -0.001(3)
 C71 0.040(5) 0.108(3) 0.069(4) -0.023(2) 0.006(3) -0.013(3)
 C72 0.046(5) 0.094(3) 0.067(4) -0.014(2) 0.004(4) -0.018(3)
 C73 0.037(6) 0.110(3) 0.075(3) -0.026(2) 0.008(3) -0.014(3)
 C74 0.052(8) 0.115(4) 0.075(4) -0.027(3) 0.008(3) -0.019(4)
 C75 0.061(8) 0.117(4) 0.076(4) -0.029(3) 0.011(3) -0.023(4)
 C76 0.060(7) 0.116(4) 0.077(4) -0.029(3) 0.013(3) -0.022(3)
 C77 0.064(8) 0.114(3) 0.077(4) -0.027(2) 0.013(3) -0.024(3)
 C78 0.038(7) 0.112(3) 0.076(4) -0.026(2) 0.008(3) -0.016(3)
 C79 0.075(5) 0.117(4) 0.077(4) -0.027(3) 0.013(4) -0.028(3)
 C80 0.068(3) 0.115(4) 0.072(5) -0.024(3) 0.016(3) -0.033(3)
 C81 0.068(3) 0.102(7) 0.071(3) -0.022(3) 0.015(2) -0.033(3)
 C82 0.065(3) 0.091(8) 0.071(3) -0.022(3) 0.015(2) -0.026(3)
 C83 0.062(2) 0.059(8) 0.068(3) -0.014(3) 0.012(2) -0.018(3)
 C84 0.062(2) 0.050(6) 0.067(3) -0.010(3) 0.013(2) -0.020(2)
 C85 0.067(3) 0.068(9) 0.067(3) -0.010(3) 0.013(2) -0.028(3)
 C86 0.069(3) 0.108(11) 0.069(3) -0.015(3) 0.015(2) -0.036(3)
 C87 0.059(2) 0.063(5) 0.065(3) -0.004(3) 0.009(2) -0.016(2)
 C88 0.061(3) 0.073(6) 0.071(4) 0.004(4) 0.013(3) -0.011(3)
 C89 0.061(3) 0.083(6) 0.075(4) 0.010(4) 0.014(3) -0.007(3)
 C90 0.048(2) 0.057(4) 0.062(3) -0.008(3) 0.0029(19) -0.020(2)
 C91 0.050(3) 0.057(4) 0.061(3) -0.008(3) 0.005(2) -0.020(3)
 C92 0.051(2) 0.059(4) 0.067(3) -0.006(3) 0.006(2) -0.018(3)
 C93 0.054(3) 0.075(6) 0.082(4) 0.004(4) 0.010(2) -0.010(3)
 C94 0.056(3) 0.070(6) 0.085(5) 0.002(4) 0.012(3) -0.012(4)
 C95 0.053(3) 0.058(6) 0.080(4) -0.006(4) 0.012(3) -0.014(3)
 C96 0.052(3) 0.052(5) 0.070(3) -0.009(3) 0.011(2) -0.017(3)
 S1 0.080(2) 0.093(3) 0.083(3) 0.002(2) -0.0097(17) -0.0430(19)
 F1 0.092(4) 0.133(5) 0.099(4) -0.002(3) -0.003(3) -0.047(3)
 F2 0.090(4) 0.111(3) 0.097(5) -0.002(3) -0.007(3) -0.037(3)
 F3 0.083(4) 0.112(5) 0.097(4) -0.001(3) -0.011(3) -0.038(3)
 O1 0.083(5) 0.106(5) 0.092(4) 0.001(3) -0.007(3) -0.046(4)
 O2 0.085(4) 0.101(5) 0.095(4) 0.002(3) -0.010(3) -0.037(4)
 O3 0.088(5) 0.107(4) 0.095(5) 0.002(3) -0.020(4) -0.045(3)
 C97 0.084(3) 0.111(4) 0.094(4) 0.000(3) -0.009(2) -0.039(2)
 S2 0.0534(19) 0.115(3) 0.069(2) -0.0213(19) 0.0062(15) -0.0180(18)
 F4 0.082(3) 0.116(4) 0.105(5) -0.014(3) -0.008(3) -0.023(2)
 F5 0.096(4) 0.121(5) 0.111(4) -0.022(3) -0.016(3) -0.021(3)
 F6 0.089(4) 0.137(5) 0.113(4) -0.012(3) -0.004(3) -0.032(3)
 O4 0.069(4) 0.125(5) 0.085(3) -0.022(3) 0.002(3) -0.021(4)
 O5 0.063(3) 0.116(5) 0.073(5) -0.020(3) 0.007(2) -0.021(3)
 O6 0.065(4) 0.108(5) 0.085(3) -0.020(3) 0.009(3) -0.012(3)
 C98 0.079(3) 0.116(4) 0.102(4) -0.018(2) -0.007(3) -0.023(2)
 S3 0.0569(19) 0.073(2) 0.075(2) -0.0192(17) 0.0000(15) -0.0115(16)
 F7 0.091(4) 0.102(3) 0.106(4) -0.011(3) -0.020(3) -0.016(3)
 F8 0.082(4) 0.124(5) 0.088(3) -0.012(3) -0.011(3) -0.018(3)
 F9 0.076(3) 0.105(4) 0.096(4) -0.016(3) -0.012(3) -0.020(3)
 O7 0.061(4) 0.094(4) 0.072(4) -0.016(2) 0.002(3) -0.017(2)
 O8 0.072(4) 0.110(5) 0.087(3) -0.021(3) -0.008(3) -0.009(3)
 O9 0.069(3) 0.090(4) 0.090(5) -0.012(3) -0.009(3) -0.015(3)
 C99 0.074(3) 0.100(4) 0.086(3) -0.011(2) -0.012(2) -0.019(2)
 S4 0.0602(18) 0.061(2) 0.0569(18) -0.0079(14) 0.0034(13) -0.0219(15)
 F10 0.116(4) 0.085(3) 0.072(4) -0.015(2) -0.005(3) -0.017(3)
 F11 0.086(4) 0.083(4) 0.061(3) -0.010(2) 0.000(2) -0.021(3)
 F12 0.090(3) 0.084(4) 0.070(4) -0.005(3) -0.007(2) -0.026(3)
 O10 0.070(3) 0.074(4) 0.059(4) -0.008(3) 0.004(2) -0.025(2)
 O11 0.067(3) 0.070(4) 0.063(4) -0.009(3) 0.002(3) -0.022(3)
 O12 0.075(4) 0.072(3) 0.068(4) -0.009(2) 0.004(3) -0.025(2)
 C100 0.086(3) 0.082(3) 0.061(3) -0.0103(19) -0.0017(18) -0.023(2)

_geom_special_details
;
 All esds (except the esd in the dihedral angle between two l.s. planes)
 are estimated using the full covariance matrix.  The cell esds are taken
 into account individually in the estimation of esds in distances, angles
 and torsion angles; correlations between esds in cell parameters are only
 used when they are defined by crystal symmetry.  An approximate (isotropic)
 treatment of cell esds is used for estimating esds involving l.s. planes.
;
loop_
  _geom_bond_atom_site_label_1
  _geom_bond_atom_site_label_2
  _geom_bond_distance
  _geom_bond_site_symmetry_2
  _geom_bond_publ_flag
 Fe1 N2 2.140(11) . ?
 Fe1 N3 2.279(12) . ?
 Fe1 N8 2.130(11) . ?
 Fe1 N9 2.231(10) . ?
 Fe1 N14 2.111(12) . ?
 Fe1 N15 2.206(12) . ?
 Fe2 N6 1.968(11) . ?
 Fe2 N7 1.960(10) . ?
 Fe2 N12 1.975(10) . ?
 Fe2 N13 1.964(11) . ?
 Fe2 N18 1.970(10) . ?
 Fe2 N19 1.975(10) . ?
 N1 C1 1.453(17) . ?
 N1 C33 1.460(17) . ?
 N1 C65 1.437(17) . ?
 N2 C2 1.459(16) . ?
 N2 C3 1.238(16) . ?
 N3 C4 1.341(16) . ?
 N3 C8 1.298(16) . ?
 N4 N5 1.261(14) . ?
 N4 C12 1.434(18) . ?
 N5 C18 1.417(18) . ?
 N6 C26 1.354(15) . ?
 N6 C27 1.338(16) . ?
 N7 C28 1.406(16) . ?
 N7 C32 1.310(16) . ?
 N8 C34 1.461(16) . ?
 N8 C35 1.259(15) . ?
 N9 C36 1.316(16) . ?
 N9 C40 1.372(16) . ?
 N10 N11 1.226(14) . ?
 N10 C44 1.456(16) . ?
 N11 C50 1.476(17) . ?
 N12 C58 1.358(16) . ?
 N12 C59 1.349(16) . ?
 N13 C60 1.362(15) . ?
 N13 C64 1.353(16) . ?
 N14 C66 1.475(18) . ?
 N14 C67 1.272(16) . ?
 N15 C68 1.332(18) . ?
 N15 C72 1.336(18) . ?
 N16 N17 1.193(17) . ?
 N16 C76 1.49(2) . ?
 N17 C82 1.458(19) . ?
 N18 C90 1.358(16) . ?
 N18 C91 1.359(15) . ?
 N19 C92 1.397(16) . ?
 N19 C96 1.347(15) . ?
 C1 H1A 0.9900 . ?
 C1 H1B 0.9900 . ?
 C1 C2 1.552(19) . ?
 C2 H2A 0.9900 . ?
 C2 H2B 0.9900 . ?
 C3 H3 0.9500 . ?
 C3 C4 1.478(18) . ?
 C4 C5 1.40(2) . ?
 C5 H5 0.9500 . ?
 C5 C6 1.351(19) . ?
 C6 H6 0.9500 . ?
 C6 C7 1.380(19) . ?
 C7 C8 1.405(19) . ?
 C7 C9 1.501(19) . ?
 C8 H8 0.9500 . ?
 C9 C10 1.40(2) . ?
 C9 C14 1.414(19) . ?
 C10 H10 0.9500 . ?
 C10 C11 1.362(19) . ?
 C11 H11 0.9500 . ?
 C11 C12 1.369(19) . ?
 C12 C13 1.40(2) . ?
 C13 C14 1.463(19) . ?
 C13 C15 1.53(2) . ?
 C14 H14 0.9500 . ?
 C15 H15A 0.9900 . ?
 C15 H15B 0.9900 . ?
 C15 C16 1.492(18) . ?
 C16 H16A 0.9900 . ?
 C16 H16B 0.9900 . ?
 C16 C17 1.50(2) . ?
 C17 C18 1.42(2) . ?
 C17 C22 1.36(2) . ?
 C18 C19 1.433(19) . ?
 C19 H19 0.9500 . ?
 C19 C20 1.348(18) . ?
 C20 C21 1.405(19) . ?
 C20 C23 1.474(19) . ?
 C21 H21 0.9500 . ?
 C21 C22 1.386(19) . ?
 C22 H22 0.9500 . ?
 C23 C24 1.422(18) . ?
 C23 C27 1.388(18) . ?
 C24 H24 0.9500 . ?
 C24 C25 1.372(18) . ?
 C25 H25 0.9500 . ?
 C25 C26 1.373(17) . ?
 C26 C28 1.441(17) . ?
 C27 H27 0.9500 . ?
 C28 C29 1.381(17) . ?
 C29 H29 0.9500 . ?
 C29 C30 1.400(18) . ?
 C30 H30 0.9500 . ?
 C30 C31 1.374(18) . ?
 C31 H31 0.9500 . ?
 C31 C32 1.391(17) . ?
 C32 H32 0.9500 . ?
 C33 H33A 0.9900 . ?
 C33 H33B 0.9900 . ?
 C33 C34 1.507(19) . ?
 C34 H34A 0.9900 . ?
 C34 H34B 0.9900 . ?
 C35 H35 0.9500 . ?
 C35 C36 1.468(18) . ?
 C36 C37 1.359(17) . ?
 C37 H37 0.9500 . ?
 C37 C38 1.409(18) . ?
 C38 H38 0.9500 . ?
 C38 C39 1.385(19) . ?
 C39 C40 1.374(17) . ?
 C39 C41 1.485(18) . ?
 C40 H40 0.9500 . ?
 C41 C42 1.426(19) . ?
 C41 C46 1.370(18) . ?
 C42 H42 0.9500 . ?
 C42 C43 1.394(19) . ?
 C43 H43 0.9500 . ?
 C43 C44 1.377(18) . ?
 C44 C45 1.394(18) . ?
 C45 C46 1.404(18) . ?
 C45 C47 1.494(18) . ?
 C46 H46 0.9500 . ?
 C47 H47A 0.9900 . ?
 C47 H47B 0.9900 . ?
 C47 C48 1.510(18) . ?
 C48 H48A 0.9900 . ?
 C48 H48B 0.9900 . ?
 C48 C49 1.487(19) . ?
 C49 C50 1.414(18) . ?
 C49 C54 1.384(18) . ?
 C50 C51 1.381(18) . ?
 C51 H51 0.9500 . ?
 C51 C52 1.385(17) . ?
 C52 C53 1.385(17) . ?
 C52 C55 1.495(19) . ?
 C53 H53 0.9500 . ?
 C53 C54 1.395(19) . ?
 C54 H54 0.9500 . ?
 C55 C56 1.417(18) . ?
 C55 C59 1.394(17) . ?
 C56 H56 0.9500 . ?
 C56 C57 1.375(18) . ?
 C57 H57 0.9500 . ?
 C57 C58 1.391(17) . ?
 C58 C60 1.493(18) . ?
 C59 H59 0.9500 . ?
 C60 C61 1.353(17) . ?
 C61 H61 0.9500 . ?
 C61 C62 1.380(18) . ?
 C62 H62 0.9500 . ?
 C62 C63 1.362(17) . ?
 C63 H63 0.9500 . ?
 C63 C64 1.395(18) . ?
 C64 H64 0.9500 . ?
 C65 H65A 0.9900 . ?
 C65 H65B 0.9900 . ?
 C65 C66 1.516(18) . ?
 C66 H66A 0.9900 . ?
 C66 H66B 0.9900 . ?
 C67 H67 0.9500 . ?
 C67 C68 1.49(2) . ?
 C68 C69 1.39(2) . ?
 C69 H69 0.9500 . ?
 C69 C70 1.40(2) . ?
 C70 H70 0.9500 . ?
 C70 C71 1.40(2) . ?
 C71 C72 1.415(19) . ?
 C71 C73 1.49(2) . ?
 C72 H72 0.9500 . ?
 C73 C74 1.46(2) . ?
 C73 C78 1.36(2) . ?
 C74 H74 0.9500 . ?
 C74 C75 1.35(2) . ?
 C75 H75 0.9500 . ?
 C75 C76 1.35(2) . ?
 C76 C77 1.44(2) . ?
 C77 C78 1.39(2) . ?
 C77 C79 1.46(2) . ?
 C78 H78 0.9500 . ?
 C79 H79A 0.9900 . ?
 C79 H79B 0.9900 . ?
 C79 C80 1.56(2) . ?
 C80 H80A 0.9900 . ?
 C80 H80B 0.9900 . ?
 C80 C81 1.502(19) . ?
 C81 C82 1.39(2) . ?
 C81 C86 1.39(2) . ?
 C82 C83 1.371(18) . ?
 C83 H83 0.9500 . ?
 C83 C84 1.367(18) . ?
 C84 C85 1.416(18) . ?
 C84 C87 1.471(18) . ?
 C85 H85 0.9500 . ?
 C85 C86 1.350(18) . ?
 C86 H86 0.9500 . ?
 C87 C88 1.388(19) . ?
 C87 C91 1.395(18) . ?
 C88 H88 0.9500 . ?
 C88 C89 1.354(18) . ?
 C89 H89 0.9500 . ?
 C89 C90 1.392(18) . ?
 C90 C92 1.461(17) . ?
 C91 H91 0.9500 . ?
 C92 C93 1.358(18) . ?
 C93 H93 0.9500 . ?
 C93 C94 1.376(19) . ?
 C94 H94 0.9500 . ?
 C94 C95 1.393(19) . ?
 C95 H95 0.9500 . ?
 C95 C96 1.359(18) . ?
 C96 H96 0.9500 . ?
 S1 O1 1.468(12) . ?
 S1 O2 1.406(12) . ?
 S1 O3 1.463(12) . ?
 S1 C97 1.771(18) . ?
 F1 C97 1.359(19) . ?
 F2 C97 1.35(2) . ?
 F3 C97 1.341(19) . ?
 S2 O4 1.421(11) . ?
 S2 O5 1.427(10) . ?
 S2 O6 1.434(11) . ?
 S2 C98 1.82(2) . ?
 F4 C98 1.325(19) . ?
 F5 C98 1.32(2) . ?
 F6 C98 1.33(2) . ?
 S3 O7 1.424(11) . ?
 S3 O8 1.403(11) . ?
 S3 O9 1.442(11) . ?
 S3 C99 1.775(17) . ?
 F7 C99 1.358(19) . ?
 F8 C99 1.321(19) . ?
 F9 C99 1.329(18) . ?
 S4 O10 1.435(10) . ?
 S4 O11 1.450(9) . ?
 S4 O12 1.425(10) . ?
 S4 C100 1.815(16) . ?
 F10 C100 1.349(18) . ?
 F11 C100 1.342(16) . ?
 F12 C100 1.340(17) . ?

loop_
  _geom_angle_atom_site_label_1
  _geom_angle_atom_site_label_2
  _geom_angle_atom_site_label_3
  _geom_angle
  _geom_angle_site_symmetry_1
  _geom_angle_site_symmetry_3
  _geom_angle_publ_flag
 N2 Fe1 N3 76.1(4) . . ?
 N2 Fe1 N9 168.0(4) . . ?
 N2 Fe1 N15 90.0(4) . . ?
 N8 Fe1 N2 102.9(4) . . ?
 N8 Fe1 N3 91.5(4) . . ?
 N8 Fe1 N9 74.8(4) . . ?
 N8 Fe1 N15 166.6(4) . . ?
 N9 Fe1 N3 92.1(4) . . ?
 N14 Fe1 N2 101.6(4) . . ?
 N14 Fe1 N3 164.8(4) . . ?
 N14 Fe1 N8 103.6(5) . . ?
 N14 Fe1 N9 90.3(4) . . ?
 N14 Fe1 N15 77.0(5) . . ?
 N15 Fe1 N3 88.0(4) . . ?
 N15 Fe1 N9 91.8(4) . . ?
 N6 Fe2 N12 91.6(4) . . ?
 N6 Fe2 N18 97.2(4) . . ?
 N6 Fe2 N19 90.4(4) . . ?
 N7 Fe2 N6 82.6(4) . . ?
 N7 Fe2 N12 89.5(4) . . ?
 N7 Fe2 N13 91.9(4) . . ?
 N7 Fe2 N18 173.2(4) . . ?
 N7 Fe2 N19 91.7(4) . . ?
 N12 Fe2 N19 177.7(4) . . ?
 N13 Fe2 N6 172.1(4) . . ?
 N13 Fe2 N12 82.7(4) . . ?
 N13 Fe2 N18 89.0(4) . . ?
 N13 Fe2 N19 95.4(4) . . ?
 N18 Fe2 N12 97.3(4) . . ?
 N18 Fe2 N19 81.5(4) . . ?
 C1 N1 C33 113.5(11) . . ?
 C65 N1 C1 116.3(10) . . ?
 C65 N1 C33 118.0(12) . . ?
 C2 N2 Fe1 123.6(9) . . ?
 C3 N2 Fe1 115.6(9) . . ?
 C3 N2 C2 120.8(12) . . ?
 C4 N3 Fe1 110.1(9) . . ?
 C8 N3 Fe1 131.1(9) . . ?
 C8 N3 C4 118.5(12) . . ?
 N5 N4 C12 120.9(12) . . ?
 N4 N5 C18 120.9(12) . . ?
 C26 N6 Fe2 114.4(9) . . ?
 C27 N6 Fe2 126.1(8) . . ?
 C27 N6 C26 119.5(11) . . ?
 C28 N7 Fe2 113.5(8) . . ?
 C32 N7 Fe2 127.9(9) . . ?
 C32 N7 C28 118.6(11) . . ?
 C34 N8 Fe1 121.6(8) . . ?
 C35 N8 Fe1 116.4(9) . . ?
 C35 N8 C34 121.9(12) . . ?
 C36 N9 Fe1 113.9(9) . . ?
 C36 N9 C40 117.1(11) . . ?
 C40 N9 Fe1 128.9(9) . . ?
 N11 N10 C44 121.3(11) . . ?
 N10 N11 C50 122.2(11) . . ?
 C58 N12 Fe2 113.3(9) . . ?
 C59 N12 Fe2 128.7(8) . . ?
 C59 N12 C58 117.7(11) . . ?
 C60 N13 Fe2 115.6(9) . . ?
 C64 N13 Fe2 126.3(9) . . ?
 C64 N13 C60 118.0(11) . . ?
 C66 N14 Fe1 123.5(9) . . ?
 C67 N14 Fe1 115.6(11) . . ?
 C67 N14 C66 120.9(13) . . ?
 C68 N15 Fe1 112.2(11) . . ?
 C68 N15 C72 117.8(13) . . ?
 C72 N15 Fe1 129.5(10) . . ?
 N17 N16 C76 122.2(14) . . ?
 N16 N17 C82 123.8(15) . . ?
 C90 N18 Fe2 115.8(8) . . ?
 C91 N18 Fe2 127.1(9) . . ?
 C91 N18 C90 116.9(11) . . ?
 C92 N19 Fe2 114.9(8) . . ?
 C96 N19 Fe2 127.7(9) . . ?
 C96 N19 C92 117.4(11) . . ?
 N1 C1 H1A 109.5 . . ?
 N1 C1 H1B 109.5 . . ?
 N1 C1 C2 110.5(11) . . ?
 H1A C1 H1B 108.1 . . ?
 C2 C1 H1A 109.5 . . ?
 C2 C1 H1B 109.5 . . ?
 N2 C2 C1 106.5(10) . . ?
 N2 C2 H2A 110.4 . . ?
 N2 C2 H2B 110.4 . . ?
 C1 C2 H2A 110.4 . . ?
 C1 C2 H2B 110.4 . . ?
 H2A C2 H2B 108.6 . . ?
 N2 C3 H3 119.2 . . ?
 N2 C3 C4 121.7(12) . . ?
 C4 C3 H3 119.2 . . ?
 N3 C4 C3 116.3(13) . . ?
 N3 C4 C5 121.5(12) . . ?
 C5 C4 C3 122.2(12) . . ?
 C4 C5 H5 120.4 . . ?
 C6 C5 C4 119.3(13) . . ?
 C6 C5 H5 120.4 . . ?
 C5 C6 H6 120.1 . . ?
 C5 C6 C7 119.9(15) . . ?
 C7 C6 H6 120.1 . . ?
 C6 C7 C8 116.9(13) . . ?
 C6 C7 C9 119.7(14) . . ?
 C8 C7 C9 123.3(12) . . ?
 N3 C8 C7 123.9(13) . . ?
 N3 C8 H8 118.1 . . ?
 C7 C8 H8 118.1 . . ?
 C10 C9 C7 122.8(13) . . ?
 C10 C9 C14 119.5(13) . . ?
 C14 C9 C7 117.7(14) . . ?
 C9 C10 H10 119.7 . . ?
 C11 C10 C9 120.7(14) . . ?
 C11 C10 H10 119.7 . . ?
 C10 C11 H11 119.4 . . ?
 C10 C11 C12 121.2(15) . . ?
 C12 C11 H11 119.4 . . ?
 C11 C12 N4 115.2(14) . . ?
 C11 C12 C13 122.5(14) . . ?
 C13 C12 N4 122.0(13) . . ?
 C12 C13 C14 116.3(13) . . ?
 C12 C13 C15 128.0(13) . . ?
 C14 C13 C15 115.8(13) . . ?
 C9 C14 C13 119.8(14) . . ?
 C9 C14 H14 120.1 . . ?
 C13 C14 H14 120.1 . . ?
 C13 C15 H15A 108.0 . . ?
 C13 C15 H15B 108.0 . . ?
 H15A C15 H15B 107.3 . . ?
 C16 C15 C13 117.0(13) . . ?
 C16 C15 H15A 108.0 . . ?
 C16 C15 H15B 108.0 . . ?
 C15 C16 H16A 108.3 . . ?
 C15 C16 H16B 108.3 . . ?
 C15 C16 C17 115.7(12) . . ?
 H16A C16 H16B 107.4 . . ?
 C17 C16 H16A 108.3 . . ?
 C17 C16 H16B 108.3 . . ?
 C18 C17 C16 119.1(13) . . ?
 C22 C17 C16 123.9(15) . . ?
 C22 C17 C18 117.0(14) . . ?
 N5 C18 C17 120.8(13) . . ?
 N5 C18 C19 119.1(13) . . ?
 C17 C18 C19 119.4(13) . . ?
 C18 C19 H19 119.2 . . ?
 C20 C19 C18 121.6(14) . . ?
 C20 C19 H19 119.2 . . ?
 C19 C20 C21 118.6(14) . . ?
 C19 C20 C23 119.5(14) . . ?
 C21 C20 C23 121.8(13) . . ?
 C20 C21 H21 120.2 . . ?
 C22 C21 C20 119.7(14) . . ?
 C22 C21 H21 120.2 . . ?
 C17 C22 C21 123.6(15) . . ?
 C17 C22 H22 118.2 . . ?
 C21 C22 H22 118.2 . . ?
 C24 C23 C20 120.9(12) . . ?
 C27 C23 C20 122.6(12) . . ?
 C27 C23 C24 116.6(13) . . ?
 C23 C24 H24 120.9 . . ?
 C25 C24 C23 118.2(13) . . ?
 C25 C24 H24 120.9 . . ?
 C24 C25 H25 118.9 . . ?
 C24 C25 C26 122.1(12) . . ?
 C26 C25 H25 118.9 . . ?
 N6 C26 C25 119.5(12) . . ?
 N6 C26 C28 115.4(11) . . ?
 C25 C26 C28 125.0(11) . . ?
 N6 C27 C23 123.7(12) . . ?
 N6 C27 H27 118.2 . . ?
 C23 C27 H27 118.2 . . ?
 N7 C28 C26 113.9(10) . . ?
 C29 C28 N7 120.4(12) . . ?
 C29 C28 C26 125.3(12) . . ?
 C28 C29 H29 120.6 . . ?
 C28 C29 C30 118.9(13) . . ?
 C30 C29 H29 120.6 . . ?
 C29 C30 H30 120.0 . . ?
 C31 C30 C29 120.1(12) . . ?
 C31 C30 H30 120.0 . . ?
 C30 C31 H31 120.9 . . ?
 C30 C31 C32 118.2(13) . . ?
 C32 C31 H31 120.9 . . ?
 N7 C32 C31 123.6(13) . . ?
 N7 C32 H32 118.2 . . ?
 C31 C32 H32 118.2 . . ?
 N1 C33 H33A 109.6 . . ?
 N1 C33 H33B 109.6 . . ?
 N1 C33 C34 110.4(12) . . ?
 H33A C33 H33B 108.1 . . ?
 C34 C33 H33A 109.6 . . ?
 C34 C33 H33B 109.6 . . ?
 N8 C34 C33 109.4(11) . . ?
 N8 C34 H34A 109.8 . . ?
 N8 C34 H34B 109.8 . . ?
 C33 C34 H34A 109.8 . . ?
 C33 C34 H34B 109.8 . . ?
 H34A C34 H34B 108.2 . . ?
 N8 C35 H35 119.9 . . ?
 N8 C35 C36 120.3(13) . . ?
 C36 C35 H35 119.9 . . ?
 N9 C36 C35 114.5(11) . . ?
 N9 C36 C37 124.1(13) . . ?
 C37 C36 C35 121.4(13) . . ?
 C36 C37 H37 120.5 . . ?
 C36 C37 C38 119.1(13) . . ?
 C38 C37 H37 120.5 . . ?
 C37 C38 H38 121.0 . . ?
 C39 C38 C37 118.0(13) . . ?
 C39 C38 H38 121.0 . . ?
 C38 C39 C41 121.7(12) . . ?
 C40 C39 C38 118.7(13) . . ?
 C40 C39 C41 119.6(12) . . ?
 N9 C40 C39 122.9(13) . . ?
 N9 C40 H40 118.5 . . ?
 C39 C40 H40 118.5 . . ?
 C42 C41 C39 119.2(12) . . ?
 C46 C41 C39 121.7(12) . . ?
 C46 C41 C42 119.1(13) . . ?
 C41 C42 H42 119.9 . . ?
 C43 C42 C41 120.2(13) . . ?
 C43 C42 H42 119.9 . . ?
 C42 C43 H43 120.7 . . ?
 C44 C43 C42 118.7(13) . . ?
 C44 C43 H43 120.7 . . ?
 C43 C44 N10 117.9(12) . . ?
 C43 C44 C45 122.3(13) . . ?
 C45 C44 N10 119.2(11) . . ?
 C44 C45 C46 118.1(12) . . ?
 C44 C45 C47 119.8(12) . . ?
 C46 C45 C47 122.2(12) . . ?
 C41 C46 C45 121.3(13) . . ?
 C41 C46 H46 119.4 . . ?
 C45 C46 H46 119.4 . . ?
 C45 C47 H47A 108.6 . . ?
 C45 C47 H47B 108.6 . . ?
 C45 C47 C48 114.8(12) . . ?
 H47A C47 H47B 107.6 . . ?
 C48 C47 H47A 108.6 . . ?
 C48 C47 H47B 108.6 . . ?
 C47 C48 H48A 107.8 . . ?
 C47 C48 H48B 107.8 . . ?
 H48A C48 H48B 107.2 . . ?
 C49 C48 C47 117.9(11) . . ?
 C49 C48 H48A 107.8 . . ?
 C49 C48 H48B 107.8 . . ?
 C50 C49 C48 125.5(12) . . ?
 C54 C49 C48 118.8(12) . . ?
 C54 C49 C50 115.7(13) . . ?
 C49 C50 N11 123.1(12) . . ?
 C51 C50 N11 115.0(12) . . ?
 C51 C50 C49 121.0(12) . . ?
 C50 C51 H51 119.0 . . ?
 C50 C51 C52 122.0(12) . . ?
 C52 C51 H51 119.0 . . ?
 C51 C52 C53 117.9(13) . . ?
 C51 C52 C55 124.1(12) . . ?
 C53 C52 C55 117.8(12) . . ?
 C52 C53 H53 120.1 . . ?
 C52 C53 C54 119.9(13) . . ?
 C54 C53 H53 120.1 . . ?
 C49 C54 C53 123.2(13) . . ?
 C49 C54 H54 118.4 . . ?
 C53 C54 H54 118.4 . . ?
 C56 C55 C52 120.5(12) . . ?
 C59 C55 C52 122.9(12) . . ?
 C59 C55 C56 116.5(13) . . ?
 C55 C56 H56 120.2 . . ?
 C57 C56 C55 119.6(12) . . ?
 C57 C56 H56 120.2 . . ?
 C56 C57 H57 120.1 . . ?
 C56 C57 C58 119.9(12) . . ?
 C58 C57 H57 120.1 . . ?
 N12 C58 C57 121.9(12) . . ?
 N12 C58 C60 115.7(11) . . ?
 C57 C58 C60 122.3(12) . . ?
 N12 C59 C55 124.4(12) . . ?
 N12 C59 H59 117.8 . . ?
 C55 C59 H59 117.8 . . ?
 N13 C60 C58 112.3(11) . . ?
 C61 C60 N13 122.0(13) . . ?
 C61 C60 C58 125.6(12) . . ?
 C60 C61 H61 119.8 . . ?
 C60 C61 C62 120.3(13) . . ?
 C62 C61 H61 119.8 . . ?
 C61 C62 H62 120.8 . . ?
 C63 C62 C61 118.4(13) . . ?
 C63 C62 H62 120.8 . . ?
 C62 C63 H63 119.9 . . ?
 C62 C63 C64 120.1(14) . . ?
 C64 C63 H63 119.9 . . ?
 N13 C64 C63 120.8(12) . . ?
 N13 C64 H64 119.6 . . ?
 C63 C64 H64 119.6 . . ?
 N1 C65 H65A 109.3 . . ?
 N1 C65 H65B 109.3 . . ?
 N1 C65 C66 111.7(11) . . ?
 H65A C65 H65B 107.9 . . ?
 C66 C65 H65A 109.3 . . ?
 C66 C65 H65B 109.3 . . ?
 N14 C66 C65 107.7(12) . . ?
 N14 C66 H66A 110.2 . . ?
 N14 C66 H66B 110.2 . . ?
 C65 C66 H66A 110.2 . . ?
 C65 C66 H66B 110.2 . . ?
 H66A C66 H66B 108.5 . . ?
 N14 C67 H67 120.5 . . ?
 N14 C67 C68 119.1(14) . . ?
 C68 C67 H67 120.5 . . ?
 N15 C68 C67 115.7(13) . . ?
 N15 C68 C69 125.0(16) . . ?
 C69 C68 C67 119.2(15) . . ?
 C68 C69 H69 122.5 . . ?
 C68 C69 C70 115.0(17) . . ?
 C70 C69 H69 122.5 . . ?
 C69 C70 H70 118.9 . . ?
 C71 C70 C69 122.2(16) . . ?
 C71 C70 H70 118.9 . . ?
 C70 C71 C72 115.8(16) . . ?
 C70 C71 C73 123.3(14) . . ?
 C72 C71 C73 120.7(14) . . ?
 N15 C72 C71 123.5(15) . . ?
 N15 C72 H72 118.2 . . ?
 C71 C72 H72 118.2 . . ?
 C74 C73 C71 119.4(15) . . ?
 C78 C73 C71 123.7(15) . . ?
 C78 C73 C74 116.7(16) . . ?
 C73 C74 H74 120.9 . . ?
 C75 C74 C73 118.2(17) . . ?
 C75 C74 H74 120.9 . . ?
 C74 C75 H75 117.8 . . ?
 C76 C75 C74 124.4(17) . . ?
 C76 C75 H75 117.8 . . ?
 C75 C76 N16 117.9(15) . . ?
 C75 C76 C77 119.7(18) . . ?
 C77 C76 N16 122.3(16) . . ?
 C76 C77 C79 125.4(17) . . ?
 C78 C77 C76 115.5(17) . . ?
 C78 C77 C79 118.5(15) . . ?
 C73 C78 C77 125.5(16) . . ?
 C73 C78 H78 117.3 . . ?
 C77 C78 H78 117.3 . . ?
 C77 C79 H79A 107.4 . . ?
 C77 C79 H79B 107.4 . . ?
 C77 C79 C80 119.8(14) . . ?
 H79A C79 H79B 106.9 . . ?
 C80 C79 H79A 107.4 . . ?
 C80 C79 H79B 107.4 . . ?
 C79 C80 H80A 109.6 . . ?
 C79 C80 H80B 109.6 . . ?
 H80A C80 H80B 108.1 . . ?
 C81 C80 C79 110.2(14) . . ?
 C81 C80 H80A 109.6 . . ?
 C81 C80 H80B 109.6 . . ?
 C82 C81 C80 121.3(14) . . ?
 C86 C81 C80 123.9(14) . . ?
 C86 C81 C82 114.6(14) . . ?
 C81 C82 N17 117.0(13) . . ?
 C83 C82 N17 120.2(13) . . ?
 C83 C82 C81 122.4(14) . . ?
 C82 C83 H83 119.1 . . ?
 C84 C83 C82 121.7(14) . . ?
 C84 C83 H83 119.1 . . ?
 C83 C84 C85 117.1(13) . . ?
 C83 C84 C87 123.1(13) . . ?
 C85 C84 C87 119.8(12) . . ?
 C84 C85 H85 120.2 . . ?
 C86 C85 C84 119.5(14) . . ?
 C86 C85 H85 120.2 . . ?
 C81 C86 H86 117.8 . . ?
 C85 C86 C81 124.3(15) . . ?
 C85 C86 H86 117.8 . . ?
 C88 C87 C84 120.5(12) . . ?
 C88 C87 C91 116.6(12) . . ?
 C91 C87 C84 122.8(12) . . ?
 C87 C88 H88 119.7 . . ?
 C89 C88 C87 120.7(13) . . ?
 C89 C88 H88 119.7 . . ?
 C88 C89 H89 120.0 . . ?
 C88 C89 C90 119.9(14) . . ?
 C90 C89 H89 120.0 . . ?
 N18 C90 C89 121.7(12) . . ?
 N18 C90 C92 114.6(11) . . ?
 C89 C90 C92 123.7(12) . . ?
 N18 C91 C87 124.1(12) . . ?
 N18 C91 H91 117.9 . . ?
 C87 C91 H91 117.9 . . ?
 N19 C92 C90 113.0(11) . . ?
 C93 C92 N19 119.8(12) . . ?
 C93 C92 C90 127.2(13) . . ?
 C92 C93 H93 119.0 . . ?
 C92 C93 C94 122.0(14) . . ?
 C94 C93 H93 119.0 . . ?
 C93 C94 H94 120.9 . . ?
 C93 C94 C95 118.1(14) . . ?
 C95 C94 H94 120.9 . . ?
 C94 C95 H95 120.7 . . ?
 C96 C95 C94 118.6(13) . . ?
 C96 C95 H95 120.7 . . ?
 N19 C96 C95 124.1(13) . . ?
 N19 C96 H96 118.0 . . ?
 C95 C96 H96 118.0 . . ?
 O1 S1 C97 102.4(8) . . ?
 O2 S1 O1 115.0(7) . . ?
 O2 S1 O3 114.1(8) . . ?
 O2 S1 C97 104.1(8) . . ?
 O3 S1 O1 115.0(7) . . ?
 O3 S1 C97 104.0(8) . . ?
 F1 C97 S1 112.4(12) . . ?
 F2 C97 S1 111.7(12) . . ?
 F2 C97 F1 105.9(16) . . ?
 F3 C97 S1 113.5(14) . . ?
 F3 C97 F1 104.5(13) . . ?
 F3 C97 F2 108.2(14) . . ?
 O4 S2 O5 116.3(7) . . ?
 O4 S2 O6 114.0(6) . . ?
 O4 S2 C98 102.7(8) . . ?
 O5 S2 O6 114.9(7) . . ?
 O5 S2 C98 103.7(8) . . ?
 O6 S2 C98 102.7(8) . . ?
 F4 C98 S2 113.9(13) . . ?
 F4 C98 F6 107.0(16) . . ?
 F5 C98 S2 111.2(14) . . ?
 F5 C98 F4 108.8(16) . . ?
 F5 C98 F6 105.5(15) . . ?
 F6 C98 S2 110.0(14) . . ?
 O7 S3 O9 111.7(6) . . ?
 O7 S3 C99 102.2(8) . . ?
 O8 S3 O7 115.4(7) . . ?
 O8 S3 O9 117.2(7) . . ?
 O8 S3 C99 103.2(8) . . ?
 O9 S3 C99 104.9(7) . . ?
 F7 C99 S3 111.7(12) . . ?
 F8 C99 S3 114.6(12) . . ?
 F8 C99 F7 107.1(14) . . ?
 F8 C99 F9 104.8(14) . . ?
 F9 C99 S3 114.5(12) . . ?
 F9 C99 F7 103.2(13) . . ?
 O10 S4 O11 113.3(6) . . ?
 O10 S4 C100 103.5(7) . . ?
 O11 S4 C100 103.3(7) . . ?
 O12 S4 O10 116.1(6) . . ?
 O12 S4 O11 116.4(6) . . ?
 O12 S4 C100 101.5(7) . . ?
 F10 C100 S4 112.7(11) . . ?
 F11 C100 S4 112.5(11) . . ?
 F11 C100 F10 107.6(13) . . ?
 F12 C100 S4 111.1(11) . . ?
 F12 C100 F10 105.9(13) . . ?
 F12 C100 F11 106.6(12) . . ?

loop_
  _geom_torsion_atom_site_label_1
  _geom_torsion_atom_site_label_2
  _geom_torsion_atom_site_label_3
  _geom_torsion_atom_site_label_4
  _geom_torsion
  _geom_torsion_site_symmetry_1
  _geom_torsion_site_symmetry_2
  _geom_torsion_site_symmetry_3
  _geom_torsion_site_symmetry_4
  _geom_torsion_publ_flag
 Fe1 N2 C2 C1 66.9(13) . . . . ?
 Fe1 N2 C3 C4 -2.1(16) . . . . ?
 Fe1 N3 C4 C3 4.1(14) . . . . ?
 Fe1 N3 C4 C5 -174.1(11) . . . . ?
 Fe1 N3 C8 C7 172.9(10) . . . . ?
 Fe1 N8 C34 C33 67.7(14) . . . . ?
 Fe1 N8 C35 C36 -3.5(18) . . . . ?
 Fe1 N9 C36 C35 2.3(16) . . . . ?
 Fe1 N9 C36 C37 -178.0(12) . . . . ?
 Fe1 N9 C40 C39 177.4(11) . . . . ?
 Fe1 N14 C66 C65 65.9(13) . . . . ?
 Fe1 N14 C67 C68 -7.9(17) . . . . ?
 Fe1 N15 C68 C67 -0.9(16) . . . . ?
 Fe1 N15 C68 C69 -179.3(13) . . . . ?
 Fe1 N15 C72 C71 -172.1(9) . . . . ?
 Fe2 N6 C26 C25 -173.5(9) . . . . ?
 Fe2 N6 C26 C28 4.6(13) . . . . ?
 Fe2 N6 C27 C23 178.6(10) . . . . ?
 Fe2 N7 C28 C26 -1.8(12) . . . . ?
 Fe2 N7 C28 C29 -175.6(9) . . . . ?
 Fe2 N7 C32 C31 172.1(9) . . . . ?
 Fe2 N12 C58 C57 177.5(9) . . . . ?
 Fe2 N12 C58 C60 -6.4(13) . . . . ?
 Fe2 N12 C59 C55 -174.9(9) . . . . ?
 Fe2 N13 C60 C58 -1.1(13) . . . . ?
 Fe2 N13 C60 C61 -178.9(9) . . . . ?
 Fe2 N13 C64 C63 177.1(9) . . . . ?
 Fe2 N18 C90 C89 176.9(11) . . . . ?
 Fe2 N18 C90 C92 -1.3(15) . . . . ?
 Fe2 N18 C91 C87 -173.2(10) . . . . ?
 Fe2 N19 C92 C90 -4.9(14) . . . . ?
 Fe2 N19 C92 C93 176.8(11) . . . . ?
 Fe2 N19 C96 C95 -176.7(10) . . . . ?
 N1 C1 C2 N2 -58.7(15) . . . . ?
 N1 C33 C34 N8 -57.5(15) . . . . ?
 N1 C65 C66 N14 -56.5(15) . . . . ?
 N2 C3 C4 N3 -1.7(19) . . . . ?
 N2 C3 C4 C5 176.6(13) . . . . ?
 N3 C4 C5 C6 1(2) . . . . ?
 N4 N5 C18 C17 -71.5(18) . . . . ?
 N4 N5 C18 C19 117.9(15) . . . . ?
 N4 C12 C13 C14 172.2(12) . . . . ?
 N4 C12 C13 C15 -8(2) . . . . ?
 N5 N4 C12 C11 -108.5(16) . . . . ?
 N5 N4 C12 C13 77.6(18) . . . . ?
 N5 C18 C19 C20 174.3(12) . . . . ?
 N6 C26 C28 N7 -1.9(15) . . . . ?
 N6 C26 C28 C29 171.6(11) . . . . ?
 N7 C28 C29 C30 1.3(18) . . . . ?
 N8 C35 C36 N9 1(2) . . . . ?
 N8 C35 C36 C37 -179.0(14) . . . . ?
 N9 C36 C37 C38 -2(2) . . . . ?
 N10 N11 C50 C49 -76.1(17) . . . . ?
 N10 N11 C50 C51 114.2(14) . . . . ?
 N10 C44 C45 C46 177.1(11) . . . . ?
 N10 C44 C45 C47 -2.0(19) . . . . ?
 N11 N10 C44 C43 -120.7(14) . . . . ?
 N11 N10 C44 C45 68.7(17) . . . . ?
 N11 C50 C51 C52 171.4(11) . . . . ?
 N12 C58 C60 N13 4.9(15) . . . . ?
 N12 C58 C60 C61 -177.3(12) . . . . ?
 N13 C60 C61 C62 -0.4(19) . . . . ?
 N14 C67 C68 N15 6(2) . . . . ?
 N14 C67 C68 C69 -175.5(14) . . . . ?
 N15 C68 C69 C70 -10(3) . . . . ?
 N16 N17 C82 C81 -70(2) . . . . ?
 N16 N17 C82 C83 117.1(18) . . . . ?
 N16 C76 C77 C78 175.3(13) . . . . ?
 N16 C76 C77 C79 4(2) . . . . ?
 N17 N16 C76 C75 -111.9(19) . . . . ?
 N17 N16 C76 C77 72(2) . . . . ?
 N17 C82 C83 C84 170.1(14) . . . . ?
 N18 C90 C92 N19 4.0(17) . . . . ?
 N18 C90 C92 C93 -177.9(14) . . . . ?
 N19 C92 C93 C94 2(2) . . . . ?
 C1 N1 C33 C34 -81.4(14) . . . . ?
 C1 N1 C65 C66 138.2(12) . . . . ?
 C2 N2 C3 C4 177.7(11) . . . . ?
 C3 N2 C2 C1 -112.9(14) . . . . ?
 C3 C4 C5 C6 -177.4(13) . . . . ?
 C4 N3 C8 C7 0(2) . . . . ?
 C4 C5 C6 C7 -2(2) . . . . ?
 C5 C6 C7 C8 2(2) . . . . ?
 C5 C6 C7 C9 -178.3(13) . . . . ?
 C6 C7 C8 N3 -1(2) . . . . ?
 C6 C7 C9 C10 -36(2) . . . . ?
 C6 C7 C9 C14 140.7(15) . . . . ?
 C7 C9 C10 C11 175.4(13) . . . . ?
 C7 C9 C14 C13 -175.6(12) . . . . ?
 C8 N3 C4 C3 178.5(11) . . . . ?
 C8 N3 C4 C5 0.3(19) . . . . ?
 C8 C7 C9 C10 143.3(15) . . . . ?
 C8 C7 C9 C14 -40(2) . . . . ?
 C9 C7 C8 N3 179.4(13) . . . . ?
 C9 C10 C11 C12 0(2) . . . . ?
 C10 C9 C14 C13 1(2) . . . . ?
 C10 C11 C12 N4 -172.5(13) . . . . ?
 C10 C11 C12 C13 1(2) . . . . ?
 C11 C12 C13 C14 -1(2) . . . . ?
 C11 C12 C13 C15 178.9(14) . . . . ?
 C12 N4 N5 C18 -7(2) . . . . ?
 C12 C13 C14 C9 0(2) . . . . ?
 C12 C13 C15 C16 -39(2) . . . . ?
 C13 C15 C16 C17 -33(2) . . . . ?
 C14 C9 C10 C11 -1(2) . . . . ?
 C14 C13 C15 C16 141.5(14) . . . . ?
 C15 C13 C14 C9 179.7(13) . . . . ?
 C15 C16 C17 C18 82.5(18) . . . . ?
 C15 C16 C17 C22 -100.0(18) . . . . ?
 C16 C17 C18 N5 5(2) . . . . ?
 C16 C17 C18 C19 176.1(12) . . . . ?
 C16 C17 C22 C21 -179.0(13) . . . . ?
 C17 C18 C19 C20 4(2) . . . . ?
 C18 C17 C22 C21 -1(2) . . . . ?
 C18 C19 C20 C21 -2.3(19) . . . . ?
 C18 C19 C20 C23 -178.9(12) . . . . ?
 C19 C20 C21 C22 -1(2) . . . . ?
 C19 C20 C23 C24 150.7(13) . . . . ?
 C19 C20 C23 C27 -31.4(19) . . . . ?
 C20 C21 C22 C17 3(2) . . . . ?
 C20 C23 C24 C25 -177.9(12) . . . . ?
 C20 C23 C27 N6 178.1(12) . . . . ?
 C21 C20 C23 C24 -25.7(19) . . . . ?
 C21 C20 C23 C27 152.2(13) . . . . ?
 C22 C17 C18 N5 -172.2(12) . . . . ?
 C22 C17 C18 C19 -2(2) . . . . ?
 C23 C20 C21 C22 175.7(12) . . . . ?
 C23 C24 C25 C26 0.8(19) . . . . ?
 C24 C23 C27 N6 -3.9(19) . . . . ?
 C24 C25 C26 N6 -6.3(18) . . . . ?
 C24 C25 C26 C28 175.8(12) . . . . ?
 C25 C26 C28 N7 176.2(11) . . . . ?
 C25 C26 C28 C29 -10(2) . . . . ?
 C26 N6 C27 C23 -1.4(19) . . . . ?
 C26 C28 C29 C30 -171.7(12) . . . . ?
 C27 N6 C26 C25 6.5(17) . . . . ?
 C27 N6 C26 C28 -175.3(11) . . . . ?
 C27 C23 C24 C25 4.1(18) . . . . ?
 C28 N7 C32 C31 -5.2(18) . . . . ?
 C28 C29 C30 C31 -1.7(19) . . . . ?
 C29 C30 C31 C32 -1.1(19) . . . . ?
 C30 C31 C32 N7 4.7(19) . . . . ?
 C32 N7 C28 C26 175.9(11) . . . . ?
 C32 N7 C28 C29 2.1(17) . . . . ?
 C33 N1 C1 C2 139.1(12) . . . . ?
 C33 N1 C65 C66 -81.7(15) . . . . ?
 C34 N8 C35 C36 174.0(12) . . . . ?
 C35 N8 C34 C33 -109.6(15) . . . . ?
 C35 C36 C37 C38 177.6(14) . . . . ?
 C36 N9 C40 C39 -4(2) . . . . ?
 C36 C37 C38 C39 1(2) . . . . ?
 C37 C38 C39 C40 -2(2) . . . . ?
 C37 C38 C39 C41 -179.5(14) . . . . ?
 C38 C39 C40 N9 4(2) . . . . ?
 C38 C39 C41 C42 -50(2) . . . . ?
 C38 C39 C41 C46 131.1(15) . . . . ?
 C39 C41 C42 C43 -176.4(14) . . . . ?
 C39 C41 C46 C45 176.5(13) . . . . ?
 C40 N9 C36 C35 -176.3(12) . . . . ?
 C40 N9 C36 C37 3(2) . . . . ?
 C40 C39 C41 C42 133.1(15) . . . . ?
 C40 C39 C41 C46 -46(2) . . . . ?
 C41 C39 C40 N9 -178.8(13) . . . . ?
 C41 C42 C43 C44 2(2) . . . . ?
 C42 C41 C46 C45 -3(2) . . . . ?
 C42 C43 C44 N10 -177.1(13) . . . . ?
 C42 C43 C44 C45 -7(2) . . . . ?
 C43 C44 C45 C46 7(2) . . . . ?
 C43 C44 C45 C47 -172.1(13) . . . . ?
 C44 N10 N11 C50 6.8(19) . . . . ?
 C44 C45 C46 C41 -1.9(19) . . . . ?
 C44 C45 C47 C48 -85.7(15) . . . . ?
 C45 C47 C48 C49 32.3(18) . . . . ?
 C46 C41 C42 C43 3(2) . . . . ?
 C46 C45 C47 C48 95.3(16) . . . . ?
 C47 C45 C46 C41 177.1(13) . . . . ?
 C47 C48 C49 C50 41(2) . . . . ?
 C47 C48 C49 C54 -141.4(13) . . . . ?
 C48 C49 C50 N11 4(2) . . . . ?
 C48 C49 C50 C51 173.2(12) . . . . ?
 C48 C49 C54 C53 -173.3(13) . . . . ?
 C49 C50 C51 C52 1(2) . . . . ?
 C50 C49 C54 C53 5(2) . . . . ?
 C50 C51 C52 C53 2.2(19) . . . . ?
 C50 C51 C52 C55 -173.0(12) . . . . ?
 C51 C52 C53 C54 -2.2(19) . . . . ?
 C51 C52 C55 C56 134.5(13) . . . . ?
 C51 C52 C55 C59 -44.9(19) . . . . ?
 C52 C53 C54 C49 -2(2) . . . . ?
 C52 C55 C56 C57 180.0(12) . . . . ?
 C52 C55 C59 N12 179.7(11) . . . . ?
 C53 C52 C55 C56 -40.6(18) . . . . ?
 C53 C52 C55 C59 139.9(13) . . . . ?
 C54 C49 C50 N11 -174.0(12) . . . . ?
 C54 C49 C50 C51 -4.9(19) . . . . ?
 C55 C52 C53 C54 173.3(12) . . . . ?
 C55 C56 C57 C58 2.1(19) . . . . ?
 C56 C55 C59 N12 0.2(18) . . . . ?
 C56 C57 C58 N12 -3.5(18) . . . . ?
 C56 C57 C58 C60 -179.4(11) . . . . ?
 C57 C58 C60 N13 -178.9(11) . . . . ?
 C57 C58 C60 C61 -1.2(19) . . . . ?
 C58 N12 C59 C55 -1.5(17) . . . . ?
 C58 C60 C61 C62 -178.0(11) . . . . ?
 C59 N12 C58 C57 3.1(17) . . . . ?
 C59 N12 C58 C60 179.3(10) . . . . ?
 C59 C55 C56 C57 -0.5(18) . . . . ?
 C60 N13 C64 C63 -7.1(18) . . . . ?
 C60 C61 C62 C63 -1.7(19) . . . . ?
 C61 C62 C63 C64 -0.7(19) . . . . ?
 C62 C63 C64 N13 5.2(19) . . . . ?
 C64 N13 C60 C58 -177.3(10) . . . . ?
 C64 N13 C60 C61 4.8(18) . . . . ?
 C65 N1 C1 C2 -79.1(15) . . . . ?
 C65 N1 C33 C34 137.5(12) . . . . ?
 C66 N14 C67 C68 173.2(12) . . . . ?
 C67 N14 C66 C65 -115.4(14) . . . . ?
 C67 C68 C69 C70 171.5(15) . . . . ?
 C68 N15 C72 C71 -1(2) . . . . ?
 C68 C69 C70 C71 6(3) . . . . ?
 C69 C70 C71 C72 0(3) . . . . ?
 C69 C70 C71 C73 -173.9(16) . . . . ?
 C70 C71 C72 N15 -3(2) . . . . ?
 C70 C71 C73 C74 -35(2) . . . . ?
 C70 C71 C73 C78 141.3(16) . . . . ?
 C71 C73 C74 C75 177.6(13) . . . . ?
 C71 C73 C78 C77 -178.8(13) . . . . ?
 C72 N15 C68 C67 -173.6(12) . . . . ?
 C72 N15 C68 C69 8(2) . . . . ?
 C72 C71 C73 C74 151.1(13) . . . . ?
 C72 C71 C73 C78 -33(2) . . . . ?
 C73 C71 C72 N15 171.5(12) . . . . ?
 C73 C74 C75 C76 0(2) . . . . ?
 C74 C73 C78 C77 -3(2) . . . . ?
 C74 C75 C76 N16 -176.6(14) . . . . ?
 C74 C75 C76 C77 0(2) . . . . ?
 C75 C76 C77 C78 -1(2) . . . . ?
 C75 C76 C77 C79 -172.0(15) . . . . ?
 C76 N16 N17 C82 -10(2) . . . . ?
 C76 C77 C78 C73 3(2) . . . . ?
 C76 C77 C79 C80 -41(2) . . . . ?
 C77 C79 C80 C81 -36(2) . . . . ?
 C78 C73 C74 C75 1.3(19) . . . . ?
 C78 C77 C79 C80 148.0(15) . . . . ?
 C79 C77 C78 C73 174.1(13) . . . . ?
 C79 C80 C81 C82 84.5(19) . . . . ?
 C79 C80 C81 C86 -102(2) . . . . ?
 C80 C81 C82 N17 5(2) . . . . ?
 C80 C81 C82 C83 177.3(15) . . . . ?
 C80 C81 C86 C85 -179.1(16) . . . . ?
 C81 C82 C83 C84 -2(2) . . . . ?
 C82 C81 C86 C85 -5(3) . . . . ?
 C82 C83 C84 C85 3(2) . . . . ?
 C82 C83 C84 C87 -179.0(14) . . . . ?
 C83 C84 C85 C86 -5(2) . . . . ?
 C83 C84 C87 C88 140.6(15) . . . . ?
 C83 C84 C87 C91 -36(2) . . . . ?
 C84 C85 C86 C81 6(3) . . . . ?
 C84 C87 C88 C89 -175.9(14) . . . . ?
 C84 C87 C91 N18 173.8(12) . . . . ?
 C85 C84 C87 C88 -41(2) . . . . ?
 C85 C84 C87 C91 142.4(14) . . . . ?
 C86 C81 C82 N17 -169.7(15) . . . . ?
 C86 C81 C82 C83 3(2) . . . . ?
 C87 C84 C85 C86 177.2(14) . . . . ?
 C87 C88 C89 C90 2(2) . . . . ?
 C88 C87 C91 N18 -2(2) . . . . ?
 C88 C89 C90 N18 -4(2) . . . . ?
 C88 C89 C90 C92 174.4(14) . . . . ?
 C89 C90 C92 N19 -174.1(13) . . . . ?
 C89 C90 C92 C93 4(2) . . . . ?
 C90 N18 C91 C87 1.4(19) . . . . ?
 C90 C92 C93 C94 -176.2(14) . . . . ?
 C91 N18 C90 C89 1.6(19) . . . . ?
 C91 N18 C90 C92 -176.5(11) . . . . ?
 C91 C87 C88 C89 0(2) . . . . ?
 C92 N19 C96 C95 1(2) . . . . ?
 C92 C93 C94 C95 -2(2) . . . . ?
 C93 C94 C95 C96 2(2) . . . . ?
 C94 C95 C96 N19 -1(2) . . . . ?
 C96 N19 C92 C90 177.1(11) . . . . ?
 C96 N19 C92 C93 -1.1(19) . . . . ?
 O1 S1 C97 F1 57.1(14) . . . . ?
 O1 S1 C97 F2 -61.9(14) . . . . ?
 O1 S1 C97 F3 175.4(12) . . . . ?
 O2 S1 C97 F1 177.2(13) . . . . ?
 O2 S1 C97 F2 58.3(15) . . . . ?
 O2 S1 C97 F3 -64.4(14) . . . . ?
 O3 S1 C97 F1 -62.9(15) . . . . ?
 O3 S1 C97 F2 178.1(12) . . . . ?
 O3 S1 C97 F3 55.4(14) . . . . ?
 O4 S2 C98 F4 52.7(15) . . . . ?
 O4 S2 C98 F5 176.1(12) . . . . ?
 O4 S2 C98 F6 -67.5(13) . . . . ?
 O5 S2 C98 F4 174.2(13) . . . . ?
 O5 S2 C98 F5 -62.4(14) . . . . ?
 O5 S2 C98 F6 54.1(14) . . . . ?
 O6 S2 C98 F4 -65.8(15) . . . . ?
 O6 S2 C98 F5 57.5(14) . . . . ?
 O6 S2 C98 F6 174.0(12) . . . . ?
 O7 S3 C99 F7 -170.2(11) . . . . ?
 O7 S3 C99 F8 67.8(14) . . . . ?
 O7 S3 C99 F9 -53.4(14) . . . . ?
 O8 S3 C99 F7 -50.1(14) . . . . ?
 O8 S3 C99 F8 -172.1(13) . . . . ?
 O8 S3 C99 F9 66.7(15) . . . . ?
 O9 S3 C99 F7 73.1(13) . . . . ?
 O9 S3 C99 F8 -48.9(15) . . . . ?
 O9 S3 C99 F9 -170.1(12) . . . . ?
 O10 S4 C100 F10 55.3(12) . . . . ?
 O10 S4 C100 F11 -66.6(12) . . . . ?
 O10 S4 C100 F12 174.0(10) . . . . ?
 O11 S4 C100 F10 -63.1(12) . . . . ?
 O11 S4 C100 F11 175.0(10) . . . . ?
 O11 S4 C100 F12 55.6(12) . . . . ?
 O12 S4 C100 F10 175.9(11) . . . . ?
 O12 S4 C100 F11 54.1(12) . . . . ?
 O12 S4 C100 F12 -65.3(12) . . . . ?

_smtbx_masks_special_details       ?
loop_
  _smtbx_masks_void_nr
  _smtbx_masks_void_average_x
  _smtbx_masks_void_average_y
  _smtbx_masks_void_average_z
  _smtbx_masks_void_volume
  _smtbx_masks_void_count_electrons
  _smtbx_masks_void_content
 1 -0.301 0.448 0.752 292.3 59.3 ?
 2 0.301 0.552 0.248 292.3 59.4 ?

_smtbx_masks_void_probe_radius     1.2
_smtbx_masks_void_truncation_radius  1.2
_shelx_res_file
;
TITL 8592_3dn_a.res in P-1
    8592_3dn.res
    created by SHELXL-2019/1 at 15:15:35 on 19-Dec-2024
REM Old TITL 8592_3dn in P-1 #2
REM SHELXT solution in P-1: R1 0.360, Rweak 0.148, Alpha 0.140
REM <I/s> 0.000 for 0 systematic absences, Orientation as input
REM Formula found by SHELXT: C110 B3 F21 Fe2 N21
CELL 1.54186 13.8684 13.9935 27.6089 84.786 88.591 75.323
ZERR 2 0.0064 0.0078 0.012 0.04 0.036 0.041
LATT 1
SFAC C H F Fe N O S
UNIT 200 150 24 4 38 24 8
RIGU 0.001 0.001

L.S. 10
PLAN  20
SIZE 0.03 0.1 0.1
TEMP -173.15
CONF
list 4
MORE -1
BOND $H
ABIN
fmap 2
acta
REM <olex2.extras>
REM <HklSrc "%.\\8592_3dn.hkl">
REM </olex2.extras>

WGHT    0.162000   18.581600
FVAR       0.27321
FE1   4    0.681230    0.194560    0.079718    11.00000    0.03218    0.05670 =
         0.03657   -0.00468    0.00149   -0.01495
FE2   4    0.232112    0.715761    0.415178    11.00000    0.04524    0.05532 =
         0.05797   -0.00720    0.00732   -0.01548
N1    5    0.805324    0.083536    0.002985    11.00000    0.05484    0.08126 =
         0.05591   -0.00770    0.00404   -0.01834
N2    5    0.779601    0.269422    0.040477    11.00000    0.05219    0.07698 =
         0.05607   -0.00879    0.00533   -0.02042
N3    5    0.591116    0.355686    0.070130    11.00000    0.05222    0.07621 =
         0.05226   -0.00762    0.00478   -0.02024
N4    5    0.066474    0.703073    0.132180    11.00000    0.06422    0.07857 =
         0.06805   -0.00378    0.01088   -0.01642
N5    5    0.016567    0.682857    0.168731    11.00000    0.06395    0.07158 =
         0.06388   -0.00978    0.00958   -0.02022
N6    5    0.172418    0.614428    0.392414    11.00000    0.04384    0.05486 =
         0.05991   -0.00745    0.00748   -0.01402
N7    5    0.199949    0.659005    0.479239    11.00000    0.04638    0.05728 =
         0.05921   -0.00763    0.00832   -0.01637
N8    5    0.600092    0.155829    0.023284    11.00000    0.05433    0.07807 =
         0.05827   -0.00646    0.00394   -0.02155
N9    5    0.554933    0.146258    0.117130    11.00000    0.05005    0.07544 =
         0.05733   -0.00508    0.00374   -0.01969
N10   5    0.383620    0.093903    0.389209    11.00000    0.05871    0.06334 =
         0.05921   -0.00441    0.00624   -0.01842
N11   5    0.426838    0.133040    0.416792    11.00000    0.05913    0.06260 =
         0.06453   -0.00745    0.00381   -0.01584
N12   5    0.365581    0.622585    0.418947    11.00000    0.04593    0.05781 =
         0.05533   -0.00536    0.00791   -0.01730
N13   5    0.301580    0.802452    0.444390    11.00000    0.04843    0.05918 =
         0.05768   -0.00679    0.00593   -0.01845
N14   5    0.780297    0.058596    0.104379    11.00000    0.05562    0.08485 =
         0.05645   -0.00620    0.00506   -0.01888
N15   5    0.736708    0.227329    0.148936    11.00000    0.04941    0.09096 =
         0.05818   -0.00912    0.00522   -0.01952
N16   5    0.777185    0.706955    0.275124    11.00000    0.06770    0.11766 =
         0.08446   -0.03142    0.01131   -0.02363
N17   5    0.707419    0.777390    0.274876    11.00000    0.06495    0.11494 =
         0.07511   -0.02874    0.01418   -0.02689
N18   5    0.248359    0.783325    0.350849    11.00000    0.04926    0.05810 =
         0.05952   -0.00718    0.00409   -0.01891
N19   5    0.101163    0.813354    0.410994    11.00000    0.04844    0.05563 =
         0.06500   -0.00844    0.00654   -0.01718
C1    1    0.860528    0.153767   -0.016718    11.00000    0.05440    0.07977 =
         0.05923   -0.00883    0.00688   -0.01673
AFIX  23
H1A   2    0.822802    0.196663   -0.044017    11.00000   -1.20000
H1B   2    0.925533    0.117351   -0.029448    11.00000   -1.20000
AFIX   0
C2    1    0.877981    0.218931    0.023160    11.00000    0.05475    0.08339 =
         0.06380   -0.01178    0.00748   -0.01877
AFIX  23
H2A   2    0.917755    0.177160    0.050182    11.00000   -1.20000
H2B   2    0.914153    0.267832    0.009488    11.00000   -1.20000
AFIX   0
C3    1    0.747840    0.360472    0.032825    11.00000    0.05125    0.07657 =
         0.04421   -0.01030    0.00235   -0.02153
AFIX  43
H3    2    0.789341    0.397726    0.016511    11.00000   -1.20000
AFIX   0
C4    1    0.646996    0.412670    0.048426    11.00000    0.05369    0.07609 =
         0.05436   -0.00799    0.00701   -0.02060
C5    1    0.612331    0.515824    0.042292    11.00000    0.06186    0.07594 =
         0.06848   -0.00736    0.01431   -0.01931
AFIX  43
H5    2    0.652611    0.554981    0.026481    11.00000   -1.20000
AFIX   0
C6    1    0.520899    0.559260    0.059093    11.00000    0.06479    0.07604 =
         0.07870   -0.00681    0.01865   -0.01804
AFIX  43
H6    2    0.497326    0.629458    0.056070    11.00000   -1.20000
AFIX   0
C7    1    0.461771    0.501484    0.080660    11.00000    0.05980    0.07592 =
         0.05758   -0.00575    0.00786   -0.01755
C8    1    0.502799    0.398401    0.085408    11.00000    0.05337    0.07613 =
         0.05290   -0.00651    0.00577   -0.01925
AFIX  43
H8    2    0.463588    0.357581    0.100699    11.00000   -1.20000
AFIX   0
C9    1    0.359104    0.549927    0.098056    11.00000    0.06011    0.07904 =
         0.05622   -0.00647    0.00674   -0.01618
C10   1    0.336367    0.640770    0.118660    11.00000    0.06320    0.07954 =
         0.06201   -0.00861    0.00906   -0.01721
AFIX  43
H10   2    0.388138    0.671772    0.124207    11.00000   -1.20000
AFIX   0
C11   1    0.240777    0.685206    0.130847    11.00000    0.06356    0.08271 =
         0.06768   -0.01155    0.01057   -0.01694
AFIX  43
H11   2    0.226904    0.746891    0.144775    11.00000   -1.20000
AFIX   0
C12   1    0.164342    0.642645    0.123400    11.00000    0.06314    0.07961 =
         0.05366   -0.00297    0.00686   -0.01598
C13   1    0.179475    0.550818    0.103918    11.00000    0.06112    0.07979 =
         0.05543   -0.00349    0.00481   -0.01533
C14   1    0.282131    0.502974    0.090862    11.00000    0.06127    0.08178 =
         0.06674   -0.00972    0.00748   -0.01770
AFIX  43
H14   2    0.297036    0.440567    0.077594    11.00000   -1.20000
AFIX   0
C15   1    0.101493    0.494196    0.094496    11.00000    0.06498    0.09000 =
         0.06620   -0.01170    0.00797   -0.02096
AFIX  23
H15A  2    0.069968    0.520985    0.062662    11.00000   -1.20000
H15B  2    0.136732    0.423957    0.091618    11.00000   -1.20000
AFIX   0
C16   1    0.020682    0.496773    0.131401    11.00000    0.06692    0.07848 =
         0.06562   -0.01264    0.00903   -0.02040
AFIX  23
H16A  2   -0.004575    0.437020    0.129744    11.00000   -1.20000
H16B  2   -0.034983    0.555286    0.122418    11.00000   -1.20000
AFIX   0
C17   1    0.049541    0.501039    0.182835    11.00000    0.06878    0.07225 =
         0.06517   -0.01091    0.00823   -0.02133
C18   1    0.050587    0.593917    0.199118    11.00000    0.06299    0.07191 =
         0.06357   -0.00988    0.00935   -0.02068
C19   1    0.071980    0.599623    0.249129    11.00000    0.05955    0.06795 =
         0.06328   -0.00986    0.01056   -0.01967
AFIX  43
H19   2    0.068904    0.662528    0.260348    11.00000   -1.20000
AFIX   0
C20   1    0.096368    0.517878    0.280651    11.00000    0.05110    0.06764 =
         0.06259   -0.01032    0.01009   -0.02080
C21   1    0.097063    0.425743    0.264022    11.00000    0.06565    0.06838 =
         0.06448   -0.01063    0.00760   -0.02282
AFIX  43
H21   2    0.114759    0.367003    0.285453    11.00000   -1.20000
AFIX   0
C22   1    0.071799    0.420968    0.216184    11.00000    0.07499    0.07276 =
         0.06555   -0.01106    0.00523   -0.02433
AFIX  43
H22   2    0.069933    0.358302    0.206145    11.00000   -1.20000
AFIX   0
C23   1    0.115901    0.527912    0.331940    11.00000    0.05381    0.06394 =
         0.06234   -0.00927    0.00923   -0.02223
C24   1    0.096672    0.458768    0.369609    11.00000    0.05553    0.06372 =
         0.06165   -0.01015    0.00927   -0.02260
AFIX  43
H24   2    0.072999    0.403677    0.362307    11.00000   -1.20000
AFIX   0
C25   1    0.113245    0.473811    0.416767    11.00000    0.04962    0.05744 =
         0.06128   -0.00873    0.00878   -0.01733
AFIX  43
H25   2    0.101469    0.427656    0.442207    11.00000   -1.20000
AFIX   0
C26   1    0.146299    0.553408    0.428394    11.00000    0.03504    0.05126 =
         0.06003   -0.00709    0.00734   -0.00828
C27   1    0.156481    0.602138    0.346037    11.00000    0.04967    0.06098 =
         0.06026   -0.00787    0.00779   -0.01874
AFIX  43
H27   2    0.173919    0.646717    0.321372    11.00000   -1.20000
AFIX   0
C28   1    0.159097    0.577194    0.477122    11.00000    0.03989    0.05410 =
         0.06010   -0.00681    0.00712   -0.01184
C29   1    0.126201    0.533205    0.518947    11.00000    0.04779    0.06135 =
         0.06097   -0.00631    0.00846   -0.01732
AFIX  43
H29   2    0.099846    0.477089    0.517680    11.00000   -1.20000
AFIX   0
C30   1    0.132347    0.572704    0.563247    11.00000    0.05429    0.06494 =
         0.06214   -0.00805    0.00819   -0.01894
AFIX  43
H30   2    0.108363    0.544482    0.592219    11.00000   -1.20000
AFIX   0
C31   1    0.173045    0.652262    0.564849    11.00000    0.04493    0.06087 =
         0.06038   -0.00748    0.00714   -0.01286
AFIX  43
H31   2    0.176624    0.680451    0.594578    11.00000   -1.20000
AFIX   0
C32   1    0.208872    0.690440    0.521783    11.00000    0.05237    0.06297 =
         0.06025   -0.00983    0.00827   -0.01933
AFIX  43
H32   2    0.241575    0.742094    0.523305    11.00000   -1.20000
AFIX   0
C33   1    0.729208    0.071741   -0.029961    11.00000    0.05663    0.08506 =
         0.05599   -0.00781    0.00347   -0.01969
AFIX  23
H33A  2    0.713264    0.007252   -0.021257    11.00000   -1.20000
H33B  2    0.754960    0.072021   -0.063723    11.00000   -1.20000
AFIX   0
C34   1    0.636148    0.154551   -0.026892    11.00000    0.05465    0.08091 =
         0.05883   -0.00682    0.00377   -0.02242
AFIX  23
H34A  2    0.650814    0.218803   -0.037732    11.00000   -1.20000
H34B  2    0.584238    0.144611   -0.048490    11.00000   -1.20000
AFIX   0
C35   1    0.521540    0.130675    0.035843    11.00000    0.05290    0.07612 =
         0.05831   -0.00477    0.00241   -0.01999
AFIX  43
H35   2    0.480529    0.116231    0.011895    11.00000   -1.20000
AFIX   0
C36   1    0.493052    0.123571    0.087371    11.00000    0.05197    0.07743 =
         0.05824   -0.00466    0.00224   -0.02129
C37   1    0.409451    0.095119    0.101992    11.00000    0.05553    0.08922 =
         0.05934   -0.00488    0.00312   -0.02767
AFIX  43
H37   2    0.366337    0.081584    0.078777    11.00000   -1.20000
AFIX   0
C38   1    0.387601    0.085973    0.152068    11.00000    0.05826    0.09816 =
         0.06013   -0.00574    0.00377   -0.03184
AFIX  43
H38   2    0.330430    0.064969    0.163428    11.00000   -1.20000
AFIX   0
C39   1    0.452028    0.108542    0.184216    11.00000    0.05245    0.08340 =
         0.05891   -0.00434    0.00440   -0.02389
C40   1    0.535388    0.135396    0.166008    11.00000    0.05757    0.10073 =
         0.05749   -0.00592    0.00435   -0.03360
AFIX  43
H40   2    0.581544    0.146957    0.188240    11.00000   -1.20000
AFIX   0
C41   1    0.435320    0.100261    0.237611    11.00000    0.05188    0.07739 =
         0.05891   -0.00408    0.00439   -0.02224
C42   1    0.339469    0.144844    0.256484    11.00000    0.05483    0.09693 =
         0.05943   -0.00089    0.00571   -0.01517
AFIX  43
H42   2    0.286267    0.176041    0.234859    11.00000   -1.20000
AFIX   0
C43   1    0.323598    0.142789    0.306570    11.00000    0.05581    0.08669 =
         0.05951   -0.00095    0.00607   -0.01511
AFIX  43
H43   2    0.259466    0.170664    0.319401    11.00000   -1.20000
AFIX   0
C44   1    0.402681    0.099569    0.337082    11.00000    0.05503    0.05524 =
         0.05967   -0.00387    0.00528   -0.02007
C45   1    0.495035    0.048912    0.319803    11.00000    0.05461    0.06247 =
         0.05868   -0.00587    0.00394   -0.01819
C46   1    0.509966    0.051713    0.269276    11.00000    0.05222    0.06312 =
         0.05894   -0.00745    0.00361   -0.02427
AFIX  43
H46   2    0.573056    0.019317    0.256790    11.00000   -1.20000
AFIX   0
C47   1    0.573831   -0.007446    0.354918    11.00000    0.05975    0.06482 =
         0.06101   -0.00933    0.00082   -0.01385
AFIX  23
H47A  2    0.618003   -0.062409    0.338613    11.00000   -1.20000
H47B  2    0.541419   -0.037253    0.382595    11.00000   -1.20000
AFIX   0
C48   1    0.637083    0.053516    0.374580    11.00000    0.05738    0.06223 =
         0.06809   -0.00988   -0.00196   -0.01094
AFIX  23
H48A  2    0.663350    0.020930    0.406591    11.00000   -1.20000
H48B  2    0.694996    0.050880    0.352590    11.00000   -1.20000
AFIX   0
C49   1    0.589532    0.159555    0.380874    11.00000    0.05411    0.06153 =
         0.05344   -0.00628   -0.00219   -0.01192
C50   1    0.492139    0.197076    0.398793    11.00000    0.05611    0.05973 =
         0.06708   -0.00778    0.00356   -0.01340
C51   1    0.458450    0.295343    0.408047    11.00000    0.05126    0.05878 =
         0.04213   -0.00247   -0.00578   -0.01187
AFIX  43
H51   2    0.393194    0.317916    0.420802    11.00000   -1.20000
AFIX   0
C52   1    0.516914    0.361990    0.399296    11.00000    0.05352    0.05936 =
         0.06099   -0.00727    0.00132   -0.01317
C53   1    0.610453    0.328149    0.379123    11.00000    0.05270    0.06102 =
         0.05981   -0.00765    0.00020   -0.01239
AFIX  43
H53   2    0.651515    0.372506    0.371608    11.00000   -1.20000
AFIX   0
C54   1    0.644253    0.228815    0.369861    11.00000    0.05714    0.06215 =
         0.07602   -0.01209    0.00808   -0.01339
AFIX  43
H54   2    0.707979    0.207662    0.355272    11.00000   -1.20000
AFIX   0
C55   1    0.488594    0.465903    0.413707    11.00000    0.05123    0.05959 =
         0.05977   -0.00691    0.00416   -0.01480
C56   1    0.558800    0.505152    0.436477    11.00000    0.05232    0.06172 =
         0.06460   -0.00858    0.00278   -0.01529
AFIX  43
H56   2    0.624526    0.465530    0.442751    11.00000   -1.20000
AFIX   0
C57   1    0.531230    0.600895    0.449432    11.00000    0.04760    0.06017 =
         0.05235   -0.00407    0.00819   -0.01800
AFIX  43
H57   2    0.578522    0.628418    0.463723    11.00000   -1.20000
AFIX   0
C58   1    0.433975    0.657380    0.441575    11.00000    0.04754    0.05903 =
         0.05177   -0.00291    0.00822   -0.01946
C59   1    0.393598    0.528698    0.406200    11.00000    0.04952    0.05643 =
         0.04239   -0.00039    0.00953   -0.01742
AFIX  43
H59   2    0.345381    0.503680    0.391095    11.00000   -1.20000
AFIX   0
C60   1    0.399902    0.762051    0.454430    11.00000    0.04761    0.05872 =
         0.04909   -0.00162    0.00865   -0.02006
C61   1    0.456670    0.812595    0.475286    11.00000    0.05364    0.06231 =
         0.06319   -0.00505    0.00288   -0.02219
AFIX  43
H61   2    0.524929    0.781996    0.481986    11.00000   -1.20000
AFIX   0
C62   1    0.415873    0.908418    0.486876    11.00000    0.05648    0.06057 =
         0.05339   -0.00084    0.00377   -0.02226
AFIX  43
H62   2    0.454792    0.943774    0.502305    11.00000   -1.20000
AFIX   0
C63   1    0.318479    0.951061    0.475661    11.00000    0.05781    0.06150 =
         0.05647   -0.00487    0.00217   -0.02063
AFIX  43
H63   2    0.288547    1.016692    0.483584    11.00000   -1.20000
AFIX   0
C64   1    0.262597    0.898526    0.452557    11.00000    0.05400    0.06025 =
         0.06168   -0.00858    0.00235   -0.01668
AFIX  43
H64   2    0.196424    0.930559    0.442443    11.00000   -1.20000
AFIX   0
C65   1    0.861664   -0.003273    0.031039    11.00000    0.05587    0.08078 =
         0.05674   -0.00764    0.00343   -0.01783
AFIX  23
H65A  2    0.925688    0.008262    0.040843    11.00000   -1.20000
H65B  2    0.876825   -0.059937    0.010666    11.00000   -1.20000
AFIX   0
C66   1    0.805397   -0.028917    0.076084    11.00000    0.06180    0.08513 =
         0.05805   -0.00656    0.00530   -0.01883
AFIX  23
H66A  2    0.743836   -0.046152    0.066740    11.00000   -1.20000
H66B  2    0.847232   -0.086496    0.095764    11.00000   -1.20000
AFIX   0
C67   1    0.816986    0.055395    0.146460    11.00000    0.06189    0.09198 =
         0.05811   -0.00941    0.00223   -0.01468
AFIX  43
H67   2    0.855405   -0.005436    0.161744    11.00000   -1.20000
AFIX   0
C68   1    0.798914    0.148135    0.171381    11.00000    0.06369    0.09398 =
         0.06249   -0.01262   -0.00222   -0.01266
C69   1    0.844734    0.146294    0.215948    11.00000    0.09166    0.10698 =
         0.07305   -0.02178   -0.01923   -0.00162
AFIX  43
H69   2    0.880181    0.086414    0.233271    11.00000   -1.20000
AFIX   0
C70   1    0.834569    0.239532    0.233305    11.00000    0.09356    0.11022 =
         0.08729   -0.02810   -0.02482   -0.00120
AFIX  43
H70   2    0.869063    0.243703    0.262031    11.00000   -1.20000
AFIX   0
C71   1    0.775426    0.326417    0.209754    11.00000    0.03978    0.10766 =
         0.06896   -0.02268    0.00578   -0.01293
C72   1    0.725698    0.314450    0.167456    11.00000    0.04640    0.09420 =
         0.06739   -0.01415    0.00364   -0.01784
AFIX  43
H72   2    0.682139    0.371396    0.151351    11.00000   -1.20000
AFIX   0
C73   1    0.770945    0.427211    0.224558    11.00000    0.03684    0.10992 =
         0.07505   -0.02631    0.00825   -0.01423
C74   1    0.778832    0.440926    0.276029    11.00000    0.05207    0.11516 =
         0.07470   -0.02707    0.00756   -0.01882
AFIX  43
H74   2    0.784200    0.387025    0.300205    11.00000   -1.20000
AFIX   0
C75   1    0.778278    0.532366    0.288283    11.00000    0.06143    0.11666 =
         0.07635   -0.02884    0.01120   -0.02287
AFIX  43
H75   2    0.783434    0.540839    0.321791    11.00000   -1.20000
AFIX   0
C76   1    0.770895    0.612436    0.256128    11.00000    0.06003    0.11610 =
         0.07694   -0.02850    0.01272   -0.02245
C77   1    0.763052    0.602977    0.204917    11.00000    0.06363    0.11436 =
         0.07672   -0.02726    0.01326   -0.02424
C78   1    0.765558    0.508039    0.192564    11.00000    0.03762    0.11155 =
         0.07554   -0.02566    0.00848   -0.01566
AFIX  43
H78   2    0.763310    0.499099    0.158947    11.00000   -1.20000
AFIX   0
C79   1    0.767019    0.679927    0.165793    11.00000    0.07469    0.11658 =
         0.07713   -0.02687    0.01319   -0.02826
AFIX  23
H79A  2    0.740738    0.661015    0.136054    11.00000   -1.20000
H79B  2    0.838155    0.677604    0.159591    11.00000   -1.20000
AFIX   0
C80   1    0.711732    0.790011    0.171829    11.00000    0.06795    0.11534 =
         0.07158   -0.02408    0.01616   -0.03326
AFIX  23
H80A  2    0.754840    0.821466    0.189640    11.00000   -1.20000
H80B  2    0.697365    0.826844    0.139394    11.00000   -1.20000
AFIX   0
C81   1    0.615986    0.795065    0.199265    11.00000    0.06828    0.10203 =
         0.07089   -0.02188    0.01525   -0.03291
C82   1    0.614020    0.785040    0.249849    11.00000    0.06458    0.09137 =
         0.07065   -0.02213    0.01507   -0.02643
C83   1    0.527095    0.793295    0.275773    11.00000    0.06224    0.05910 =
         0.06785   -0.01405    0.01240   -0.01814
AFIX  43
H83   2    0.529968    0.783422    0.310261    11.00000   -1.20000
AFIX   0
C84   1    0.436423    0.815359    0.253285    11.00000    0.06174    0.04959 =
         0.06728   -0.00962    0.01253   -0.01954
C85   1    0.436181    0.824640    0.201784    11.00000    0.06706    0.06782 =
         0.06676   -0.01010    0.01303   -0.02788
AFIX  43
H85   2    0.375482    0.835012    0.184505    11.00000   -1.20000
AFIX   0
C86   1    0.522814    0.818647    0.177403    11.00000    0.06882    0.10831 =
         0.06895   -0.01521    0.01516   -0.03574
AFIX  43
H86   2    0.519840    0.831406    0.143012    11.00000   -1.20000
AFIX   0
C87   1    0.341756    0.826344    0.280035    11.00000    0.05906    0.06297 =
         0.06522   -0.00384    0.00946   -0.01645
C88   1    0.258065    0.899823    0.264581    11.00000    0.06133    0.07330 =
         0.07144    0.00416    0.01313   -0.01133
AFIX  43
H88   2    0.260833    0.940492    0.235356    11.00000   -1.20000
AFIX   0
C89   1    0.172526    0.914121    0.290740    11.00000    0.06099    0.08270 =
         0.07484    0.01029    0.01372   -0.00706
AFIX  43
H89   2    0.114884    0.962901    0.279231    11.00000   -1.20000
AFIX   0
C90   1    0.169132    0.857244    0.334535    11.00000    0.04844    0.05706 =
         0.06168   -0.00804    0.00289   -0.01989
C91   1    0.332165    0.768973    0.323047    11.00000    0.05041    0.05690 =
         0.06113   -0.00850    0.00487   -0.01973
AFIX  43
H91   2    0.387745    0.716545    0.333569    11.00000   -1.20000
AFIX   0
C92   1    0.083121    0.873339    0.367214    11.00000    0.05063    0.05915 =
         0.06655   -0.00631    0.00586   -0.01830
C93   1   -0.006504    0.939714    0.359533    11.00000    0.05436    0.07540 =
         0.08199    0.00446    0.01010   -0.01039
AFIX  43
H93   2   -0.018558    0.978678    0.329241    11.00000   -1.20000
AFIX   0
C94   1   -0.080365    0.952210    0.394314    11.00000    0.05575    0.07031 =
         0.08460    0.00177    0.01238   -0.01203
AFIX  43
H94   2   -0.141790    1.000587    0.388809    11.00000   -1.20000
AFIX   0
C95   1   -0.062542    0.891939    0.437821    11.00000    0.05323    0.05804 =
         0.08048   -0.00565    0.01181   -0.01395
AFIX  43
H95   2   -0.112393    0.896873    0.462346    11.00000   -1.20000
AFIX   0
C96   1    0.027640    0.825946    0.444441    11.00000    0.05218    0.05201 =
         0.07037   -0.00870    0.01106   -0.01700
AFIX  43
H96   2    0.039610    0.786208    0.474520    11.00000   -1.20000
AFIX   0

S1    7    0.704538    0.746117    0.014091    11.00000    0.08047    0.09319 =
         0.08323    0.00246   -0.00966   -0.04302
F1    3    0.889314    0.695115   -0.015444    11.00000    0.09196    0.13275 =
         0.09936   -0.00194   -0.00256   -0.04739
F2    3    0.846071    0.588263    0.036595    11.00000    0.08973    0.11061 =
         0.09691   -0.00172   -0.00690   -0.03723
F3    3    0.873128    0.724523    0.059235    11.00000    0.08297    0.11159 =
         0.09673   -0.00133   -0.01067   -0.03758
O1    6    0.681015    0.697191   -0.027319    11.00000    0.08348    0.10620 =
         0.09234    0.00059   -0.00709   -0.04633
O2    6    0.657357    0.725390    0.058034    11.00000    0.08507    0.10117 =
         0.09482    0.00245   -0.00996   -0.03660
O3    6    0.703373    0.850698    0.003361    11.00000    0.08847    0.10723 =
         0.09485    0.00216   -0.01996   -0.04509
C97   1    0.831968    0.686599    0.024541    11.00000    0.08391    0.11085 =
         0.09404   -0.00018   -0.00949   -0.03944
S2    7    0.100751    0.012166    0.144749    11.00000    0.05341    0.11505 =
         0.06914   -0.02129    0.00623   -0.01803
F4    3    0.005368    0.202619    0.136910    11.00000    0.08208    0.11621 =
         0.10530   -0.01385   -0.00766   -0.02282
F5    3    0.131899    0.163218    0.185067    11.00000    0.09556    0.12053 =
         0.11126   -0.02185   -0.01614   -0.02100
F6    3    0.153862    0.169197    0.109016    11.00000    0.08858    0.13701 =
         0.11293   -0.01171   -0.00398   -0.03160
O4    6    0.053303    0.007368    0.100322    11.00000    0.06884    0.12478 =
         0.08491   -0.02192    0.00245   -0.02109
O5    6    0.204697   -0.035076    0.147959    11.00000    0.06292    0.11598 =
         0.07304   -0.01974    0.00667   -0.02129
O6    6    0.043964   -0.004990    0.187275    11.00000    0.06457    0.10846 =
         0.08526   -0.02049    0.00925   -0.01175
C98   1    0.095844    0.143449    0.144201    11.00000    0.07937    0.11581 =
         0.10202   -0.01767   -0.00721   -0.02270
S3    7   -0.006932    0.210080    0.343662    11.00000    0.05688    0.07318 =
         0.07453   -0.01923    0.00000   -0.01151
F7    3    0.116477    0.075689    0.398989    11.00000    0.09061    0.10218 =
         0.10636   -0.01071   -0.02039   -0.01582
F8    3    0.022125    0.191178    0.437716    11.00000    0.08166    0.12416 =
         0.08820   -0.01183   -0.01102   -0.01751
F9    3    0.144377    0.217084    0.397060    11.00000    0.07602    0.10457 =
         0.09608   -0.01626   -0.01151   -0.02009
O7    6   -0.033786    0.315356    0.343263    11.00000    0.06145    0.09445 =
         0.07222   -0.01579    0.00177   -0.01740
O8    6    0.056916    0.171713    0.306005    11.00000    0.07188    0.10983 =
         0.08718   -0.02062   -0.00763   -0.00862
O9    6   -0.091398    0.169053    0.354164    11.00000    0.06890    0.08999 =
         0.09030   -0.01196   -0.00853   -0.01481
C99   1    0.069572    0.173792    0.396107    11.00000    0.07409    0.10036 =
         0.08642   -0.01123   -0.01245   -0.01925
S4    7    0.765193    0.738584    0.473938    11.00000    0.06022    0.06149 =
         0.05691   -0.00786    0.00336   -0.02191
F10   3    0.793253    0.636975    0.396229    11.00000    0.11601    0.08542 =
         0.07186   -0.01548   -0.00517   -0.01743
F11   3    0.795399    0.791610    0.381822    11.00000    0.08563    0.08312 =
         0.06102   -0.01044    0.00022   -0.02093
F12   3    0.656980    0.751585    0.396182    11.00000    0.08981    0.08398 =
         0.06994   -0.00496   -0.00736   -0.02645
O10   6    0.870330    0.702407    0.482391    11.00000    0.06979    0.07416 =
         0.05861   -0.00833    0.00390   -0.02499
O11   6    0.707563    0.673096    0.496241    11.00000    0.06742    0.06963 =
         0.06338   -0.00934    0.00153   -0.02152
O12   6    0.724604    0.842015    0.477324    11.00000    0.07517    0.07170 =
         0.06785   -0.00885    0.00425   -0.02462
C100  1    0.753011    0.729295    0.409327    11.00000    0.08578    0.08170 =
         0.06147   -0.01027   -0.00172   -0.02324
HKLF 4


REM  8592_3dn_a.res in P-1
REM wR2 = 0.4099, GooF = S = 1.019, Restrained GooF = 1.002 for all data
REM R1 = 0.1411 for 6523 Fo > 4sig(Fo) and 0.3092 for all 19469 data
REM 1342 parameters refined using 1319 restraints

END

WGHT      0.1613     19.5604

REM Highest difference peak  1.106,  deepest hole -0.558,  1-sigma level  0.108
Q1    1   0.6499  0.2020  0.0711  11.00000  0.05    1.11
Q2    1   0.1723  0.7132  0.3965  11.00000  0.05    0.67
Q3    1   0.7593  0.6775  0.0045  11.00000  0.05    0.65
Q4    1   0.2174  0.7923  0.4183  11.00000  0.05    0.63
Q5    1   0.8617  0.7777 -0.0222  11.00000  0.05    0.60
Q6    1   0.0358  0.1132  0.4312  11.00000  0.05    0.59
Q7    1   0.9233  0.6265 -0.0169  11.00000  0.05    0.53
Q8    1   0.0607  0.8201  0.3811  11.00000  0.05    0.53
Q9    1   0.1396  0.2032  0.1396  11.00000  0.05    0.53
Q10   1  -0.1050  0.1740  0.3799  11.00000  0.05    0.52
Q11   1   0.9360  0.7220  0.0322  11.00000  0.05    0.50
Q12   1   0.3002  0.7056  0.4334  11.00000  0.05    0.50
Q13   1   0.2399  0.6495  0.4157  11.00000  0.05    0.45
Q14   1   0.7415  0.8497  0.5027  11.00000  0.05    0.45
Q15   1   0.6027  0.1054  0.0353  11.00000  0.05    0.44
Q16   1   0.0981  0.1850  0.0791  11.00000  0.05    0.44
Q17   1   0.8521  0.3033  0.2189  11.00000  0.05    0.43
Q18   1   0.6994  0.7379  0.4620  11.00000  0.05    0.43
Q19   1  -0.0237  0.1495  0.4195  11.00000  0.05    0.42
Q20   1   0.0655  0.0967  0.3099  11.00000  0.05    0.41
;
_shelx_res_checksum                84303
_shelx_hkl_file
;
   0 -14   8   13.82   19.79
   0 -13  10    8.12   18.34
   1 -14   6   19.46   19.77
   1 -14   7    9.92   18.05
   1 -13   8    1.17   22.34
   1 -13   9   -1.28   20.19
   1 -13  10    1.06   15.71
   1 -12  10   -2.69   19.94
   1 -12  11  -24.37   15.63
   1 -11  11   -1.26   16.39
   1 -10  12   22.39   15.53
   2 -14  -8   13.31   24.66
   2 -14   1   21.94   23.08
   2 -14   2  -23.04   28.09
   2 -14   3   16.93   21.57
   2 -14   4    1.17   20.90
   2 -14   5   26.97   23.06
   2 -13   5   34.79   21.81
   2 -13   6    8.07   20.93
   2 -13   7    6.11   19.58
   2 -13   8   -7.52   17.29
   2 -13   9    3.43   16.76
   2 -12   8   -5.65   21.54
   2 -12   9   -3.36   18.04
   2 -12  10    8.10   17.12
   2 -12  11    6.37   17.04
   2 -11  10   24.60   18.94
   2 -11  11   13.40   17.83
   2 -11  12    2.58   15.90
   2 -10  11   -8.35   15.46
   2 -10  12   -3.79   14.95
   2 -10  13   -1.99   15.77
   2  -9  13  -13.50   14.38
   2  -8  12   30.84   12.55
   2  -8  13   -9.07   12.45
   2  -7  12    4.64   12.66
   2  -7  13   69.41   17.74
   2  -6  12    1.05    9.17
   2  -6  13   -7.42    8.77
   2  -4  11    6.19    9.73
   3 -14  -6   -5.97   23.66
   3 -14  -5   -0.23   26.53
   3 -14  -4    6.80   23.60
   3 -14  -3  -11.33   22.51
   3 -14  -2   -2.07   23.19
   3 -14  -1    6.10   27.00
   3 -14   0  -12.91   23.44
   3 -14   1   28.56   20.61
   3 -14   2    2.49   26.34
   3 -14   3  -33.68   18.27
   3 -13 -10    6.33   24.65
   3 -13  -9   -8.92   28.93
   3 -13  -8    1.73   23.92
   3 -13  -7   23.37   31.54
   3 -13  -6    7.80   25.25
   3 -13   0  -10.68   24.99
   3 -13   2    0.73   23.41
   3 -13   4  -19.58   21.07
   3 -13   5   20.07   20.79
   3 -13   6   -1.64   21.81
   3 -13   7    7.10   21.77
   3 -13   8   20.08   18.40
   3 -12 -11  -14.29   23.74
   3 -12   4   29.55   23.21
   3 -12   5   -2.02   23.95
   3 -12   6  -16.86   27.89
   3 -12   7    7.03   24.00
   3 -12   8   10.07   23.05
   3 -12   9   12.96   21.87
   3 -12  10  -13.03   15.55
   3 -12  11  -11.22   15.23
   3 -11   7   -5.62   25.39
   3 -11   8   14.66   24.13
   3 -11   9   18.33   20.29
   3 -11  10  -26.68   16.10
   3 -11  11   -4.75   16.43
   3 -11  12    3.84   14.10
   3 -10   8  -13.32   18.52
   3 -10   9   -1.79   18.60
   3 -10  10   15.70   21.68
   3 -10  11    4.18   15.92
   3 -10  12   23.25   15.78
   3  -9  11   19.74   15.91
   3  -9  12   13.69   13.89
   3  -9  13    7.12   12.77
   3  -8  10  117.79   24.38
   3  -8  11   85.16   20.97
   3  -8  14    2.77   11.15
   3  -7  10  154.71   19.59
   3  -7  11   10.82   12.83
   3  -7  12    2.12   12.70
   3  -7  13  102.05   14.90
   3  -7  14  -15.10   10.40
   3  -6  10   88.75   17.13
   3  -6  11   52.03   16.14
   3  -6  13   22.59   11.56
   3  -5  10   20.56    9.55
   3  -5  11   -4.69    9.23
   3  -5  12  234.48   14.44
   3  -5  13   61.08   14.32
   3  -4   9    4.76    8.72
   3  -4  10  356.67   15.08
   3  -4  11   16.56    9.01
   3  -4  12   42.38   13.76
   3  -4  13    3.11    7.90
   3  -3  10    6.01    8.35
   3  -3  11  329.09   13.74
   3  -3  12  439.44   13.94
   4 -13  -8   10.55   26.23
   4 -13  -7   -7.92   21.56
   4 -13  -6   -3.53   28.11
   4 -13  -5  -24.33   22.82
   4 -13  -4   28.55   23.15
   4 -13  -3   -2.67   22.61
   4 -13  -2   30.93   23.31
   4 -13  -1    3.70   22.68
   4 -13   0   43.87   24.06
   4 -13   1   12.77   28.06
   4 -13   2   23.45   21.02
   4 -13   3  -13.43   26.47
   4 -13   4   -2.25   18.99
   4 -13   5    3.36   19.00
   4 -13   6   15.58   21.61
   4 -12 -10   32.96   27.01
   4 -12  -9  -34.64   23.77
   4 -12  -8  -10.47   24.37
   4 -12  -7   -6.26   28.45
   4 -12  -6   -8.37   26.81
   4 -12  -5    4.89   25.38
   4 -12  -4    6.40   26.24
   4 -12  -3   11.56   26.35
   4 -12  -2   18.41   25.70
   4 -12  -1   10.52   24.67
   4 -12   0   47.44   25.22
   4 -12   2    7.65   23.69
   4 -12   3   10.37   26.53
   4 -12   4   23.40   21.97
   4 -12   5    6.82   26.15
   4 -12   6   21.43   23.47
   4 -12   7    5.86   19.51
   4 -12   8    1.29   17.91
   4 -12   9   27.39   18.68
   4 -12  10   -8.98   16.67
   4 -11 -11   11.12   26.47
   4 -11 -10  -10.71   25.93
   4 -11  -9   -1.78   24.35
   4 -11  -8   30.38   29.73
   4 -11   2   18.17   24.59
   4 -11   3   33.07   27.44
   4 -11   4    0.92   22.86
   4 -11   5   28.30   22.32
   4 -11   6   19.14   25.90
   4 -11   7    4.22   25.73
   4 -11   9   12.66   22.75
   4 -11  10   14.26   18.60
   4 -11  11   11.20   14.67
   4 -11  12    2.70   16.61
   4 -10 -11   38.61   25.40
   4 -10 -10   -4.77   26.45
   4 -10   5   62.88   28.92
   4 -10   6    0.11   21.24
   4 -10   7  -11.06   18.74
   4 -10   8   21.09   18.76
   4 -10   9    0.76   17.37
   4 -10  10   83.21   26.96
   4 -10  11    1.62   19.84
   4 -10  12   -6.54   13.59
   4 -10  13    6.26   15.77
   4  -9   8   24.57   17.82
   4  -9   9   32.96   17.10
   4  -9  10   -8.36   15.37
   4  -9  11    4.96   18.08
   4  -9  12   14.38   14.05
   4  -9  13  -21.87   14.50
   4  -9  14   -6.79   11.39
   4  -8   7    1.82   18.25
   4  -8   8    3.09   17.06
   4  -8   9   10.62   16.94
   4  -8  12    6.28   13.21
   4  -8  13   -0.96   13.50
   4  -8  14    1.22   14.01
   4  -7   8    0.46   14.83
   4  -7   9   59.78   19.82
   4  -7  11   91.15   22.42
   4  -7  12    1.06   11.77
   4  -6   9   -2.71   12.08
   4  -6  10   -0.39   13.02
   4  -6  11  104.01   18.72
   4  -6  12    3.90   10.62
   4  -6  13   -6.16   10.42
   4  -6  14  138.14   17.55
   4  -5   7  -10.01   15.80
   4  -5   8   -4.58   14.43
   4  -5   9   -0.24   11.23
   4  -5  10  108.16   11.94
   4  -5  11    2.91   11.89
   4  -5  12    1.30    8.92
   4  -5  13   -7.46   10.80
   4  -5  14   16.87   11.32
   4  -4   6    9.34   13.93
   4  -4   7   -4.38   12.84
   4  -4   8   72.03   17.29
   4  -4   9   -1.28    9.28
   4  -4  10    2.32   10.09
   4  -4  11   51.80   14.57
   4  -4  13   58.89   11.67
   4  -4  14  243.96   13.83
   4  -3   5   62.93   19.44
   4  -3   6  176.17   17.14
   4  -3   7   12.20   13.35
   4  -3   8  350.06   16.51
   4  -3   9  106.69   12.79
   4  -3  11  188.98   13.56
   4  -3  12  245.22   14.67
   4  -3  13   47.63   14.11
   4  -2   9    9.48    9.24
   4  -2  10  317.59   13.62
   4  -2  11   11.82    9.00
   4  -2  12  272.93   13.80
   4  -2  13   -2.11    8.43
   4  -1  12   -1.11    7.90
   4  -1  13  283.69   11.89
   4   4  11   52.51   16.62
   4   4  13   76.63   16.03
   4   5   7  371.22   19.27
   4   5   8   25.69   13.42
   4   5   9  236.80   21.10
   4   5  10  167.11   20.75
   4   5  11   88.62   19.13
   4   5  12   73.08   18.94
   4   6   3  163.59   25.73
   4   6   4  194.18   21.75
   4   6   5   81.14   18.38
   4   6   6   -7.90   15.88
   4   6   7   -0.20   16.85
   4   6   8  853.23   31.89
   4   6   9    8.48   16.68
   5 -13  -5  -26.94   22.28
   5 -13  -4  -22.29   23.99
   5 -13  -3    9.13   21.85
   5 -13  -2   16.11   21.38
   5 -13  -1   22.07   23.01
   5 -13   0    5.29   26.13
   5 -13   1    8.41   19.98
   5 -13   2   -3.53   18.57
   5 -13   3  -32.34   20.94
   5 -12  -9  -15.43   24.95
   5 -12  -8   12.73   22.40
   5 -12  -7   -1.31   22.45
   5 -12  -6   10.30   24.58
   5 -12  -5    7.16   28.82
   5 -12  -4   -3.79   23.54
   5 -12  -3   -0.05   22.89
   5 -12  -2    2.73   23.40
   5 -12  -1    6.94   23.54
   5 -12   1   17.17   26.80
   5 -12   2    8.27   21.04
   5 -12   4   14.32   20.02
   5 -12   5  -13.17   22.71
   5 -12   6    4.88   21.26
   5 -12   7   17.09   17.70
   5 -12   8   -3.37   15.92
   5 -11 -10   -0.19   26.59
   5 -11  -9   27.92   27.25
   5 -11  -8    3.09   23.39
   5 -11  -7   19.81   29.68
   5 -11  -6   10.81   24.06
   5 -11  -4   23.93   33.79
   5 -11  -3   35.81   30.24
   5 -11  -2   10.16   29.50
   5 -11  -1  -23.80   31.98
   5 -11   0    5.73   27.98
   5 -11   1  -16.14   22.82
   5 -11   3   -6.50   23.64
   5 -11   5   25.60   21.11
   5 -11   6   -6.90   25.10
   5 -11   7   15.75   22.58
   5 -11   8   17.05   19.63
   5 -11   9   -1.61   18.33
   5 -11  10   -0.53   19.13
   5 -11  11   -4.97   13.79
   5 -10 -10  -12.12   22.31
   5 -10  -9   30.52   25.77
   5 -10  -8   35.30   31.43
   5 -10  -7   -3.60   24.16
   5 -10  -6    3.34   31.05
   5 -10  -5  146.22   43.30
   5 -10  -4   15.47   25.04
   5 -10  -3   19.36   25.31
   5 -10  -2  136.04   28.37
   5 -10  -1  -21.91   24.06
   5 -10   0   -1.03   26.36
   5 -10   1   13.04   31.82
   5 -10   3   23.07   26.09
   5 -10   4  -11.05   21.46
   5 -10   5  -20.30   28.48
   5 -10   6   14.96   20.48
   5 -10   7  -19.36   18.38
   5 -10   8   -1.69   18.15
   5 -10   9   14.46   17.35
   5 -10  10   14.32   15.80
   5 -10  11   20.29   15.64
   5 -10  12  -22.27   15.75
   5  -9 -11  -31.78   22.03
   5  -9 -10  -15.35   22.20
   5  -9  -9  260.21   34.56
   5  -9   4   29.34   21.64
   5  -9   5   -7.28   26.46
   5  -9   6  115.62   30.97
   5  -9   7   19.45   18.63
   5  -9   8   87.96   29.11
   5  -9   9    8.13   17.19
   5  -9  10   -1.49   15.69
   5  -9  11    4.86   14.93
   5  -9  12    0.77   17.84
   5  -9  13   10.84   12.75
   5  -9  14   -5.44   12.91
   5  -8 -11   46.32   25.30
   5  -8 -10  -23.51   26.23
   5  -8  -9   28.98   25.89
   5  -8  -8   -2.84   21.75
   5  -8   2   33.70   21.43
   5  -8   3   31.76   25.15
   5  -8   4   13.29   20.08
   5  -8   5   18.23   19.95
   5  -8  10   -4.51   15.56
   5  -8  11    9.48   18.21
   5  -8  12    4.08   14.05
   5  -8  13   10.30   13.24
   5  -8  14   -8.07   11.54
   5  -7 -10  461.57   31.78
   5  -7  -9  385.35   31.92
   5  -7  -8   36.50   22.24
   5  -7  -7  -14.19   20.27
   5  -7   3   17.27   19.84
   5  -7   4   13.43   18.85
   5  -7   5   -6.85   22.48
   5  -7   6  340.03   24.57
   5  -7   7  -13.22   16.11
   5  -7   8  284.70   22.90
   5  -7   9  -11.74   14.59
   5  -7  10    4.66   14.13
   5  -7  13    2.57   11.94
   5  -7  14  -15.97   13.81
   5  -7  15  -11.14   12.92
   5  -6 -10  202.44   24.56
   5  -6  -9   18.97   17.50
   5  -6  -8  197.94   23.07
   5  -6  -7    7.09   21.34
   5  -6   3   -9.01   17.77
   5  -6   4   26.19   16.53
   5  -6   6    6.62   15.61
   5  -6   7   49.73   16.13
   5  -6   8    5.52   13.66
   5  -6   9    8.61   13.07
   5  -6  10   90.00   16.99
   5  -6  11    3.24   13.72
   5  -6  12   22.36   13.03
   5  -6  13   -2.81   10.85
   5  -5 -10  106.77   24.82
   5  -5  -9   12.57   14.94
   5  -5  -8    3.91   15.10
   5  -5  -7   10.14   15.73
   5  -5  -6  167.83   27.35
   5  -5  -5    8.21   15.77
   5  -5   2    1.80   16.31
   5  -5   3   -3.99   15.27
   5  -5   4   20.27   15.89
   5  -5   5   55.15   18.16
   5  -5   6   76.64   21.91
   5  -5   7   93.97   20.14
   5  -5   8  103.23   19.11
   5  -5   9   69.46   19.64
   5  -5  10   13.86   11.80
   5  -5  11   12.03   10.32
   5  -5  12   90.68   15.55
   5  -5  13    1.63    9.91
   5  -5  14   56.90   14.76
   5  -5  15   -6.48   10.65
   5  -4  -9   -2.11   12.48
   5  -4  -7   15.08   14.90
   5  -4  -6    5.53   13.25
   5  -4  -4    4.64   13.65
   5  -4  -3   17.79   15.72
   5  -4  -1   15.88   17.81
   5  -4   0  820.72   24.83
   5  -4   1  316.16   17.39
   5  -4   2  300.36   21.59
   5  -4   3   86.45   20.47
   5  -4   4   -2.35   14.32
   5  -4   5   57.31   13.07
   5  -4   6   53.26   16.45
   5  -4   7   67.28   19.50
   5  -4   8   95.09   16.32
   5  -4   9   -1.27   11.38
   5  -4  10  216.88   14.80
   5  -4  11   62.42   15.62
   5  -4  13   50.02   15.23
   5  -4  14   -3.59    9.71
   5  -4  15   -8.88   11.11
   5  -3  -6  582.17   19.73
   5  -3  -5   -1.20   15.13
   5  -3  -4  447.14   16.20
   5  -3  -3   12.36   13.93
   5  -3  -2   90.88   18.83
   5  -3  -1   -3.01   15.34
   5  -3   0 1796.55   33.21
   5  -3   2   94.56   13.94
   5  -3   3   21.95   16.16
   5  -3   4  290.58   14.40
   5  -3   5  123.90   17.01
   5  -3   6  220.24   18.14
   5  -3   7   74.34   16.42
   5  -3   9   14.29   13.16
   5  -3  10   17.68   11.89
   5  -3  11    5.05    9.50
   5  -3  12   57.44   16.58
   5  -3  13   -8.62    9.14
   5  -3  14  300.17   15.60
   5  -3  15    9.20   11.78
   5  -2   2  367.26   19.01
   5  -2   4   42.18   14.44
   5  -2   6    6.53   10.19
   5  -2   7  303.39   15.65
   5  -2   8   10.25   10.40
   5  -2   9  143.94   13.78
   5  -2  10  422.18   14.43
   5  -2  11   -8.65   11.05
   5  -2  13  205.02   15.03
   5  -2  14   84.46   12.82
   5  -1   6   15.75    9.63
   5  -1   7    1.99    9.04
   5  -1   8   37.44   10.71
   5  -1  10  191.64   14.11
   5  -1  11  226.52   14.24
   5  -1  12   86.29   11.09
   5  -1  13    4.85   11.16
   5  -1  14    2.00    9.25
   5   0   8   23.47    8.57
   5   0  10  138.01   11.78
   5   0  11   30.23   10.26
   5   0  12   28.37    9.27
   5   0  13    2.77    9.21
   5   0  14  120.29   12.56
   5   1  10  569.01   15.58
   5   1  11    7.59    9.06
   5   1  12   41.90   13.46
   5   1  13   72.84   13.12
   5   1  14    7.62    8.66
   5   2  10   16.18   10.07
   5   2  11   27.53   11.31
   5   2  12  207.55   14.24
   5   2  13  407.99   14.78
   5   2  14   -4.54   11.51
   5   3   9   57.64   14.38
   5   3  10   16.39   10.04
   5   3  11  517.42   16.14
   5   3  12   17.13   10.85
   5   3  13  110.70   15.81
   5   3  14    4.64   10.21
   5   4   7  460.24   17.86
   5   4   8   22.43   12.23
   5   4   9  244.58   16.99
   5   4  10  -10.15   10.62
   5   4  11   62.09   16.19
   5   4  12   68.84   18.91
   5   4  13   92.44   16.15
   5   4  14   16.50   12.95
   5   5  -1    2.38   12.78
   5   5   1   39.28   14.00
   5   5   2  298.92   19.61
   5   5   3  624.63   18.40
   5   5   5  164.06   19.98
   5   5   6  171.01   18.39
   5   5   8  179.63   19.59
   5   5   9   -1.24   13.26
   5   5  10    8.57   16.81
   5   5  11  223.74   19.75
   5   5  12   14.65   13.93
   5   5  13   72.62   18.95
   5   5  14  194.66   22.49
   5   5  15    7.05   19.63
   5   6  -2  206.14   27.21
   5   6  -1  108.89   25.10
   5   6   0  495.34   23.62
   5   6   1   28.56   17.38
   5   6   2  -22.09   15.76
   5   6   3   -6.57   20.71
   5   6   4  591.37   25.66
   5   6   5   98.91   20.54
   5   6   6  496.93   24.30
   5   6   7   17.41   18.24
   5   6   8   -4.32   19.87
   5   6   9  141.61   18.95
   5   6  10   48.87   22.88
   5   6  11   24.51   17.58
   5   6  12  134.61   21.63
   5   6  13   42.29   18.42
   6 -12  -7   28.77   19.38
   6 -12  -6   -6.26   23.98
   6 -12  -5   28.43   20.37
   6 -12  -4  -13.76   22.12
   6 -12  -3    8.12   27.01
   6 -12  -2  -25.23   27.28
   6 -12  -1   -8.27   26.55
   6 -12   0  -14.48   22.41
   6 -12   1   18.43   20.01
   6 -12   2   22.82   20.43
   6 -12   3    4.03   21.47
   6 -12   4   13.73   18.26
   6 -12   5   11.07   17.49
   6 -11  -9    9.64   25.33
   6 -11  -8  -13.48   23.39
   6 -11  -7   -7.54   21.32
   6 -11  -6    6.97   29.35
   6 -11  -4    0.77   23.02
   6 -11  -3  -28.21   23.53
   6 -11  -2   13.36   24.65
   6 -11  -1    1.73   23.85
   6 -11   0   -6.29   22.21
   6 -11   1  169.50   35.24
   6 -11   2    5.35   28.42
   6 -11   3   11.57   21.17
   6 -11   4    5.00   23.19
   6 -11   5  -12.88   18.55
   6 -11   6  -42.69   21.82
   6 -11   7  -24.49   21.23
   6 -11   8   -1.44   17.96
   6 -11   9   17.05   17.54
   6 -11  10  -23.57   17.53
   6 -10 -10  -30.27   20.41
   6 -10  -9   18.28   21.74
   6 -10  -8  -12.51   23.59
   6 -10  -6   -5.34   23.83
   6 -10  -4   34.59   31.68
   6 -10  -3    6.53   29.95
   6 -10  -2   33.56   28.63
   6 -10  -1   18.88   30.19
   6 -10   2   13.21   22.70
   6 -10   3   -5.80   29.19
   6 -10   5   -9.79   26.54
   6 -10   6   23.16   20.11
   6 -10   7   -7.62   18.01
   6 -10   8   20.83   18.29
   6 -10   9    0.85   17.25
   6 -10  10   13.39   15.56
   6 -10  11    2.16   14.09
   6 -10  12   11.26   16.55
   6  -9 -10   36.37   21.57
   6  -9  -9   10.70   22.34
   6  -9  -8  -14.78   24.07
   6  -9  -7    2.50   27.27
   6  -9  -6   19.41   24.58
   6  -9  -5    5.54   24.69
   6  -9  -4  137.44   40.80
   6  -9  -3   26.78   31.29
   6  -9  -1   38.26   30.52
   6  -9   0   13.74   31.00
   6  -9   1    6.37   23.66
   6  -9   3    4.04   29.95
   6  -9   4   54.61   21.93
   6  -9   5   28.68   27.46
   6  -9   6    2.42   19.79
   6  -9   7    8.82   18.64
   6  -9   9  -19.25   18.65
   6  -9  10   -0.29   17.09
   6  -9  11   22.73   15.04
   6  -9  12   -3.21   13.90
   6  -9  13   16.73   14.69
   6  -9  14    2.72   13.06
   6  -8 -10  157.56   37.62
   6  -8   6   35.39   26.03
   6  -8   7    6.69   18.88
   6  -8   8   39.14   17.49
   6  -8   9   73.07   22.76
   6  -8  10   15.70   15.94
   6  -8  11    4.77   14.98
   6  -8  12   10.35   17.53
   6  -8  13   -8.84   12.83
   6  -8  14   -8.15   14.01
   6  -7 -10   18.69   24.28
   6  -7  -9   -6.50   24.52
   6  -7  -8  235.13   31.89
   6  -7  -7   22.85   21.06
   6  -7  -6   14.47   25.60
   6  -7  -5   -4.71   20.60
   6  -7  -4  105.16   34.74
   6  -7   0  168.35   32.68
   6  -7   2    5.24   20.07
   6  -7   3   -2.14   26.36
   6  -7   5    9.87   24.26
   6  -7   6   16.23   18.71
   6  -7  10   18.94   16.63
   6  -7  11  -16.13   14.16
   6  -7  12   -3.88   12.74
   6  -7  13  -13.07   15.89
   6  -7  14  -15.13   11.31
   6  -7  15    1.81   12.32
   6  -6 -10   16.99   17.49
   6  -6  -9   20.75   17.98
   6  -6  -8   21.59   18.41
   6  -6  -7   -7.57   19.48
   6  -6  -6  507.61   31.05
   6  -6  -5   -6.28   19.10
   6  -6  -4  -31.34   18.82
   6  -6  -3   23.18   22.28
   6  -6  -2    4.91   25.36
   6  -6  -1   33.20   24.71
   6  -6   1   -4.65   18.36
   6  -6   2   98.36   28.71
   6  -6   3    4.26   22.90
   6  -6   4  129.24   21.16
   6  -6   5  -12.37   19.78
   6  -6   6    9.05   17.49
   6  -6   7   12.49   15.35
   6  -6   8   20.29   15.19
   6  -6   9   -0.19   14.60
   6  -6  13   -1.45   14.82
   6  -6  14    8.13   11.38
   6  -6  15    4.47   11.87
   6  -5  -9   41.87   16.01
   6  -5  -6    6.61   20.23
   6  -5  -5    1.62   16.65
   6  -5  -4   29.35   22.62
   6  -5  -3   12.74   18.02
   6  -5  -2  674.45   25.97
   6  -5  -1  108.46   21.54
   6  -5   0  333.21   24.54
   6  -5   1  149.97   26.25
   6  -5   2  -16.49   17.11
   6  -5   3    5.56   15.36
   6  -5   4  112.95   23.52
   6  -5   5  249.58   20.04
   6  -5   6   -2.38   14.40
   6  -5   7   73.40   23.29
   6  -5   8    1.39   15.54
   6  -5   9   -0.93   13.66
   6  -5  10   21.84   14.26
   6  -5  11    1.48   15.30
   6  -5  12   12.23   11.83
   6  -5  13    9.16   10.76
   6  -4  -9  161.95   19.89
   6  -4  -7   39.94   18.14
   6  -4  -6   34.35   14.89
   6  -4  -5  -11.29   14.11
   6  -4  -3   26.83   18.85
   6  -4  -2   -0.08   15.33
   6  -4  -1  126.27   20.44
   6  -4   0  553.08   24.32
   6  -4   2  799.35   24.90
   6  -4   3   68.93   15.68
   6  -4   4   22.40   17.68
   6  -4   5   10.74   12.89
   6  -4   6   33.45   13.40
   6  -4   7   33.49   16.32
   6  -4   8   13.81   13.89
   6  -4   9    8.13   12.61
   6  -4  10    9.07   12.86
   6  -4  11  116.06   17.04
   6  -4  12   76.26   15.53
   6  -4  13    0.84   10.30
   6  -4  14   66.22   15.48
   6  -4  15    5.52   11.67
   6  -3  -8   -0.76   10.89
   6  -3  -7   15.04   12.10
   6  -3  -6  136.63   16.04
   6  -3  -5   -0.54   12.42
   6  -3  -4   -1.52   14.59
   6  -3  -2   16.26   12.67
   6  -3  -1    5.96   12.50
   6  -3   0   75.96   19.05
   6  -3   3    5.15   15.02
   6  -3   4  247.28   15.97
   6  -3   5   71.52   18.50
   6  -3   7   61.39   13.02
   6  -3   8   79.63   16.74
   6  -3   9   14.12   11.19
   6  -3  10   25.85   10.92
   6  -3  11   -7.50   10.18
   6  -3  12   61.75   17.77
   6  -3  13  246.14   16.89
   6  -3  15  127.75   14.54
   6  -2  -8   -4.86   10.49
   6  -2  -7   -8.32    9.47
   6  -2  -6   13.31   10.22
   6  -2  -5   96.50   13.44
   6  -2  -4  114.10   16.67
   6  -2  -2    3.44   15.16
   6  -2  -1  535.78   19.81
   6  -2   0  105.44   16.94
   6  -2   1   18.86   13.40
   6  -2   2  937.64   22.30
   6  -2   3   12.86   11.71
   6  -2   5  121.68   16.64
   6  -2   6   82.21   17.57
   6  -2   7    1.09   11.04
   6  -2   8   11.09   10.57
   6  -2   9   -2.07   10.19
   6  -2  10   62.41   12.22
   6  -2  11  248.25   15.60
   6  -2  12   10.07   12.87
   6  -2  13   22.83   10.92
   6  -2  14   16.28   11.68
   6  -2  15   96.53   14.47
   6  -1  -1   59.59   15.48
   6  -1   1   72.91   16.29
   6  -1   2 1336.54   25.08
   6  -1   3  231.45   15.97
   6  -1   4  350.03   15.27
   6  -1   5    3.50   12.52
   6  -1   6  469.73   17.11
   6  -1   7  231.15   13.93
   6  -1   8  544.99   18.30
   6  -1   9   19.10   12.24
   6  -1  10    6.70   11.68
   6  -1  11   11.75   10.46
   6  -1  12   13.86    9.93
   6  -1  13  313.35   16.76
   6  -1  14   16.83   10.13
   6  -1  15   65.22   15.46
   6   0   1  660.67   16.99
   6   0   2   51.85   13.82
   6   0   4   -0.07   10.41
   6   0   5  282.00   14.06
   6   0   6  186.31   15.38
   6   0   7  417.81   16.75
   6   0   9   66.83   11.91
   6   0  10    2.48    9.67
   6   0  11   69.26   11.51
   6   0  12    6.73   10.13
   6   0  13   34.35   13.08
   6   0  14   17.74    9.92
   6   0  15   60.68   15.10
   6   1   3    7.70   10.05
   6   1   4  146.38   11.92
   6   1   5   11.14    9.72
   6   1   6  411.64   16.25
   6   1   7  203.78   14.36
   6   1   8   67.91   12.35
   6   1   9   10.19   10.61
   6   1  10  343.75   16.77
   6   1  11  383.85   16.52
   6   1  12    9.66   10.04
   6   1  13   94.14   13.13
   6   1  14  113.65   15.87
   6   1  15   79.55   13.93
   6   2   4   73.68   14.56
   6   2   5   87.96   13.62
   6   2   6    4.99    9.46
   6   2   7  278.20   16.35
   6   2   8  297.47   14.65
   6   2   9   61.08   13.18
   6   2  10  139.90   15.26
   6   2  12    1.66   11.09
   6   2  13   20.38   10.24
   6   2  14   18.12   11.69
   6   2  15  173.17   16.51
   6   3   3  232.60   15.61
   6   3   4  119.99   15.39
   6   3   5   15.55   13.75
   6   3   6    1.62   10.99
   6   3   7  115.37   12.63
   6   3   8   73.64   16.10
   6   3  10   22.09   10.56
   6   3  11   12.93   11.11
   6   3  12  133.67   16.47
   6   3  13    1.54   11.03
   6   3  14  158.37   17.00
   6   4  -3   10.65   10.87
   6   4  -2   -6.10   10.73
   6   4   2  327.08   18.35
   6   4   5   -3.59   11.10
   6   4   6    8.52   13.25
   6   4   7  529.22   20.77
   6   4   8  100.01   14.09
   6   4   9    4.77   15.23
   6   4  11  229.41   15.20
   6   4  12   38.87   12.92
   6   4  13   62.61   17.19
   6   4  14   24.05   13.49
   6   4  15   35.32   17.32
   6   5  -7  464.20   25.43
   6   5  -6  339.02   21.70
   6   5  -5  107.61   21.19
   6   5  -2  112.63   20.27
   6   5  -1  100.33   16.59
   6   5   0 1541.25   31.33
   6   5   1   26.79   16.54
   6   5   3    3.58   12.87
   6   5   4 1549.01   34.16
   6   5   5   -0.38   14.09
   6   5   6  693.41   22.14
   6   5   7   -2.01   13.05
   6   5   9    1.82   13.80
   6   5  10   17.41   17.04
   6   5  11   24.37   14.02
   6   5  12   14.79   14.78
   6   5  13   22.21   15.68
   6   5  14   -4.84   15.29
   6   5  15  -11.27   16.12
   6   5  16   55.74   22.53
   6   6  -4  147.12   26.06
   6   6  -3  220.28   23.19
   6   6  -2  112.34   21.66
   6   6  -1   -4.23   17.30
   6   6   0  293.81   26.53
   6   6   1   72.92   20.81
   6   6   2  258.33   26.01
   6   6   3  191.78   23.22
   6   6   4   16.44   16.01
   6   6   5   81.84   20.62
   6   6   6  -16.88   15.65
   6   6   7  142.33   23.08
   6   6   8  251.78   25.89
   6   6   9    0.68   16.76
   6   6  10   20.65   19.91
   6   6  11   23.30   17.23
   6   6  12   30.38   20.77
   6   6  13  -20.57   23.72
   6   6  14   22.89   24.95
   6   6  15   18.44   22.41
   6   7   0  232.36   32.39
   6   7   1   15.00   20.02
   6   7   2   54.88   25.07
   6   7   3  452.74   31.29
   6   7   4   21.75   19.33
   6   7   5   31.41   19.88
   6   7   6   27.29   19.66
   6   7   7    0.59   19.71
   6   7   8    4.58   22.60
   6   7   9   40.80   25.30
   6   7  10  225.78   27.91
   6   7  11   21.74   25.83
   7 -11  -8  -22.86   20.08
   7 -11  -7   10.09   19.42
   7 -11  -6   13.89   22.15
   7 -11  -5   13.00   20.76
   7 -11  -4    8.84   27.16
   7 -11  -3  -16.92   22.25
   7 -11  -2   -4.10   21.14
   7 -11  -1   15.09   21.29
   7 -11   0    2.62   22.43
   7 -11   1   10.68   27.12
   7 -11   2   -5.51   20.44
   7 -11   4   -3.94   22.22
   7 -11   5   24.39   18.10
   7 -11   6  -13.05   16.41
   7 -11   7    6.93   19.03
   7 -10  -9  -16.67   19.44
   7 -10  -8   31.57   21.10
   7 -10  -7   24.60   25.11
   7 -10  -6   12.52   22.58
   7 -10  -5   -2.18   26.39
   7 -10  -4   -0.46   22.20
   7 -10  -3  -12.86   22.65
   7 -10  -2    2.91   23.47
   7 -10  -1    2.86   23.60
   7 -10   0   -7.63   21.71
   7 -10   1   10.50   21.87
   7 -10   2  -17.89   23.63
   7 -10   3   22.49   23.09
   7 -10   4  -13.58   19.75
   7 -10   5   -1.61   21.43
   7 -10   6   17.19   20.72
   7 -10   7   10.77   17.48
   7 -10   8    3.24   16.67
   7 -10   9    6.77   15.97
   7 -10  10   -2.53   13.99
   7 -10  11   -2.91   13.05
   7  -9  -9    9.28   21.40
   7  -9  -8   19.14   21.66
   7  -9  -7   25.32   25.72
   7  -9  -5    4.75   27.13
   7  -9  -4   11.81   22.96
   7  -9  -2  -13.27   24.19
   7  -9  -1    9.09   24.33
   7  -9   0   34.43   22.98
   7  -9   1   26.59   22.59
   7  -9   2   -2.82   23.60
   7  -9   3  -17.08   24.85
   7  -9   4  -30.57   20.27
   7  -9   5  -23.16   24.74
   7  -9   6   14.61   20.02
   7  -9   7    0.99   18.31
   7  -9   8   -8.02   18.79
   7  -9   9    6.72   20.04
   7  -9  10   33.38   18.51
   7  -9  11   17.45   15.30
   7  -9  12  -10.49   12.60
   7  -9  13    5.54   15.15
   7  -8  -9   -3.70   23.07
   7  -8  -8   54.91   28.10
   7  -8  -7  -13.06   23.38
   7  -8  -6   13.30   23.08
   7  -8  -5  -29.87   23.81
   7  -8  -4  137.79   41.39
   7  -8  -2  -28.55   22.35
   7  -8  -1   19.92   22.68
   7  -8   0   10.68   23.20
   7  -8   1  -20.47   26.32
   7  -8   2  -21.80   24.88
   7  -8   3    5.76   21.14
   7  -8   4  177.15   34.17
   7  -8   5  -31.82   19.19
   7  -8   6  107.57   34.43
   7  -8   7    6.80   19.24
   7  -8   8    7.08   17.72
   7  -8   9  -17.17   16.32
   7  -8  10   23.07   16.45
   7  -8  11   11.99   14.90
   7  -8  12    1.39   13.98
   7  -8  13   18.35   16.45
   7  -8  14    9.75   11.74
   7  -7  -2  106.71   32.83
   7  -7   6   35.60   19.63
   7  -7   7    8.36   18.21
   7  -7   8  137.24   30.30
   7  -7   9   -5.09   21.60
   7  -7  10  135.04   27.47
   7  -7  11   -0.61   19.22
   7  -7  12    9.49   15.07
   7  -7  13    2.57   12.96
   7  -7  14   64.06   20.97
   7  -7  15  -18.99   10.89
   7  -6  -9   21.03   22.59
   7  -6  -8   37.38   22.59
   7  -6  -7   30.36   19.89
   7  -6  -6   20.00   21.08
   7  -6  -5  -10.02   20.42
   7  -6  -4   15.98   25.11
   7  -6  -3    5.35   20.18
   7  -6  -2    9.92   19.92
   7  -6  -1    5.00   19.76
   7  -6   0  -10.89   19.28
   7  -6   2   29.83   24.52
   7  -6   3   20.38   19.59
   7  -6   4    0.61   18.73
   7  -6   5  -15.34   20.15
   7  -6   6    8.36   18.47
   7  -6  11   -6.75   17.92
   7  -6  13  -21.73   11.96
   7  -6  14    2.28   15.33
   7  -6  15   -4.59   11.14
   7  -5  -9   42.61   20.65
   7  -5  -8  -16.73   21.29
   7  -5  -7  -11.57   18.91
   7  -5  -6   -2.61   16.90
   7  -5  -5    9.00   23.20
   7  -5  -4   44.06   17.95
   7  -5  -3   13.27   18.45
   7  -5  -2   -0.16   22.67
   7  -5  -1   10.75   23.65
   7  -5   0    6.92   23.42
   7  -5   1   -7.26   18.74
   7  -5   2  144.89   19.90
   7  -5   3   17.42   17.58
   7  -5   4   -4.11   19.07
   7  -5   5  -12.44   15.39
   7  -5   6    6.53   16.60
   7  -5   7   38.80   18.28
   7  -5   8   87.18   18.89
   7  -5   9    5.08   13.78
   7  -5  10  190.34   17.04
   7  -5  13   31.77   14.79
   7  -5  14    5.52   11.48
   7  -5  15   20.84   13.68
   7  -5  16    8.17   11.31
   7  -4  -9  119.99   23.34
   7  -4  -8  119.52   19.44
   7  -4  -7    1.58   14.78
   7  -4  -6  137.29   25.37
   7  -4  -5   42.22   17.62
   7  -4  -4   31.52   16.07
   7  -4  -3   19.53   15.44
   7  -4  -2   79.57   25.86
   7  -4  -1   19.74   20.76
   7  -4   0    8.83   20.62
   7  -4   1  140.36   23.19
   7  -4   2   24.07   14.89
   7  -4   3   12.92   14.87
   7  -4   4   -1.42   19.09
   7  -4   5   13.79   14.09
   7  -4   6   49.21   18.05
   7  -4   7  236.00   20.46
   7  -4   8   -4.18   12.55
   7  -4   9   13.61   12.62
   7  -4  10   -1.66   12.27
   7  -4  11   -6.77   11.58
   7  -4  12   -9.15   10.95
   7  -4  13   -4.12   11.96
   7  -4  15   -1.54   11.10
   7  -4  16   -8.15   10.36
   7  -3  -9   57.30   18.36
   7  -3  -8  221.98   18.81
   7  -3  -7  534.44   20.65
   7  -3  -6   90.27   21.18
   7  -3  -4  541.04   19.72
   7  -3  -3  283.53   22.31
   7  -3  -2  -15.37   14.01
   7  -3   1   87.22   16.56
   7  -3   2   17.34   14.69
   7  -3   3    4.85   17.39
   7  -3   4   71.21   14.89
   7  -3   5   41.25   16.54
   7  -3   6   12.07   12.70
   7  -3   7  178.74   20.78
   7  -3   8   12.71   14.47
   7  -3   9    9.76   12.50
   7  -3  10    0.21   11.91
   7  -3  11   27.66   12.26
   7  -3  12   -0.63   12.73
   7  -3  13    7.42   14.54
   7  -3  14    4.43   10.90
   7  -3  15  171.83   18.62
   7  -2  -8    8.15   10.83
   7  -2  -7   -4.65   10.88
   7  -2  -6   -1.93   11.40
   7  -2  -4   32.29   14.01
   7  -2  -3   77.62   16.77
   7  -2  -2   68.89   21.56
   7  -2  -1  613.42   21.00
   7  -2   0  207.62   16.97
   7  -2   2    3.03   13.33
   7  -2   3   22.26   16.93
   7  -2   4   14.08   12.21
   7  -2   5    5.77   13.13
   7  -2   6   11.16   12.26
   7  -2   7    8.38   16.19
   7  -2   8   76.28   16.33
   7  -2   9  120.64   14.58
   7  -2  10   15.00   11.76
   7  -2  11    2.82   11.56
   7  -2  12  171.17   15.77
   7  -2  13  215.36   18.80
   7  -2  14   62.81   19.25
   7  -2  15   26.57   12.29
   7  -2  16    3.46   11.43
   7  -1  -8   -0.83    9.69
   7  -1  -6   92.92   14.37
   7  -1  -4  439.99   18.37
   7  -1  -3    7.55   11.33
   7  -1  -2  277.34   17.79
   7  -1  -1  392.24   15.35
   7  -1   0   -0.10   11.34
   7  -1   1  225.36   17.23
   7  -1   5  135.33   17.12
   7  -1   6   18.50   12.06
   7  -1   7   -5.25   11.32
   7  -1   8  119.11   18.66
   7  -1   9    8.64   12.89
   7  -1  10   10.23   12.02
   7  -1  11  194.28   17.36
   7  -1  12  305.53   18.66
   7  -1  13  143.07   18.10
   7  -1  14   97.79   15.54
   7  -1  15   -4.50   14.14
   7  -1  16   -2.43   11.31
   7   0  -6  368.04   15.32
   7   0  -5    2.62    9.52
   7   0  -4   -1.23    9.91
   7   0  -2  425.71   15.94
   7   0   0   92.42   14.50
   7   0   1   49.95   12.40
   7   0   2  150.92   12.91
   7   0   3  174.10   14.84
   7   0   4  234.13   18.28
   7   0   5   24.35   12.21
   7   0   6  755.58   19.10
   7   0   7  345.70   17.99
   7   0   8  110.55   17.70
   7   0   9  110.75   14.74
   7   0  10   15.71   11.06
   7   0  11  136.94   13.86
   7   0  12   32.78   11.34
   7   0  13   39.29   12.35
   7   0  15   95.27   15.67
   7   0  16  259.84   19.06
   7   1  -7 1095.13   18.56
   7   1  -6   52.66   12.75
   7   1  -5  161.13   14.73
   7   1  -4    9.21   12.65
   7   1  -3   75.65   14.66
   7   1  -2 1165.04   25.94
   7   1  -1   99.35   15.99
   7   1   1    4.73   10.29
   7   1   2  104.19   15.44
   7   1   3  283.71   16.79
   7   1   4  267.38   13.91
   7   1   5   93.22   15.42
   7   1   6   10.38   14.00
   7   1   7   99.57   12.44
   7   1   8   14.41   12.72
   7   1   9  362.25   19.06
   7   1  11  134.72   14.68
   7   1  12    7.64   11.10
   7   1  13    2.07   12.24
   7   1  15  193.53   17.08
   7   1  16    3.10   15.57
   7   2  -7   90.48   13.93
   7   2  -6   70.07   15.31
   7   2  -5   12.50   11.60
   7   2  -4    8.88    9.90
   7   2  -3   67.42   13.89
   7   2  -1   79.85   14.36
   7   2   0   93.55   15.38
   7   2   1  101.75   11.94
   7   2   2   76.83   13.79
   7   2   3    5.34   10.81
   7   2   4  136.25   14.48
   7   2   5    1.82   10.48
   7   2   7   -6.84   11.12
   7   2   8   -2.10   11.63
   7   2   9   24.24   11.15
   7   2  10   13.73   13.07
   7   2  11  235.22   18.99
   7   2  12   71.30   18.07
   7   2  13    7.74   15.10
   7   2  14    4.96   12.56
   7   2  15    1.99   12.48
   7   2  16   65.63   21.78
   7   3  -7   -4.50   13.06
   7   3  -6  289.52   16.67
   7   3  -3   73.47   12.36
   7   3  -2  126.21   13.65
   7   3  -1   70.69   16.27
   7   3   0   67.27   14.46
   7   3   1    7.29   14.21
   7   3   2  529.02   17.35
   7   3   4  166.21   13.15
   7   3   5  108.58   15.07
   7   3   6    5.42   13.69
   7   3   7  140.04   18.01
   7   3   8  196.62   16.25
   7   3   9   42.85   13.35
   7   3  11   -1.70   12.36
   7   3  12   95.00   16.50
   7   3  13   21.25   13.03
   7   3  14  108.64   19.69
   7   3  15   -3.77   17.15
   7   3  16    1.51   13.87
   7   4  -7  390.09   20.33
   7   4  -6  261.12   20.19
   7   4  -4  119.62   17.73
   7   4  -3   87.29   17.69
   7   4  -2   -3.54   12.58
   7   4  -1   65.37   13.59
   7   4   0   -2.05   14.24
   7   4   1   25.00   12.06
   7   4   2   20.75   15.55
   7   4   3  204.10   19.59
   7   4   4  347.66   20.02
   7   4   5    7.23   14.10
   7   4   6  395.10   21.14
   7   4   7   66.12   18.84
   7   4   8   27.79   12.82
   7   4   9   -9.64   15.34
   7   4  10   67.02   21.63
   7   4  11    3.50   13.03
   7   4  12   36.73   15.12
   7   4  13    8.64   15.87
   7   4  14   33.78   15.51
   7   4  15   11.51   15.04
   7   4  16   10.68   19.52
   7   5  -8  -17.21   20.26
   7   5  -7   -9.61   18.07
   7   5  -6   -9.09   14.54
   7   5  -5   -0.81   19.70
   7   5  -4  275.19   21.51
   7   5  -3   59.23   18.73
   7   5  -2  218.26   20.15
   7   5  -1    6.92   17.67
   7   5   0    8.77   14.31
   7   5   1   11.74   14.64
   7   5   2  477.70   20.22
   7   5   3   21.50   16.59
   7   5   4  244.63   21.93
   7   5   5    9.66   18.88
   7   5   6  136.59   23.15
   7   5   7   13.81   14.71
   7   5   8    2.14   14.22
   7   5   9   16.94   20.32
   7   5  10  266.17   19.28
   7   5  11   19.39   17.69
   7   5  12  -11.33   20.51
   7   5  13   25.62   19.45
   7   5  15   19.74   23.50
   7   5  16    5.01   19.21
   7   6  -4   -0.58   22.36
   7   6  -3   15.44   20.20
   7   6  -2    4.20   21.04
   7   6  -1    7.27   20.43
   7   6   1   16.37   21.60
   7   6   2   95.17   18.98
   7   6   3   42.37   17.82
   7   6   4   13.98   21.69
   7   6   5   -6.62   21.95
   7   6   6  659.26   30.42
   7   6   7   76.03   25.04
   7   6   8   39.59   17.35
   7   6   9   23.16   19.99
   7   6  10   21.66   18.67
   7   6  11    6.06   22.95
   7   6  12   31.07   19.09
   7   6  13   -0.12   19.19
   7   6  14    8.17   20.84
   7   6  15  144.59   28.01
   7   6  16   12.56   22.70
   7   7  -2  146.33   33.03
   7   7  -1   -9.54   27.37
   7   7   0   24.29   20.84
   7   7   1   51.33   24.70
   7   7   3   57.67   24.39
   7   7   4  141.34   31.50
   7   7   5   -3.46   23.26
   7   7   6    0.22   23.92
   7   7   8  -22.04   22.62
   7   7   9   11.25   20.78
   7   7  11   43.75   22.75
   7   7  12   53.34   30.55
   7   7  13    4.07   28.11
   7   8   5   43.54   25.42
   7   8   6   18.12   25.14
   7   8   7  127.03   30.50
   8 -11  -1   -5.06   18.48
   8 -11   0   -0.59   17.93
   8 -11   1   11.42   17.43
   8 -11   2   -5.86   18.40
   8 -10  -7    9.98   20.91
   8 -10  -6    0.25   23.80
   8 -10  -5  -12.05   19.53
   8 -10  -4   10.95   22.51
   8 -10  -3   -7.25   26.42
   8 -10  -2   31.68   22.89
   8 -10  -1   33.45   22.29
   8 -10   0    3.06   22.56
   8 -10   1  -10.88   25.15
   8 -10   3   10.76   18.98
   8 -10   4    0.37   23.27
   8 -10   5  -10.59   17.41
   8 -10   6   47.88   22.66
   8 -10   7   13.32   17.29
   8 -10   8    9.48   15.10
   8  -9  -7   25.56   21.39
   8  -9  -6   44.73   28.08
   8  -9  -5   15.00   21.99
   8  -9  -4  -15.96   26.51
   8  -9  -3    3.10   25.99
   8  -9  -2   11.48   23.28
   8  -9  -1    5.59   22.30
   8  -9   0    2.53   22.35
   8  -9   1   22.40   25.05
   8  -9   2  -15.54   26.79
   8  -9   3  -15.50   20.37
   8  -9   4   10.30   21.67
   8  -9   5  -29.89   19.74
   8  -9   6   25.15   21.54
   8  -9   7    4.83   17.59
   8  -9   8    8.22   17.34
   8  -9   9   -2.27   17.35
   8  -9  10   -0.09   15.92
   8  -9  11   17.10   13.77
   8  -8  -9  -27.55   20.50
   8  -8  -8   -9.80   21.57
   8  -8  -7  -18.18   26.40
   8  -8  -6   25.40   23.37
   8  -8  -5   27.39   25.77
   8  -8  -4   -7.77   22.26
   8  -8  -3    2.07   25.76
   8  -8  -2   22.04   30.85
   8  -8  -1   17.12   30.72
   8  -8   0  -16.44   29.58
   8  -8   1    1.35   26.57
   8  -8   2  201.38   28.89
   8  -8   3   -7.25   21.30
   8  -8   4   29.33   27.91
   8  -8   5   10.21   19.97
   8  -8   6    7.96   24.85
   8  -8   7  -23.71   18.56
   8  -8   8   17.53   17.55
   8  -8   9   -8.72   16.83
   8  -8  10   -3.50   16.33
   8  -8  11   16.16   15.22
   8  -8  12   14.69   13.60
   8  -8  13    9.86   15.13
   8  -8  14    7.10   11.22
   8  -7  -9   13.20   20.14
   8  -7  -8   42.81   21.09
   8  -7  -7   -5.84   21.81
   8  -7  -6   -9.04   27.45
   8  -7  -5   10.59   22.16
   8  -7  -4  323.28   35.24
   8  -7  -3  132.88   39.91
   8  -7  -1   38.81   23.08
   8  -7   0   17.85   22.82
   8  -7   1   20.14   24.83
   8  -7   2   -6.64   28.73
   8  -7   4    5.42   20.92
   8  -7   5   27.13   23.90
   8  -7   6   20.43   20.18
   8  -7   7   24.59   19.36
   8  -7   8    5.14   23.74
   8  -7   9  -20.61   19.48
   8  -7  10    9.60   17.14
   8  -7  11   -1.65   16.53
   8  -7  12    5.91   18.33
   8  -7  13  -14.03   13.82
   8  -7  14    6.56   12.43
   8  -7  15    1.38   11.17
   8  -6   6   37.81   19.35
   8  -6   7    4.91   18.04
   8  -6   8   36.02   23.54
   8  -6   9   38.79   19.06
   8  -6  10   11.87   16.01
   8  -6  11   21.62   15.63
   8  -6  12   23.04   16.31
   8  -6  13   12.85   17.02
   8  -6  14   17.14   12.49
   8  -6  15   -4.47   14.42
   8  -5  -9   -1.09   17.82
   8  -5  -8   30.35   18.48
   8  -5  -7   18.06   19.44
   8  -5  -6  234.34   30.13
   8  -5  -5  163.31   29.60
   8  -5  -4  -23.97   23.77
   8  -5  -3  182.85   24.76
   8  -5  -2  114.32   24.88
   8  -5  -1   24.87   20.00
   8  -5   1   13.42   18.77
   8  -5   2   22.80   18.79
   8  -5   3   15.17   19.49
   8  -5   4   14.11   21.89
   8  -5   5    8.00   17.05
   8  -5   6   29.03   22.80
   8  -5  10   20.43   19.15
   8  -5  11   -1.05   18.58
   8  -5  12  -16.69   16.37
   8  -5  13   18.15   13.25
   8  -5  14   -8.92   11.94
   8  -5  15   12.32   13.96
   8  -5  16    9.65   12.69
   8  -4  -9   40.65   19.87
   8  -4  -8    3.95   19.54
   8  -4  -7    5.87   20.62
   8  -4  -6    5.98   20.32
   8  -4  -5   89.79   20.26
   8  -4  -4   96.08   29.59
   8  -4  -3   23.07   17.10
   8  -4  -2    6.04   17.27
   8  -4  -1  331.72   27.00
   8  -4   0   99.58   25.36
   8  -4   2    8.75   16.40
   8  -4   3   -8.97   15.54
   8  -4   5    0.92   15.67
   8  -4   6    2.00   16.89
   8  -4   7    9.35   14.64
   8  -4   8    0.74   17.27
   8  -4   9  -19.75   16.50
   8  -4  13   -2.59   15.73
   8  -4  14   18.57   12.46
   8  -4  15   59.43   18.85
   8  -4  16    9.66   11.53
   8  -3  -8    3.35   15.45
   8  -3  -7   -4.13   14.87
   8  -3  -6   14.94   16.69
   8  -3  -5  142.00   23.59
   8  -3  -4   -8.85   14.57
   8  -3  -3  306.98   23.77
   8  -3  -2    3.88   16.44
   8  -3  -1  -17.27   14.63
   8  -3   0    0.52   14.77
   8  -3   1  169.85   17.69
   8  -3   2    4.80   15.01
   8  -3   3  351.42   24.55
   8  -3   4   10.08   16.72
   8  -3   5  -11.36   13.70
   8  -3   7   16.43   13.97
   8  -3   8   12.78   14.28
   8  -3   9  131.47   22.25
   8  -3  10   11.97   16.09
   8  -3  11   -2.00   14.52
   8  -3  12    3.72   15.38
   8  -3  15   12.20   12.79
   8  -3  16   -5.08   11.37
   8  -2  -8   -0.85   12.81
   8  -2  -7   56.99   16.37
   8  -2  -6    9.17   16.56
   8  -2  -5   -4.35   13.48
   8  -2  -4    4.26   13.38
   8  -2  -3   18.80   16.80
   8  -2  -2   -4.64   14.00
   8  -2  -1   67.77   15.58
   8  -2   0  100.10   19.32
   8  -2   1    6.85   13.80
   8  -2   2    8.56   13.68
   8  -2   3   85.12   15.76
   8  -2   5  157.56   21.06
   8  -2   6   76.89   18.77
   8  -2   7    8.03   14.31
   8  -2   8   19.24   16.25
   8  -2   9   77.38   20.14
   8  -2  10    1.88   12.91
   8  -2  11   17.75   12.93
   8  -2  12   18.16   12.99
   8  -2  13    1.86   12.65
   8  -2  16   34.58   13.43
   8  -1  -8   -0.89   11.11
   8  -1  -7  -11.43   14.11
   8  -1  -6   -7.37   15.21
   8  -1  -5  253.41   19.18
   8  -1  -4   29.40   12.94
   8  -1  -3  257.92   18.23
   8  -1  -2   70.53   18.22
   8  -1  -1    0.76   15.69
   8  -1   0   93.63   17.29
   8  -1   1   23.75   12.94
   8  -1   2   18.83   12.85
   8  -1   3   39.22   13.88
   8  -1   4   34.55   17.69
   8  -1   5  141.35   17.78
   8  -1   6   26.37   13.85
   8  -1   7   32.57   13.58
   8  -1   8  142.62   20.80
   8  -1   9  277.78   18.00
   8  -1  10   69.32   15.69
   8  -1  11    1.54   13.27
   8  -1  12    8.13   13.37
   8  -1  13  240.76   17.59
   8  -1  14    4.03   13.18
   8  -1  15   36.30   16.89
   8  -1  17   25.14   13.92
   8   0  -7   82.57   14.66
   8   0  -6    6.49   10.97
   8   0  -5  316.12   16.86
   8   0  -4   28.90   11.47
   8   0  -3  108.61   17.15
   8   0  -2    2.51   12.25
   8   0  -1   38.75   14.02
   8   0   0   90.65   13.77
   8   0   1  269.19   15.13
   8   0   2   -3.27   12.10
   8   0   3   14.19   12.36
   8   0   4   -1.96   12.19
   8   0   6   25.50   12.74
   8   0   7   -1.69   13.21
   8   0   8  127.02   16.90
   8   0   9   -9.81   16.85
   8   0  10   12.15   14.06
   8   0  12   -3.37   12.89
   8   0  13   93.00   21.63
   8   0  14   23.08   17.10
   8   0  15  272.93   21.17
   8   0  16  119.32   20.30
   8   1  -7   12.70   10.89
   8   1  -6  128.89   15.77
   8   1  -5   17.84   13.26
   8   1  -4   70.81   16.15
   8   1  -3   22.83   11.47
   8   1  -2  402.91   18.21
   8   1  -1   81.47   16.53
   8   1   0  301.63   19.14
   8   1   2    2.71   11.62
   8   1   3    5.48   11.80
   8   1   4   63.66   19.30
   8   1   5   92.99   18.95
   8   1   6   18.76   13.16
   8   1   7    7.43   12.29
   8   1   8    2.18   13.88
   8   1   9  197.35   19.95
   8   1  10  352.96   17.19
   8   1  11    6.43   13.12
   8   1  12  713.00   22.97
   8   1  13   16.28   13.75
   8   1  14  189.67   17.11
   8   1  15  249.33   21.44
   8   1  16  -14.45   14.67
   8   2  -7    0.51   13.91
   8   2  -6  -12.94   10.47
   8   2  -5   91.41   16.35
   8   2  -4   11.44   12.86
   8   2  -3   -2.89   11.52
   8   2  -2   96.57   14.19
   8   2  -1  101.20   17.93
   8   2   0  188.81   14.17
   8   2   1    4.50   12.22
   8   2   2  178.86   19.07
   8   2   3  189.35   19.69
   8   2   4  572.48   21.47
   8   2   5    6.43   12.63
   8   2   6  104.08   13.93
   8   2   7   12.45   15.21
   8   2   8  106.83   16.70
   8   2   9   20.77   16.57
   8   2  10   25.55   12.96
   8   2  11   76.22   16.87
   8   2  13   -3.76   14.56
   8   2  14  113.07   19.75
   8   2  15   35.00   14.85
   8   2  16  111.35   23.25
   8   2  17  170.55   21.12
   8   3  -7   10.78   12.14
   8   3  -6  167.54   17.79
   8   3  -4  -10.26   11.65
   8   3  -3   -5.59   11.49
   8   3  -2   27.96   12.13
   8   3  -1  -10.85   15.77
   8   3   0  111.83   14.20
   8   3   1    2.05   14.67
   8   3   2   59.94   18.69
   8   3   3   18.53   12.93
   8   3   4   19.03   13.13
   8   3   5  155.44   19.91
   8   3   6  249.38   20.94
   8   3   7  189.57   18.22
   8   3   8    8.83   13.96
   8   3   9    5.60   13.81
   8   3  11   47.26   14.46
   8   3  12  423.39   19.83
   8   3  13   -5.23   14.38
   8   3  14  215.30   20.67
   8   3  15    7.73   15.37
   8   3  17    1.08   15.73
   8   4  -7   13.68   14.70
   8   4  -6  101.96   23.56
   8   4  -4  156.64   18.05
   8   4  -3    3.42   13.12
   8   4  -2   24.09   14.18
   8   4   1   12.91   16.84
   8   4   2  114.25   19.41
   8   4   3    4.40   13.32
   8   4   4  174.55   16.31
   8   4   6   -5.41   13.90
   8   4   7   29.80   18.99
   8   4   8   68.40   20.06
   8   4   9   12.59   15.58
   8   4  10  184.08   21.32
   8   4  12   91.02   26.18
   8   4  13   24.06   16.15
   8   4  14   79.38   22.85
   8   4  15  107.68   25.25
   8   4  16   16.45   22.56
   8   4  17   15.65   18.01
   8   5  -7   -9.58   19.79
   8   5  -6  215.76   24.32
   8   5  -5  -16.87   19.60
   8   5  -4    1.04   16.01
   8   5  -2   80.15   22.31
   8   5  -1   28.89   18.84
   8   5   0    5.56   14.87
   8   5   1  322.17   24.97
   8   5   2   75.43   21.59
   8   5   3  295.70   19.32
   8   5   4   15.68   15.37
   8   5   5   16.89   15.57
   8   5   6   96.89   18.57
   8   5   7  157.12   20.79
   8   5   8  -28.08   20.43
   8   5   9  232.02   22.61
   8   5  10   44.93   19.33
   8   5  11    7.34   16.79
   8   5  14   38.74   24.52
   8   5  15   23.78   26.15
   8   6  -6   69.31   23.03
   8   6  -5   15.89   24.14
   8   6  -4   16.66   19.65
   8   6  -3  -30.19   17.94
   8   6  -2   27.95   20.36
   8   6  -1  130.21   28.79
   8   6   0  177.04   21.19
   8   6   1    1.68   23.02
   8   6   2   -2.28   17.04
   8   6   3   21.63   18.18
   8   6   4  129.99   27.57
   8   6   5  483.98   31.89
   8   6   7   44.24   19.09
   8   6   8   11.48   18.46
   8   6  10   68.47   20.33
   8   6  11   23.65   24.51
   8   6  13   79.20   22.31
   8   6  14   15.56   23.94
   8   6  15   11.77   24.73
   8   7  -4   27.25   23.47
   8   7  -3   38.88   23.08
   8   7  -2   92.64   28.23
   8   7  -1   17.18   25.78
   8   7   0    4.59   23.57
   8   7   2  147.10   30.22
   8   7   4    7.59   24.16
   8   7   5  -18.83   21.66
   8   7   6    5.45   22.52
   8   7   7   -6.86   25.57
   8   7   8  -15.07   28.76
   8   7   9   32.33   22.99
   8   7  10    5.82   25.68
   8   7  11   28.44   24.71
   8   7  12   76.60   31.71
   8   7  13   81.72   26.82
   8   7  14  190.21   31.50
   8   8   1   49.44   27.88
   8   8   2  -33.05   32.98
   8   8   3    4.58   26.03
   8   8   4   40.23   26.69
   8   8   5   71.58   27.89
   8   8   6   37.69   27.98
   8   8   7   72.15   27.44
   8   8   8    6.31   26.98
   8   8   9   -0.98   30.02
   8   8  10   21.62   31.89
   9 -10  -2   -2.93   17.64
   9 -10  -1   29.97   18.16
   9 -10   0  -10.46   17.55
   9 -10   1   10.19   17.74
   9 -10   2   27.25   18.34
   9 -10   3  -20.47   22.07
   9  -9  -7  -11.61   18.36
   9  -9  -6   40.93   22.85
   9  -9  -5   -8.88   20.51
   9  -9  -4    2.01   22.51
   9  -9  -2   31.14   21.85
   9  -9   0   -0.08   23.16
   9  -9   1    1.78   21.49
   9  -9   2    3.70   19.58
   9  -9   3   -3.27   19.83
   9  -9   4  -23.63   22.59
   9  -9   5    5.79   17.81
   9  -9   6  -11.36   20.61
   9  -9   7   13.71   17.87
   9  -8  -8   -3.16   19.60
   9  -8  -7  -13.51   21.31
   9  -8  -5  -15.43   20.72
   9  -8  -4    8.30   28.69
   9  -8  -3   -6.88   22.19
   9  -8  -2    0.95   21.87
   9  -8  -1  -21.27   21.67
   9  -8   0   -4.23   21.63
   9  -8   1  -14.61   20.63
   9  -8   2  -16.32   20.49
   9  -8   3   30.64   25.43
   9  -8   4  -12.17   20.86
   9  -8   5   -3.58   19.64
   9  -8   6    1.62   20.43
   9  -8   7   12.82   20.11
   9  -8   8  -11.47   16.34
   9  -8   9  -11.11   15.50
   9  -8  10   16.05   15.34
   9  -8  11   -0.14   13.50
   9  -7  -8   28.82   21.51
   9  -7  -7   27.79   21.70
   9  -7  -4   22.09   22.62
   9  -7  -3   29.09   23.06
   9  -7  -2   26.52   28.10
   9  -7  -1  -17.97   29.48
   9  -7   0   35.77   30.68
   9  -7   1   41.65   29.04
   9  -7   2   15.67   23.32
   9  -7   3    8.51   20.83
   9  -7   4   44.74   23.43
   9  -7   5   -9.20   21.33
   9  -7   6   -4.68   19.92
   9  -7   7   17.25   19.23
   9  -7   8   -0.16   23.59
   9  -7   9   11.51   18.66
   9  -7  10   -1.40   16.02
   9  -7  11   -2.72   14.98
   9  -7  12  -13.70   15.45
   9  -7  13   10.85   15.30
   9  -7  14   -2.43   11.34
   9  -6  -8   33.99   20.36
   9  -6  -7    4.16   20.47
   9  -6  -6   20.05   22.87
   9  -6  -5    0.43   24.36
   9  -6  -4    3.06   22.67
   9  -6  -3   -3.84   21.81
   9  -6  -2   11.70   25.80
   9  -6  -1   23.61   29.62
   9  -6   0   -6.18   29.37
   9  -6   1   22.86   29.00
   9  -6   2   -1.45   23.61
   9  -6   3    7.86   20.54
   9  -6   4   23.57   21.60
   9  -6   5   18.57   23.87
   9  -6   6   -6.04   19.27
   9  -6   7   -3.09   20.64
   9  -6   8    1.43   21.21
   9  -6   9    4.39   17.44
   9  -6  10   -7.05   15.89
   9  -6  11  -19.72   14.95
   9  -6  12   23.42   14.33
   9  -6  13  -11.64   13.38
   9  -6  14    1.68   15.41
   9  -6  15    7.73   11.58
   9  -5   5   -5.90   18.28
   9  -5   6   29.37   22.78
   9  -5   7    2.01   17.64
   9  -5   8   83.71   26.83
   9  -5   9    5.39   18.79
   9  -5  10   28.11   16.14
   9  -5  11  -15.46   14.64
   9  -5  12    0.68   14.47
   9  -5  13    4.04   14.92
   9  -5  14   24.05   15.95
   9  -5  15   -5.01   11.82
   9  -5  16   -8.55   12.11
   9  -4  -8  -16.01   19.91
   9  -4  -7    8.72   20.95
   9  -4  -6  121.99   25.43
   9  -4  -5    3.73   18.72
   9  -4  -4    4.23   22.47
   9  -4  -3  150.81   30.51
   9  -4  -2   35.85   19.08
   9  -4  -1   22.69   20.50
   9  -4   2  111.27   27.32
   9  -4   3    9.75   18.29
   9  -4   4   -6.25   17.78
   9  -4   9    6.58   14.90
   9  -4  10   -3.10   15.71
   9  -4  11   10.84   16.84
   9  -4  12   25.94   15.95
   9  -4  13    1.22   13.81
   9  -4  14   11.94   12.38
   9  -4  15    4.66   14.88
   9  -4  16    2.54   11.45
   9  -3  -8   28.24   18.62
   9  -3  -6  109.33   28.26
   9  -3  -5   25.10   21.53
   9  -3  -4  101.54   24.15
   9  -3  -3   47.16   23.00
   9  -3  -2   -6.75   16.73
   9  -3  -1   25.30   16.67
   9  -3   0   -2.27   16.76
   9  -3   1   35.09   17.44
   9  -3   2    3.30   16.42
   9  -3   3   70.19   23.02
   9  -3   4   -5.79   17.77
   9  -3   5  251.19   25.41
   9  -3   7    2.37   19.45
   9  -3   8   42.63   16.17
   9  -3  11   14.94   17.88
   9  -3  12    8.81   17.42
   9  -3  13   18.72   15.56
   9  -3  15   11.61   12.85
   9  -3  16    6.26   12.79
   9  -2  -8   -9.11   18.45
   9  -2  -7   14.85   16.59
   9  -2  -6  104.97   25.32
   9  -2  -5   -1.38   19.98
   9  -2  -4   36.23   15.84
   9  -2  -3  187.78   23.44
   9  -2  -2  149.19   19.93
   9  -2  -1   77.00   22.39
   9  -2   0   39.99   21.27
   9  -2   2    9.00   20.65
   9  -2   3   -3.05   20.07
   9  -2   4    7.80   15.59
   9  -2   5   14.84   15.31
   9  -2   6   22.25   20.73
   9  -2   7    2.69   14.72
   9  -2   9   13.32   15.65
   9  -2  10   -8.95   13.79
   9  -2  13   22.99   13.57
   9  -2  14   56.14   17.61
   9  -2  15   15.15   16.22
   9  -2  16   52.48   16.81
   9  -2  17  -12.87   14.95
   9  -1  -8    3.54   14.08
   9  -1  -6   17.60   14.64
   9  -1  -5   -5.10   13.77
   9  -1  -4  153.41   19.56
   9  -1  -3   89.96   21.30
   9  -1  -2   11.74   14.45
   9  -1  -1   35.07   15.66
   9  -1   0   -4.72   19.49
   9  -1   1    3.90   18.73
   9  -1   2  207.87   24.19
   9  -1   4    8.42   16.65
   9  -1   5  186.08   17.61
   9  -1   6  100.04   23.12
   9  -1   7   35.62   15.23
   9  -1   8   28.70   17.41
   9  -1   9  -14.48   14.20
   9  -1  10   15.81   16.00
   9  -1  11    8.93   19.06
   9  -1  12   25.95   19.36
   9  -1  15   72.55   22.16
   9  -1  16   26.75   16.81
   9  -1  17    2.16   13.02
   9   0  -8   -7.42   14.67
   9   0  -6   -2.84   14.08
   9   0  -5   13.25   14.19
   9   0  -4   -6.00   13.00
   9   0  -3   18.54   14.15
   9   0  -2   -9.38   14.61
   9   0  -1   23.89   15.25
   9   0   1    7.95   13.69
   9   0   2  -11.99   13.94
   9   0   3  169.21   19.51
   9   0   4   33.77   14.37
   9   0   5   -2.63   14.36
   9   0   6   24.30   19.20
   9   0   7   93.00   16.69
   9   0   8   12.47   19.47
   9   0   9  107.23   18.56
   9   0  10    5.59   15.18
   9   0  11   -4.61   18.19
   9   0  12   17.50   19.86
   9   0  13   83.09   23.79
   9   0  16  112.64   21.74
   9   0  17  -14.57   14.40
   9   1  -7  241.09   20.07
   9   1  -6  265.85   18.02
   9   1  -5  294.59   17.52
   9   1  -4    1.32   12.82
   9   1  -3   -2.42   14.36
   9   1  -2   83.62   19.74
   9   1  -1   71.41   20.97
   9   1   1   11.54   15.53
   9   1   2  235.46   21.95
   9   1   3  103.68   21.94
   9   1   4  414.73   23.29
   9   1   5   14.28   14.30
   9   1   6  -14.58   13.50
   9   1   7   -1.47   18.87
   9   1   8  369.70   19.01
   9   1   9   34.24   20.03
   9   1  10   27.80   15.33
   9   1  11   70.17   16.53
   9   1  12  163.50   21.70
   9   1  13    3.17   16.01
   9   1  14   17.60   15.47
   9   1  16  193.81   25.08
   9   1  17   -9.56   14.98
   9   2  -7  220.35   18.57
   9   2  -6   13.53   14.82
   9   2  -5   -3.16   17.04
   9   2  -4    8.26   17.10
   9   2  -3   16.40   14.39
   9   2  -2  118.53   15.33
   9   2  -1    7.62   18.17
   9   2   0  376.33   19.24
   9   2   1    7.18   13.67
   9   2   3   -6.15   17.54
   9   2   4  253.15   22.68
   9   2   5    2.07   14.67
   9   2   6  224.80   17.16
   9   2   7    9.50   15.91
   9   2   8  332.43   23.35
   9   2   9   17.71   16.15
   9   2  10   22.70   15.00
   9   2  11  150.12   24.84
   9   2  12   92.05   24.93
   9   2  13   15.03   18.17
   9   2  14   30.16   20.02
   9   2  17   -5.60   18.71
   9   3  -7    3.55   14.04
   9   3  -6  110.73   21.40
   9   3  -5   -5.35   14.99
   9   3  -3  126.92   20.83
   9   3  -2   14.01   16.95
   9   3  -1   -2.23   13.26
   9   3   0   10.45   18.44
   9   3   1   20.96   14.50
   9   3   2  450.53   18.93
   9   3   3   24.32   14.65
   9   3   4  418.00   21.70
   9   3   5    4.65   14.40
   9   3   8  166.25   22.43
   9   3   9   38.01   16.32
   9   3  10   13.35   16.11
   9   3  11  133.05   25.18
   9   3  12   15.37   17.67
   9   3  13   16.38   16.63
   9   3  14   32.30   17.41
   9   3  17    2.06   17.92
   9   4  -7   49.00   16.83
   9   4  -6    5.03   19.31
   9   4  -5   -2.90   14.99
   9   4  -4  132.62   18.50
   9   4  -3   15.04   15.21
   9   4  -2   28.71   17.09
   9   4  -1  151.45   23.82
   9   4   0  583.83   23.36
   9   4   2   91.10   23.99
   9   4   3  273.29   24.28
   9   4   5   10.91   16.60
   9   4   7   -2.15   19.25
   9   4   8  175.24   19.38
   9   4   9  -24.11   19.55
   9   4  10  181.62   22.11
   9   4  12    8.99   18.92
   9   4  13   30.29   18.47
   9   4  14  -24.56   17.82
   9   4  17    9.15   22.51
   9   5  -7   51.04   21.24
   9   5  -6   23.72   19.43
   9   5  -5   19.61   17.69
   9   5  -4   10.90   17.88
   9   5  -3  144.41   23.56
   9   5  -2  -32.20   16.20
   9   5  -1   -1.58   19.77
   9   5   0   -4.49   16.91
   9   5   1   51.77   20.63
   9   5   2   72.53   18.85
   9   5   3    0.25   17.34
   9   5   4  390.15   28.20
   9   5   5  129.10   25.41
   9   5   6    2.78   17.86
   9   5   7   60.88   20.11
   9   5  10   14.68   18.77
   9   5  11   37.15   21.97
   9   5  12   12.46   23.21
   9   5  13    1.59   20.46
   9   5  16   34.48   23.81
   9   5  17  162.91   34.98
   9   6  -7  -14.28   28.55
   9   6  -5  -32.52   23.92
   9   6  -4   38.14   28.01
   9   6  -3   93.94   27.85
   9   6  -2   12.39   21.60
   9   6  -1   78.67   22.40
   9   6   0   31.89   25.99
   9   6   1   26.55   19.50
   9   6   2  147.42   30.59
   9   6   3  113.87   29.91
   9   6   4   51.38   20.68
   9   6   5   12.26   19.87
   9   6   6   12.80   20.35
   9   6   7  -15.73   23.64
   9   6   9    5.40   21.02
   9   6  10    9.97   25.06
   9   6  11  169.40   28.87
   9   6  12   71.27   30.94
   9   6  16   23.92   26.43
   9   6  17   26.42   33.49
   9   7  -4   -7.98   25.51
   9   7  -3    0.16   24.97
   9   7  -2   -0.43   28.05
   9   7  -1  193.53   37.08
   9   7   0   28.74   23.33
   9   7   1    4.37   31.57
   9   7   2    0.13   23.10
   9   7   3   51.55   23.44
   9   7   4   -2.33   25.51
   9   7   5   19.64   28.99
   9   7   6   -4.48   28.81
   9   7   8  108.33   27.40
   9   7  10  -30.27   29.83
   9   7  11  131.03   33.00
   9   7  14   36.09   28.86
   9   7  15   14.15   29.63
   9   8   0    3.83   39.35
   9   8   1    2.35   27.77
   9   8   2    5.30   34.50
   9   8   3    4.37   31.16
   9   8   4    0.29   27.17
   9   8   6  -13.68   27.32
   9   8   7   36.41   28.86
   9   8   8   13.80   30.46
   9   8  12   14.81   30.55
  10  -9  -2   15.86   23.05
  10  -9  -1   -2.11   22.01
  10  -9   0   28.30   21.27
  10  -9   1   -0.65   21.88
  10  -9   2    2.49   22.74
  10  -9   3  -11.50   17.07
  10  -8  -6   14.20   24.24
  10  -8  -5   19.99   20.57
  10  -8  -4    9.76   21.51
  10  -8  -3    1.63   20.67
  10  -8  -2  -17.88   25.41
  10  -8  -1    6.13   26.05
  10  -8   0   -4.88   23.63
  10  -8   1   14.83   25.05
  10  -8   2   16.54   26.42
  10  -8   3    5.07   20.13
  10  -8   4  -23.88   17.95
  10  -8   6   19.12   17.44
  10  -8   7   11.17   19.83
  10  -8   8   24.52   18.19
  10  -7  -7    2.70   21.28
  10  -7  -6    3.09   20.99
  10  -7  -5   37.10   22.76
  10  -7  -4    9.01   22.94
  10  -7  -3   11.59   24.64
  10  -7  -2    7.02   21.73
  10  -7  -1   28.88   22.15
  10  -7   1   21.74   21.88
  10  -7   2   -9.84   20.70
  10  -7   3   14.11   21.41
  10  -7   4   -5.04   27.12
  10  -7   5    9.55   19.68
  10  -7   6   -2.93   21.83
  10  -7   7   -7.71   17.56
  10  -7   8    5.53   21.36
  10  -7   9   16.90   19.64
  10  -7  10    6.99   16.04
  10  -7  11    3.94   15.48
  10  -6  -7   14.04   23.55
  10  -6  -6    2.76   21.64
  10  -6  -4  164.94   38.05
  10  -6  -3  -30.87   23.15
  10  -6  -2    1.40   21.93
  10  -6   0  -10.91   23.98
  10  -6   1   10.21   23.99
  10  -6   2    8.31   21.89
  10  -6   3    9.07   21.11
  10  -6   4    9.57   23.37
  10  -6   5    6.13   22.95
  10  -6   7   27.10   21.80
  10  -6   8   16.44   20.00
  10  -6   9    9.20   17.27
  10  -6  10   -3.68   16.18
  10  -6  11   96.02   25.92
  10  -6  12   12.50   14.40
  10  -6  13   -0.57   12.97
  10  -6  14  -17.77   14.46
  10  -5  -8   -4.87   19.80
  10  -5  -7   23.20   20.63
  10  -5  -6   18.76   22.22
  10  -5  -5    1.35   27.69
  10  -5  -4    0.19   20.98
  10  -5  -3  125.72   37.79
  10  -5  -2   20.36   23.70
  10  -5  -1   13.40   21.49
  10  -5   0   -5.57   20.94
  10  -5   1  -20.16   21.00
  10  -5   2   12.92   21.24
  10  -5   3   -9.44   21.01
  10  -5   4   22.31   28.34
  10  -5   5   12.25   20.59
  10  -5   6  -22.09   20.48
  10  -5   7   -9.90   19.29
  10  -5   8   15.53   22.49
  10  -5   9   50.15   17.76
  10  -5  10    6.19   16.65
  10  -5  11   -6.11   16.28
  10  -5  12  -10.11   14.94
  10  -5  13   81.74   21.89
  10  -5  14  -10.16   13.27
  10  -4  -8   -6.88   18.92
  10  -4  -7   10.79   19.67
  10  -4  -6   15.89   19.96
  10  -4  -5  142.56   34.41
  10  -4  -4   44.05   21.84
  10  -4  -3   20.33   22.76
  10  -4   1    4.05   25.62
  10  -4   2   26.69   23.50
  10  -4   3   18.54   19.97
  10  -4   4   38.08   19.47
  10  -4   5    3.25   22.40
  10  -4   6    7.34   19.01
  10  -4   7   12.89   18.91
  10  -4   8    0.40   17.46
  10  -4   9   -0.23   22.09
  10  -4  10    6.80   17.55
  10  -4  11   29.47   15.92
  10  -4  12    7.17   14.58
  10  -4  13    6.60   14.62
  10  -4  14    5.74   16.85
  10  -4  15   -1.75   12.37
  10  -4  16   14.04   14.45
  10  -3   6    9.86   20.28
  10  -3   7    2.46   17.01
  10  -3   8   -9.82   18.68
  10  -3   9    8.20   18.13
  10  -3  10   -0.49   15.16
  10  -3  11   13.33   15.06
  10  -3  13   -3.13   13.55
  10  -3  15    6.01   15.36
  10  -3  16    1.09   11.99
  10  -2  -8   -6.16   18.42
  10  -2  -7   16.05   17.26
  10  -2  -6   -6.70   17.01
  10  -2  -5   -7.23   17.91
  10  -2  -4    0.21   23.42
  10  -2  -3   20.51   17.76
  10  -2  -2   16.31   22.39
  10  -2  -1   18.41   19.32
  10  -2   0    2.51   17.64
  10  -2   1    4.55   17.41
  10  -2   3   -4.91   16.96
  10  -2   4   12.77   18.38
  10  -2   9   16.06   22.02
  10  -2  10    2.23   16.32
  10  -2  11  163.13   18.35
  10  -2  12   19.71   14.78
  10  -2  13    1.06   14.27
  10  -2  14   41.21   13.93
  10  -2  15   17.17   15.19
  10  -2  16   13.84   13.37
  10  -2  17    9.50   14.65
  10  -1  -7   19.55   17.36
  10  -1  -5    3.73   17.90
  10  -1  -4  205.18   26.34
  10  -1  -3  268.75   21.85
  10  -1  -2    5.68   22.31
  10  -1  -1   -2.82   16.64
  10  -1   0   13.06   16.58
  10  -1   1   -7.94   17.20
  10  -1   2    1.99   17.96
  10  -1   3   37.36   17.78
  10  -1   4   30.50   16.66
  10  -1   6  174.02   26.54
  10  -1   7  107.64   25.43
  10  -1  11   77.33   25.20
  10  -1  12   20.30   17.33
  10  -1  13  -13.57   16.15
  10  -1  14    6.78   18.71
  10  -1  15   10.91   17.28
  10  -1  16   10.00   13.92
  10  -1  17   -6.65   15.94
  10   0  -7   24.46   15.91
  10   0  -6    3.01   17.21
  10   0  -5   57.67   17.41
  10   0  -4  312.15   21.44
  10   0  -3   12.54   17.20
  10   0  -2    9.35   16.83
  10   0  -1   31.51   19.08
  10   0   0   16.60   16.23
  10   0   3  122.92   22.81
  10   0   4  127.73   19.88
  10   0   5    6.71   16.49
  10   0   7   -5.77   16.82
  10   0   8   35.03   17.83
  10   0   9   24.04   16.86
  10   0  13  112.28   19.12
  10   0  14   53.69   16.56
  10   0  15  100.68   26.61
  10   0  16   -6.26   18.49
  10   0  17   25.01   14.91
  10   1  -7    0.93   15.42
  10   1  -6   27.53   18.67
  10   1  -5   30.68   19.94
  10   1  -4  159.66   23.38
  10   1  -3   -0.89   14.96
  10   1  -2    2.83   19.10
  10   1  -1  296.63   21.11
  10   1   0  177.26   24.42
  10   1   1  103.21   23.89
  10   1   3   38.88   16.52
  10   1   4   35.22   17.20
  10   1   5   29.02   20.63
  10   1   6    2.52   18.65
  10   1   7   -5.07   15.88
  10   1   8    6.75   21.81
  10   1   9    4.67   16.46
  10   1  10    4.40   21.36
  10   1  13   20.29   16.97
  10   1  14  380.44   22.85
  10   1  15    1.57   17.63
  10   1  16  -21.40   20.90
  10   1  17   27.54   16.46
  10   2  -7  108.47   21.66
  10   2  -6    6.17   16.30
  10   2  -4   13.57   16.54
  10   2  -3    1.87   15.35
  10   2  -2   30.62   17.91
  10   2  -1  116.15   22.24
  10   2   0   61.72   20.29
  10   2   1   26.14   16.02
  10   2   2   29.95   16.09
  10   2   3   54.19   16.68
  10   2   4  764.09   25.74
  10   2   5   26.45   16.40
  10   2   7   30.04   22.89
  10   2   8  261.56   22.67
  10   2  10  160.79   20.56
  10   2  11    4.58   21.25
  10   2  14    1.34   18.92
  10   2  15    9.54   21.96
  10   2  16  201.49   28.40
  10   2  17    7.45   17.66
  10   3  -5   72.81   19.84
  10   3  -4  105.69   19.54
  10   3  -3   47.52   16.97
  10   3  -2   34.31   21.68
  10   3  -1   23.65   16.46
  10   3   1   27.98   16.64
  10   3   2   -0.13   16.31
  10   3   4  101.07   25.12
  10   3   5   80.12   23.24
  10   3   6   92.41   19.44
  10   3   7   11.13   18.12
  10   3   8   17.51   22.12
  10   3   9    3.30   17.64
  10   3  10    1.21   23.16
  10   3  11    7.80   18.78
  10   3  14  190.33   30.64
  10   3  15    3.79   20.19
  10   3  16    7.83   19.18
  10   3  17   16.51   22.87
  10   3  18   -9.53   18.76
  10   4  -7    6.12   18.83
  10   4  -6    4.47   20.47
  10   4  -5   -2.90   22.99
  10   4  -4   81.62   26.57
  10   4  -3   -1.28   23.26
  10   4  -2   23.59   18.24
  10   4  -1   -4.49   17.43
  10   4   0   19.44   19.53
  10   4   1   31.67   19.41
  10   4   2    8.87   17.27
  10   4   3   -6.23   17.42
  10   4   4   19.53   18.47
  10   4   5   22.22   18.53
  10   4   6   32.98   18.70
  10   4   7  474.01   27.60
  10   4   8  112.47   29.87
  10   4   9  147.46   25.63
  10   4  11   56.49   20.65
  10   4  14   38.18   24.58
  10   4  15    2.38   25.33
  10   4  16   -7.90   27.20
  10   4  17  -11.12   21.06
  10   4  18  -51.46   24.69
  10   5  -7  196.33   32.88
  10   5  -6  270.90   31.14
  10   5  -5   10.51   20.48
  10   5  -3   44.11   20.03
  10   5  -2   30.61   20.08
  10   5  -1   22.21   25.95
  10   5   0   -7.67   18.67
  10   5   1    6.00   24.16
  10   5   2   29.45   21.11
  10   5   3   38.19   19.66
  10   5   4    0.22   19.19
  10   5   5  129.71   22.17
  10   5   6   45.23   20.10
  10   5   7   18.00   20.77
  10   5   8    6.40   27.35
  10   5   9   13.84   21.20
  10   5  10   29.79   23.43
  10   5  15   63.92   23.87
  10   5  16   56.03   25.75
  10   5  17  -29.91   29.98
  10   5  18  -31.89   22.83
  10   6  -7    7.59   26.85
  10   6  -6   -1.52   26.08
  10   6  -5  108.92   35.04
  10   6  -4  -10.59   28.28
  10   6  -3  187.10   35.48
  10   6  -2   36.97   26.94
  10   6  -1   11.54   21.99
  10   6   0  163.04   35.12
  10   6   1    8.48   21.97
  10   6   2    6.07   27.10
  10   6   3   38.04   25.70
  10   6   4   -1.81   22.31
  10   6   5   27.64   22.78
  10   6   6  -12.03   22.35
  10   6   8  -25.61   29.77
  10   6   9  134.03   31.35
  10   6  14   28.49   25.59
  10   6  15   -1.07   25.38
  10   6  16  -48.61   25.04
  10   6  18   10.33   28.99
  10   7  -4   25.54   28.31
  10   7  -3   20.02   27.47
  10   7  -2  -20.99   25.68
  10   7  -1   27.92   30.92
  10   7   0   10.33   26.31
  10   7   1   22.45   28.30
  10   7   2   31.65   25.84
  10   7   3   16.51   29.85
  10   7   5    0.04   32.44
  10   7   6   29.04   33.95
  10   7  11   51.63   27.92
  10   7  12    4.47   36.98
  10   7  13    9.84   28.38
  10   7  14   53.52   29.20
  10   7  15  -17.68   29.10
  10   7  16   13.01   29.46
  10   8   9   30.64   32.19
  10   8  10   24.53   43.88
  10   8  12   38.28   44.32
  11  -7  -6  -27.31   17.75
  11  -7  -5    2.79   19.67
  11  -7  -4  -14.74   24.49
  11  -7  -3   24.52   19.78
  11  -7  -2   34.25   22.41
  11  -7  -1    3.20   26.69
  11  -7   0    4.09   23.37
  11  -7   1   -5.42   22.32
  11  -7   2  -20.56   24.02
  11  -7   3   -5.94   23.45
  11  -7   4   32.73   19.13
  11  -7   5   18.93   18.97
  11  -7   6   25.82   19.59
  11  -7   7    2.42   17.72
  11  -7   8   -3.90   15.23
  11  -6  -6  -30.43   23.23
  11  -6  -5    9.45   20.81
  11  -6  -4   33.63   22.54
  11  -6  -3   26.16   22.42
  11  -6  -2  -21.58   26.80
  11  -6  -1   10.29   22.31
  11  -6   0  -19.64   20.92
  11  -6   1   -9.05   21.02
  11  -6   2   19.49   21.07
  11  -6   4   -2.65   27.05
  11  -6   5   23.58   20.11
  11  -6   6   -0.78   20.15
  11  -6   7   17.46   19.44
  11  -6   8    0.38   21.55
  11  -6  10    8.78   15.31
  11  -6  11    3.45   14.20
  11  -5  -6  -20.67   21.19
  11  -5  -5  -18.23   20.38
  11  -5  -4  -36.10   25.63
  11  -5  -2   30.66   29.17
  11  -5  -1  152.17   33.93
  11  -5   0   26.03   23.10
  11  -5   1  -31.80   21.57
  11  -5   2    0.93   21.95
  11  -5   3   13.39   24.11
  11  -5   4   42.38   28.70
  11  -5   5    9.76   20.81
  11  -5   7    1.90   20.56
  11  -5   8   -1.56   20.60
  11  -5   9    8.41   17.55
  11  -5  10   31.86   17.60
  11  -5  11   10.37   17.66
  11  -5  12   16.36   16.05
  11  -5  13   -7.34   13.12
  11  -4  -7    9.01   23.89
  11  -4  -6    6.56   25.12
  11  -4  -5  110.90   36.27
  11  -4  -4    8.08   21.45
  11  -4  -3  -22.49   28.23
  11  -4  -2   -1.38   21.23
  11  -4  -1   43.65   22.42
  11  -4   0   48.44   25.63
  11  -4   2   -0.32   26.45
  11  -4   3    5.22   22.32
  11  -4   4  -23.25   20.00
  11  -4   5   -4.14   20.42
  11  -4   6  -32.93   24.23
  11  -4   7   -5.00   18.59
  11  -4   8   43.35   23.24
  11  -4   9  -10.74   18.16
  11  -4  10  -17.14   16.25
  11  -4  11    8.22   16.17
  11  -4  12   18.23   15.66
  11  -4  13   17.99   14.53
  11  -4  14   23.06   13.49
  11  -4  15  -11.27   14.71
  11  -3  -7    1.63   24.89
  11  -3  -6  -14.33   25.00
  11  -3  -5   30.73   25.64
  11  -3  -4    9.76   20.44
  11  -3  -3    4.38   25.69
  11  -3  -2   27.32   20.84
  11  -3  -1   -1.04   22.76
  11  -3   1   36.64   26.91
  11  -3   2   50.61   26.56
  11  -3   4   35.18   22.06
  11  -3   5   19.03   19.35
  11  -3   6   -2.87   20.42
  11  -3   7   26.95   19.91
  11  -3   8    8.01   18.82
  11  -3   9    1.82   17.28
  11  -3  10   16.46   21.35
  11  -3  11  -30.47   18.94
  11  -3  12    3.01   16.44
  11  -3  13  -15.48   16.12
  11  -3  14    1.06   17.63
  11  -3  15   24.77   13.19
  11  -3  16    5.78   14.24
  11  -2  -7   27.69   19.56
  11  -2  -6    1.40   19.48
  11  -2  -5   11.78   19.54
  11  -2  -4   -5.65   21.44
  11  -2  -3   19.66   21.32
  11  -2  -2   -0.22   21.62
  11  -2  -1  139.91   23.77
  11  -2   0    9.54   21.16
  11  -2   1   23.81   24.40
  11  -2   2   46.43   25.37
  11  -2   3   -0.98   22.69
  11  -2   4   25.64   19.77
  11  -2   5  -18.56   17.95
  11  -2   6   10.46   21.17
  11  -2   7  -15.52   19.21
  11  -2   9   11.84   17.56
  11  -2  10   12.17   22.50
  11  -2  11    8.80   17.32
  11  -2  12    1.37   15.75
  11  -2  13    3.28   14.86
  11  -2  14   19.80   15.21
  11  -2  15  -15.88   16.56
  11  -2  16    7.86   12.35
  11  -1   5   29.31   23.93
  11  -1   6   22.85   20.73
  11  -1   8   50.66   23.77
  11  -1   9    8.60   17.81
  11  -1  10  -29.67   17.52
  11  -1  11   41.11   23.32
  11  -1  12    2.58   18.41
  11  -1  13    6.71   17.56
  11  -1  14   21.30   17.87
  11  -1  15    8.89   18.16
  11  -1  16   25.74   13.62
  11  -1  17  -19.85   15.68
  11   0  -4  194.09   26.69
  11   0  -3   48.00   24.86
  11   0  -2    6.00   18.29
  11   0  -1   41.39   25.89
  11   0   0  169.78   26.93
  11   0   1   14.32   18.77
  11   0   8   17.04   18.68
  11   0   9   29.32   20.37
  11   0  10  172.81   27.68
  11   0  11   -4.25   17.31
  11   0  12  -11.08   17.50
  11   0  13   21.47   18.24
  11   0  14    4.21   17.35
  11   0  15   14.85   15.70
  11   0  16    7.70   16.37
  11   0  17   10.04   15.43
  11   1  -7  -26.78   20.22
  11   1  -6  -13.54   22.80
  11   1  -5   -0.09   22.75
  11   1  -4  226.23   29.16
  11   1  -3   28.47   18.62
  11   1  -2   40.46   19.70
  11   1   0   -7.58   23.07
  11   1   1   16.65   18.64
  11   1   2    2.48   18.28
  11   1   4  243.85   22.91
  11   1   9  288.18   32.28
  11   1  10  137.46   26.83
  11   1  11  -24.82   18.42
  11   1  12   28.53   22.96
  11   1  13   64.37   24.97
  11   1  14   44.63   23.90
  11   1  15    4.88   21.70
  11   1  16   -7.14   16.78
  11   1  17   -0.18   17.97
  11   2  -7    3.88   23.70
  11   2  -6  139.43   27.54
  11   2  -5  232.43   26.98
  11   2  -4  -19.36   18.98
  11   2  -3   -3.12   24.08
  11   2  -2  144.37   26.21
  11   2   0  191.65   22.67
  11   2   1   31.93   22.30
  11   2   3   11.51   22.05
  11   2   4   -4.23   21.72
  11   2   5  113.10   33.19
  11   2  11  -10.77   18.70
  11   2  12    2.73   22.71
  11   2  13   31.18   25.96
  11   2  14  -17.28   24.68
  11   2  17   -7.44   18.06
  11   3  -7  184.95   30.66
  11   3  -6    6.61   21.84
  11   3  -5    2.79   19.42
  11   3  -4   28.79   19.55
  11   3  -2  116.33   29.04
  11   3  -1  108.67   24.41
  11   3   0   26.08   22.29
  11   3   2  152.45   23.71
  11   3   3  168.56   23.52
  11   3   4    1.84   19.45
  11   3   5   47.72   20.01
  11   3  11   10.66   21.79
  11   3  12    5.43   20.44
  11   3  13   44.93   23.04
  11   3  14    8.97   24.36
  11   3  15  -25.79   22.49
  11   3  16   10.14   20.80
  11   3  17   13.58   21.58
  11   3  18  -29.89   19.90
  11   4  -7  131.59   31.24
  11   4  -6   39.31   27.13
  11   4  -5   21.91   22.86
  11   4  -4  116.81   34.03
  11   4  -3  199.49   31.27
  11   4  -2  130.85   30.29
  11   4  -1  260.44   24.30
  11   4   0   25.25   26.25
  11   4   1   11.95   20.80
  11   4   2  142.96   23.76
  11   4   3  161.17   30.52
  11   4   5  114.31   35.92
  11   4  10    2.66   21.48
  11   4  13   25.61   22.76
  11   4  14   47.68   23.03
  11   4  15   16.12   22.20
  11   4  16  -27.18   22.03
  11   4  17   92.80   29.73
  11   4  18  -44.31   20.63
  11   5  -5  -12.69   31.04
  11   5  -4   28.15   29.68
  11   5  -3   28.47   30.36
  11   5  -2    8.97   23.46
  11   5  -1  139.10   35.30
  11   5   0  -32.56   26.30
  11   5   2   -2.72   21.91
  11   5   3   66.79   25.71
  11   5  10    1.92   24.06
  11   5  12    7.09   24.37
  11   5  13  -24.38   25.56
  11   5  14    0.48   31.24
  11   5  15   -5.73   31.16
  11   5  16   47.95   28.25
  11   5  17   -5.71   24.02
  11   5  18   45.64   29.97
  11   6   8   43.17   25.81
  11   6   9   38.46   27.64
  11   6  10   47.81   30.92
  11   6  11   15.13   26.85
  11   6  12   79.91   29.15
  11   6  13    5.52   34.95
  11   6  14   -2.07   28.78
  11   6  16   17.38   31.04
  11   6  17   14.60   34.94
  11   7   5    0.23   36.30
  11   7   6   37.60   36.47
  11   7   7  -16.61   31.35
  11   7   8  -23.50   28.32
  11   7   9    1.09   29.72
  11   7  10   13.81   38.70
  11   7  11   48.33   29.39
  11   7  12   23.50   38.99
  11   7  13  264.21   46.30
  11   7  14   -2.88   30.03
  11   7  15   67.03   31.10
  11   8  -1   33.59   36.80
  11   8   0   28.23   34.06
  11   8   1   22.91   39.08
  11   8   2  -15.44   34.36
  11   8   3  -19.73   31.09
  11   8   5   24.74   36.42
  11   8   6    3.04   37.55
  11   8   7   43.76   34.95
  11   8   8   -2.08   32.66
  11   8   9   33.76   33.18
  11   8  10   23.38   46.95
  11   8  11  -27.61   32.41
  11   8  12   27.83   47.01
  12  -6  -4    2.43   19.40
  12  -6  -3  -25.93   23.74
  12  -6  -2    6.36   20.00
  12  -6  -1   23.37   20.35
  12  -6   0   -8.69   23.57
  12  -6   1   10.80   26.10
  12  -6   2  -36.13   24.52
  12  -6   3  -11.12   20.66
  12  -6   4   -6.26   18.22
  12  -6   5   -2.54   18.83
  12  -6   6    3.47   19.98
  12  -5  -5   12.56   21.61
  12  -5  -4   14.74   21.07
  12  -5  -2    8.40   21.32
  12  -5  -1  -10.36   22.79
  12  -5   0   25.84   28.95
  12  -5   1   28.12   27.83
  12  -5   2   -1.26   27.26
  12  -5   3   18.56   27.96
  12  -5   4   -4.29   21.59
  12  -5   5   44.76   20.15
  12  -5   6    1.63   24.18
  12  -5   7  -16.43   17.99
  12  -5   8   20.47   23.27
  12  -5   9   -1.01   16.17
  12  -5  10   -7.03   15.26
  12  -4  -6    6.10   20.58
  12  -4  -4  -16.29   25.02
  12  -4  -3   -9.03   22.70
  12  -4  -2   10.78   25.94
  12  -4  -1   -7.92   21.90
  12  -4   0   10.34   22.99
  12  -4   3   -1.13   21.97
  12  -4   4   27.13   21.52
  12  -4   5   17.68   21.47
  12  -4   6  -13.78   26.17
  12  -4   7   19.35   19.67
  12  -4   8    1.22   24.70
  12  -4   9    4.84   18.07
  12  -4  10   -3.19   16.72
  12  -4  12   26.00   15.79
  12  -3  -6    1.18   22.68
  12  -3  -5   15.72   22.01
  12  -3  -4   -6.72   21.60
  12  -3  -3   38.82   29.31
  12  -3  -2  -11.08   21.36
  12  -3  -1   30.46   24.54
  12  -3   0  -22.35   29.02
  12  -3   1    4.13   25.07
  12  -3   2    4.38   24.23
  12  -3   3   23.95   26.13
  12  -3   4   19.29   28.92
  12  -3   5   52.83   22.53
  12  -3   6   -5.59   19.79
  12  -3   7    4.74   26.24
  12  -3   8   20.06   18.87
  12  -3  10    4.41   18.69
  12  -3  11    3.30   16.33
  12  -3  12    0.89   15.37
  12  -3  13   32.12   14.66
  12  -3  14    7.16   14.73
  12  -2  -6   -1.68   20.94
  12  -2  -4    7.70   22.34
  12  -2  -3  -16.54   26.30
  12  -2  -2    0.16   21.71
  12  -2  -1   21.06   23.05
  12  -2   0   -2.36   28.94
  12  -2   1   -5.39   23.99
  12  -2   2   14.04   22.70
  12  -2   3  -40.54   22.04
  12  -2   4  142.35   32.84
  12  -2   5   -1.57   24.06
  12  -2   6   -3.14   19.37
  12  -2   7    2.28   21.13
  12  -2   8   24.34   19.99
  12  -2  10    7.61   17.35
  12  -2  11   -1.40   17.44
  12  -2  12    7.55   19.27
  12  -2  13   13.52   18.31
  12  -2  14    0.79   14.93
  12  -2  15    1.50   12.86
  12  -1  -6  144.03   31.81
  12  -1  -5   18.13   28.02
  12  -1  -4   70.10   23.99
  12  -1  -3   28.19   21.30
  12  -1  -2   21.60   28.04
  12  -1  -1   19.59   21.44
  12  -1   0   13.80   21.24
  12  -1   1   -2.61   24.16
  12  -1   2   16.45   27.52
  12  -1   3  -12.07   26.84
  12  -1   4   32.93   23.93
  12  -1   5   19.16   21.00
  12  -1   6   90.27   30.09
  12  -1   7   44.01   26.09
  12  -1   8  128.29   25.00
  12  -1   9   10.38   23.61
  12  -1  10   24.52   18.19
  12  -1  11   -4.21   17.90
  12  -1  12   18.17   21.09
  12  -1  13    7.72   20.80
  12  -1  14  127.11   23.70
  12  -1  15   21.15   14.38
  12  -1  16   -8.56   13.53
  12   0  -6   25.68   25.34
  12   0  -5   19.33   25.07
  12   0  -4   34.33   27.70
  12   0  -3    0.32   21.56
  12   0  -1   -8.06   20.91
  12   0   0   27.02   28.96
  12   0   1   21.68   22.40
  12   0   2  238.00   29.60
  12   0   3   30.95   21.42
  12   0   4  149.24   29.69
  12   0   7   37.27   20.26
  12   0   8   13.63   21.38
  12   0   9   -3.37   20.01
  12   0  10   22.75   23.16
  12   0  11   26.12   18.68
  12   0  12   14.28   18.11
  12   0  13   31.89   18.65
  12   0  14  -16.81   16.58
  12   0  15   11.11   15.51
  12   0  16   92.04   25.10
  12   0  17  -15.77   13.22
  12   1  -6   33.79   25.95
  12   1  -5   14.58   27.37
  12   1  -4   16.70   25.06
  12   1  -3   -1.25   20.49
  12   1  -2   -5.21   23.10
  12   1  -1  100.95   28.62
  12   1   0   47.22   28.26
  12   1   2  104.99   24.11
  12   1   3  -33.18   20.38
  12   1   4   18.78   20.82
  12   1   5  178.41   26.90
  12   1   6   52.40   24.22
  12   1   7    9.05   25.91
  12   1   8   30.35   20.44
  12   1   9   -0.33   26.34
  12   1  10   13.26   20.06
  12   1  11  102.24   30.22
  12   1  12   43.54   24.39
  12   1  13   22.55   20.37
  12   1  14   21.59   19.52
  12   1  15   -3.61   19.73
  12   1  16   28.81   19.55
  12   1  17   12.17   15.28
  12   2  -6   -8.68   20.81
  12   2  -5   41.06   21.60
  12   2  -4   19.18   21.43
  12   2  -3   36.03   22.76
  12   2  -2   37.20   25.68
  12   2  -1   15.69   20.98
  12   2   0    1.04   23.87
  12   2   1  163.77   33.56
  12   2   2   -6.76   21.22
  12   2   3    7.58   21.27
  12   2   4   23.01   21.12
  12   2   5  140.01   27.81
  12   2   6   16.27   23.55
  12   2   7  197.36   35.11
  12   2   8    0.63   21.18
  12   2   9   14.04   24.71
  12   2  10   20.81   21.70
  12   2  11  -13.85   28.19
  12   2  12   21.08   21.46
  12   2  13   11.47   20.17
  12   2  14    5.35   19.74
  12   2  15  -16.74   18.58
  12   2  16   -8.82   19.91
  12   2  17   48.37   19.89
  12   3  -6   35.05   23.91
  12   3  -5   -2.69   25.91
  12   3  -4    8.81   25.55
  12   3  -3   21.83   22.76
  12   3  -2    4.26   21.94
  12   3   3   33.04   28.43
  12   3   4   11.62   27.00
  12   3   5  121.35   33.99
  12   3   6    6.40   29.48
  12   3   7   12.51   22.93
  12   3   8  154.87   28.41
  12   3   9   25.20   30.26
  12   3  10  -12.38   21.67
  12   3  11   24.36   29.57
  12   3  12   10.49   23.64
  12   3  13   -5.95   21.09
  12   3  14   -6.57   20.99
  12   3  15    6.90   21.22
  12   3  16   14.69   21.08
  12   3  17   13.21   24.96
  12   4  -6    9.02   27.73
  12   4  -5   34.69   31.73
  12   4  -4   44.23   31.00
  12   4  -2  137.49   31.62
  12   4  -1  154.56   34.74
  12   4   0   38.69   24.14
  12   4   1   17.28   29.45
  12   4   2   55.25   24.06
  12   4   3   56.39   23.57
  12   4   4   20.49   23.71
  12   4   5    5.09   23.57
  12   4   6  108.92   27.02
  12   4   7   51.93   24.78
  12   4   8    6.56   31.75
  12   4   9   33.53   24.52
  12   4  10   27.36   26.33
  12   4  11   -9.88   23.89
  12   4  12   -0.59   31.18
  12   4  14    6.22   23.39
  12   4  15   -1.69   22.70
  12   4  16   32.05   24.79
  12   4  17   46.32   27.02
  12   5  -6    3.79   30.28
  12   5  -5   54.74   33.97
  12   5  -4   -9.36   31.37
  12   5  -3   26.63   34.69
  12   5  -1  117.60   38.61
  12   5   0   48.43   32.79
  12   5   1    6.20   25.20
  12   5   2   -3.59   24.56
  12   5   3   41.04   29.66
  12   5   4   20.46   34.18
  12   5   5  -19.44   34.13
  12   5   6   46.48   32.07
  12   5   8   11.93   25.22
  12   5   9    5.06   28.12
  12   5  10   32.83   27.19
  12   5  12   40.55   26.45
  12   5  13   78.31   32.26
  12   5  14   13.85   33.97
  12   5  15   57.86   32.85
  12   5  17   -2.65   24.66
  12   6  -6   24.34   31.66
  12   6  -4   73.41   37.49
  12   6  -2  -11.01   30.45
  12   6   1  114.90   32.17
  12   6   2   41.93   30.87
  12   6   3   -8.45   36.48
  12   6   4    3.84   31.51
  12   6   6   15.36   31.08
  12   6   7  104.95   37.07
  12   6   8   -4.99   31.56
  12   6   9    0.61   27.81
  12   6  10   33.72   33.65
  12   6  11  -56.14   27.91
  12   6  12   24.14   37.29
  12   6  14   47.41   28.42
  12   6  15   20.86   28.19
  12   6  16    9.64   27.68
  12   6  17   22.94   30.78
  12   7  -4  -40.45   42.92
  12   7  -2   60.34   34.29
  12   7  -1   28.55   31.37
  12   7   0   18.75   41.21
  12   7   1    6.12   31.01
  12   7   2    9.61   35.67
  12   7   3    6.45   37.28
  12   7   4   14.22   31.39
  12   7   5   66.04   31.86
  12   7   6    2.59   31.10
  12   7   7    5.50   32.08
  12   7   8  -14.45   40.04
  12   7   9  240.69   47.16
  12   7  10    4.81   31.02
  12   7  11   45.67   42.29
  12   7  12  -11.39   30.62
  12   7  13   -3.78   32.02
  12   7  14   36.58   39.21
  12   8   0   41.87   47.35
  12   8   1   11.28   34.77
  12   8   2    5.92   39.98
  12   8   3   -4.74   41.53
  12   8   4   18.13   35.69
  12   8   5   -8.55   33.48
  12   8   7   95.33   35.61
  12   8   8   29.86   39.14
  12   8   9  111.23   47.50
  12   8  10    9.59   35.00
  12   8  11   10.99   42.22
  13  -5   0    5.90   20.56
  13  -5   1   -3.00   19.11
  13  -5   2  -16.72   19.03
  13  -4  -4   28.34   20.40
  13  -4  -3   18.00   25.85
  13  -4  -2   17.76   21.39
  13  -4  -1  108.21   34.99
  13  -4   0    2.62   22.27
  13  -4   1   22.47   21.74
  13  -4   2   11.49   20.97
  13  -4   3  -14.86   20.20
  13  -4   4    1.74   21.37
  13  -4   5    8.93   25.74
  13  -4   6   -2.17   19.74
  13  -4   7   16.36   19.10
  13  -4   8   -4.76   18.13
  13  -3  -4    9.32   27.58
  13  -3  -3   16.07   22.16
  13  -3  -2   36.39   25.90
  13  -3  -1    9.19   22.31
  13  -3   0  -30.42   25.25
  13  -3   1  -29.15   29.05
  13  -3   2   -6.27   27.24
  13  -3   3  -29.76   27.77
  13  -3   4   16.63   28.70
  13  -3   5   14.72   22.28
  13  -3   6   48.75   20.63
  13  -3   7   17.05   25.69
  13  -3   8   -0.64   18.47
  13  -3   9    1.09   23.45
  13  -3  10   25.59   18.26
  13  -2  -5    2.00   23.90
  13  -2  -4   17.98   28.49
  13  -2  -3  -40.47   23.71
  13  -2  -2    3.37   23.22
  13  -2  -1   -3.59   23.77
  13  -2   1   -5.49   23.50
  13  -2   2    5.82   22.63
  13  -2   3    5.08   22.31
  13  -2   5   13.87   27.33
  13  -2   6   17.92   23.28
  13  -2   7   -3.64   19.51
  13  -2   8   11.13   25.79
  13  -2   9   30.90   18.66
  13  -2  10    3.39   18.97
  13  -2  11   -4.06   21.70
  13  -2  12   16.95   19.86
  13  -1  -5   11.65   28.97
  13  -1  -4   -8.04   26.49
  13  -1  -3    1.64   22.95
  13  -1  -2  -17.67   26.28
  13  -1  -1   -6.68   22.64
  13  -1   0  152.85   40.18
  13  -1   1  -11.30   25.51
  13  -1   2   10.91   23.52
  13  -1   3   36.84   23.20
  13  -1   4   41.11   23.53
  13  -1   5   37.20   27.33
  13  -1   6   -5.59   23.82
  13  -1   7   14.58   20.54
  13  -1   8   -7.56   24.68
  13  -1   9    0.86   19.01
  13  -1  10   32.00   23.82
  13  -1  11  -30.70   18.14
  13  -1  12   15.11   16.78
  13  -1  13   17.60   15.64
  13   0  -5  -24.71   21.95
  13   0  -4  -36.04   22.94
  13   0  -3   19.42   29.09
  13   0  -2   10.99   22.98
  13   0  -1   -9.85   27.47
  13   0   0   97.63   26.15
  13   0   1   45.34   24.87
  13   0   3   13.04   30.13
  13   0   4   17.66   28.59
  13   0   5   15.61   24.09
  13   0   6   37.19   21.73
  13   0   7    8.30   21.67
  13   0   8   22.66   25.68
  13   0   9  -17.37   19.61
  13   0  10   -4.70   21.36
  13   0  11  -16.10   21.16
  13   0  12   15.17   17.73
  13   0  13   -1.45   16.23
  13   0  14   -6.11   15.24
  13   1  -5   31.45   23.31
  13   1  -4   -0.59   22.89
  13   1  -3   26.63   25.14
  13   1  -2   49.07   28.13
  13   1  -1  -19.57   22.49
  13   1   0   -3.92   24.20
  13   1   1   27.20   30.03
  13   1   2    6.09   23.93
  13   1   3    4.89   23.46
  13   1   5   16.82   23.88
  13   1   6    6.20   29.78
  13   1   8   25.06   21.49
  13   1   9   18.60   28.35
  13   1  10    0.57   20.49
  13   1  11   47.38   21.99
  13   1  13   43.39   21.36
  13   1  14   12.91   19.95
  13   1  15  -10.82   20.04
  13   2  -5   -9.60   23.54
  13   2  -4   49.24   24.94
  13   2  -2  -14.74   26.57
  13   2  -1   15.92   24.18
  13   2   0   44.47   26.46
  13   2   1   24.90   28.67
  13   2   2   38.78   24.36
  13   2   4   21.71   23.69
  13   2   5   18.43   23.33
  13   2   6  -18.15   23.38
  13   2   7  -10.69   30.63
  13   2   8   30.48   23.59
  13   2   9   -0.79   23.00
  13   2  10   23.83   23.78
  13   2  11   47.52   25.65
  13   2  12   17.04   20.84
  13   2  13   10.66   20.36
  13   2  14   10.60   19.51
  13   2  15   40.08   18.43
  13   2  16  -16.22   17.70
  13   3  -5  -13.93   31.61
  13   3  -3  -27.59   28.08
  13   3  -1   55.61   30.41
  13   3   0   46.55   24.68
  13   3   1   18.31   32.20
  13   3   3    8.90   24.75
  13   3   5   39.63   25.09
  13   3   6  -24.61   25.24
  13   3   7   -3.21   31.37
  13   3   8   20.45   25.31
  13   3   9   21.20   24.41
  13   3  10  -20.61   28.25
  13   3  11  147.20   39.21
  13   3  12    5.06   22.75
  13   3  13   14.33   25.13
  13   3  15   46.96   24.00
  13   3  16   37.38   19.42
  13   4  -3  -22.11   26.36
  13   4  -2    9.44   33.46
  13   4  -1   31.40   26.97
  13   4   0  -19.40   28.50
  13   4   1    0.29   25.91
  13   4   2   14.66   30.82
  13   4   3   -9.17   34.04
  13   4   4  158.89   38.88
  13   4   5   34.14   31.22
  13   4   6   25.52   34.64
  13   4   8   56.76   26.68
  13   4   9  128.08   41.77
  13   4  10   20.07   27.54
  13   4  12    4.32   24.90
  13   4  13   52.33   27.74
  13   4  14    1.39   30.50
  13   4  15   24.63   27.87
  13   4  16   11.32   22.29
  13   5  -5  155.30   39.34
  13   5  -4   71.95   30.41
  13   5  -3   58.79   29.40
  13   5  -2   11.71   27.91
  13   5  -1   38.01   36.16
  13   5   0   25.62   28.02
  13   5   1   84.41   37.85
  13   5   2    0.81   27.80
  13   5   3  120.34   33.02
  13   5   4   31.26   28.14
  13   5   5    8.38   28.25
  13   5   6   19.52   28.45
  13   5   7    3.22   27.15
  13   5   9   20.31   36.01
  13   5  10   63.05   27.79
  13   5  11   57.54   37.47
  13   5  12   -0.47   26.47
  13   5  13   26.33   26.75
  13   5  14   -0.01   27.33
  13   5  15   49.34   27.36
  13   5  16   -1.52   23.51
  13   6  -5   29.76   34.44
  13   6  -4  127.36   38.47
  13   6  -3   36.95   35.99
  13   6  -2   34.92   32.13
  13   6   0   23.10   37.96
  13   6   1   39.84   30.41
  13   6   2   19.71   30.66
  13   6   3   32.81   38.89
  13   6   4   21.04   38.13
  13   6   5   20.83   35.47
  13   6   6   -8.18   35.94
  13   6   7    8.39   41.19
  13   6   8   -1.97   31.60
  13   6   9    4.72   29.44
  13   6  10   32.32   38.59
  13   6  11   53.97   29.76
  13   6  12   40.47   39.48
  13   6  13  -38.46   29.52
  13   6  14    1.00   28.13
  13   6  15   51.48   27.72
  13   6  16   25.03   28.29
  13   7  -3  -33.92   42.39
  13   7  -2    0.38   37.46
  13   7  -1   13.60   34.41
  13   7   0  -60.77   42.48
  13   7   1   35.36   33.19
  13   7   2  -29.68   41.55
  13   7   3    7.31   36.81
  13   7   4   19.89   32.92
  13   7   5   28.47   33.48
  13   7   6   -2.40   32.11
  13   7   7   19.73   32.83
  13   7   8    7.26   37.99
  13   7   9   -3.13   38.71
  13   7  10   49.41   32.61
  13   7  12    6.58   31.47
  13   7  13    0.58   33.32
  13   7  14   32.89   39.14
  13   8   1   44.62   37.55
  13   8   2  -34.76   48.10
  13   8   3   40.80   38.17
  13   8   4   12.36   35.89
  13   8   5  -22.55   36.07
  13   8   6   42.15   37.62
  13   8   7   28.43   35.79
  13   8   8   -4.73   35.15
  13   8   9  -22.19   41.17
  13   8  10   29.36   39.96
  14  -3   3  -21.17   20.41
  14  -2  -3   16.32   23.52
  14  -2  -2   18.36   26.89
  14  -2  -1  -29.93   21.46
  14  -2   1    7.79   29.84
  14  -2   2  -27.04   24.49
  14  -2   3   33.45   24.44
  14  -2   4   13.92   25.61
  14  -2   5    3.04   27.89
  14  -2   6    3.58   20.60
  14  -2   7   11.71   19.78
  14  -2   8  -18.06   21.78
  14  -1  -3   -2.67   23.07
  14  -1  -2   15.95   30.58
  14  -1  -1   23.03   23.28
  14  -1   0    4.76   28.50
  14  -1   1    6.61   26.19
  14  -1   3   -1.42   21.95
  14  -1   4   -5.69   21.58
  14  -1   5    5.96   23.06
  14  -1   6   25.20   28.24
  14  -1   7  -24.59   20.02
  14  -1   8   26.79   21.15
  14  -1   9   27.16   19.54
  14  -1  10    3.00   23.33
  14   0  -4  -15.47   24.80
  14   0  -3   54.49   29.66
  14   0  -2   28.25   25.46
  14   0  -1  -16.81   24.28
  14   0   0   -8.68   24.10
  14   0   1   -0.42   31.39
  14   0   2    7.46   26.32
  14   0   3   13.15   24.50
  14   0   4   44.39   23.74
  14   0   5    6.14   25.72
  14   0   6   13.00   28.44
  14   0   7   -2.90   21.26
  14   0   8    4.05   21.29
  14   0   9   -0.86   20.95
  14   0  10   19.77   21.17
  14   0  11   -2.50   17.38
  14   1  -4  157.59   35.13
  14   1  -3    9.18   24.55
  14   1  -2    6.70   26.46
  14   1  -1    5.92   26.15
  14   1   0   33.31   26.54
  14   1   1    0.43   23.83
  14   1   2   -4.61   25.45
  14   1   3  170.13   43.24
  14   1   4  -17.27   28.80
  14   1   5   35.77   26.28
  14   1   6   34.16   23.68
  14   1   7   -3.68   22.32
  14   1   8   -0.31   27.90
  14   1   9    6.33   20.89
  14   1  10   34.54   27.35
  14   1  12    9.47   17.78
  14   2  -3   -9.90   25.48
  14   2  -2   23.37   25.42
  14   2  -1   45.68   34.81
  14   2   1   24.97   28.27
  14   2   2   39.63   32.66
  14   2   4   19.69   25.85
  14   2   5   38.20   26.89
  14   2   6    6.60   31.73
  14   2   8    3.12   22.69
  14   2  10    0.22   21.53
  14   2  11   12.17   27.21
  14   2  12   -0.96   21.45
  14   2  13   11.73   19.11
  14   3  -4   50.95   27.81
  14   3  -2   20.95   26.76
  14   3  -1  -22.83   34.82
  14   3   0   21.86   26.20
  14   3   1  -21.40   30.96
  14   3   2   11.32   31.19
  14   3   4  -19.48   25.26
  14   3   6   -2.99   26.28
  14   3   7   30.17   33.08
  14   3   8   -2.92   25.95
  14   3   9  158.62   33.02
  14   3  10   -4.25   28.41
  14   3  11   31.64   23.63
  14   3  12   19.58   21.95
  14   3  13   -3.01   21.78
  14   4  -4   21.49   28.98
  14   4  -3   21.27   29.57
  14   4  -2   42.24   34.90
  14   4  -1   34.65   30.14
  14   4   0   30.24   29.15
  14   4   1   30.35   29.16
  14   4   3   21.37   30.03
  14   4   4   -4.80   27.24
  14   4   5   71.80   28.36
  14   4   6    4.24   28.77
  14   4   7   92.26   35.41
  14   4   9   37.63   25.76
  14   4  11   19.63   24.87
  14   4  12    2.27   25.47
  14   4  13   32.32   30.22
  14   5  -2    2.85   30.25
  14   5  -1   29.13   30.16
  14   5   1  -33.93   29.05
  14   5   2  -43.14   29.71
  14   5   3    2.94   37.33
  14   5   4    8.73   38.09
  14   5   6   10.46   38.33
  14   5   7   29.50   36.04
  14   5   8    1.51   29.04
  14   5  10  -12.03   33.00
  14   5  11   36.71   27.51
  14   5  12   -7.23   26.31
  14   5  13    4.41   32.56
  14   6  -4   27.17   39.73
  14   6  -3    2.61   37.74
  14   6  -1   22.67   35.48
  14   6   0   21.46   32.13
  14   6   1   39.74   37.37
  14   6   2   14.03   35.19
  14   6   3   13.16   31.22
  14   6   4   14.74   31.98
  14   6   5   16.67   32.37
  14   6   6   31.40   31.75
  14   6   7    9.00   30.87
  14   6   8  -13.65   30.22
  14   6  10  -14.47   29.55
  14   6  11   -4.47   36.57
  14   6  12   12.32   28.37
  14   6  13   -7.64   28.06
  14   7  -1   26.62   45.60
  14   7   1  -10.58   38.43
  14   7   2   59.92   35.64
  14   7   3   15.16   41.55
  14   7   4   75.93   44.93
  14   7   5   -0.12   38.61
  14   7   6   11.91   40.45
  14   7   7   17.13   44.56
  14   7   8   40.20   38.81
  14   7  10  -15.51   35.60
  14   7  11    0.97   32.31
  14   7  12   -4.09   39.53
  15   0   3  -22.80   25.06
  15   0   4   -2.32   24.41
  15   1  -1   15.09   24.99
  15   1   0   12.24   26.41
  15   1   1   13.50   23.98
  15   1   2   24.06   28.21
  15   1   4    0.33   29.79
  15   1   5   -2.18   30.00
  15   1   6   12.18   25.29
  15   1   7    6.32   21.53
  15   2  -2   26.57   25.40
  15   2   0   31.91   26.60
  15   2   1    6.32   31.00
  15   2   2   31.92   25.30
  15   2   3   -3.26   24.40
  15   2   4   16.28   25.08
  15   2   5   53.47   24.83
  15   2   6  -23.67   22.55
  15   2   8    8.69   27.73
  15   3  -3   31.67   29.83
  15   3  -2   -1.32   27.34
  15   3  -1    1.26   27.25
  15   3   0   40.74   34.66
  15   3   1   66.43   27.35
  15   3   2    4.27   27.12
  15   3   3   48.24   32.63
  15   3   4  -15.85   34.11
  15   3   5   32.06   34.92
  15   3   6   27.92   30.47
  15   3   7   43.09   25.08
  15   3   8    0.15   23.67
  15   3   9   -9.02   29.79
  15   4  -3  -43.30   28.91
  15   4  -2    1.58   28.58
  15   4  -1   -9.05   28.63
  15   4   0  -45.06   35.81
  15   4   1   -9.22   27.42
  15   4   2  -14.58   29.06
  15   4   3   -4.54   36.64
  15   4   4  -12.25   33.59
  15   4   5   20.96   32.94
  15   4   6   47.34   35.61
  15   4   7    6.10   31.26
  15   4   8    3.54   26.04
  15   4   9   42.26   27.24
  15   5  -2  -24.25   30.61
  15   5  -1   -0.91   36.47
  15   5   1    2.56   32.29
  15   5   2    4.77   29.65
  15   5   3   -8.48   33.80
  15   5   4   10.88   40.00
  15   5   5    2.99   37.54
  15   5   6  -18.91   37.68
  15   5   7  -11.14   32.92
  15   5   8   -5.84   27.38
  15   5   9   -0.25   28.20
  15   6   0   13.90   33.20
  15   6   1   17.60   37.88
  15   6   2   17.92   33.56
  15   6   3   59.61   32.11
  15   6   4   35.23   33.02
  15   6   5   27.27   34.27
  15   6   6   14.83   34.01
  15   6   7  -20.33   30.26
  15   6   8   -1.70   28.59
  15   7   2  -25.53   35.18
  15   7   3   15.53   43.66
  15   7   4   26.18   35.59
  15   7   5   20.98   34.03
  15   7   6    1.24   33.60
  -2 -12  15    8.53   21.81
  -2 -11  16  -30.72   23.45
  -2 -10  17   -9.96   20.75
  -2  -9  16   -7.72   22.10
  -2  -7  16  -19.39   14.79
  -2  -7  17   -9.35   15.44
  -2  -6  16   -4.67   14.81
  -1 -13  14  -36.84   21.72
  -1 -12  15    4.52   21.33
  -1 -12  16   18.30   21.43
  -1 -11  16  -14.29   23.13
  -1 -11  17   15.15   22.18
  -1 -11  18   -1.73   21.43
  -1 -10  16    4.84   27.73
  -1 -10  17    2.17   26.16
  -1  -9  17    3.80   22.95
  -1  -9  18  -22.11   21.54
  -1  -9  19   -0.01   20.56
  -1  -8  17  -23.65   20.91
  -1  -8  18    6.19   20.72
  -1  -8  19  -10.92   18.98
  -1  -7  16   17.72   23.24
  -1  -7  17   10.07   22.69
  -1  -6  16   -0.08   19.32
  -1  -6  17    7.05   19.77
  -1  -6  18   16.53   20.73
  -1  -5  16   25.69   15.63
  -1  -5  17   50.61   16.55
  -1  -5  18   -8.03   16.33
  -1  -5  19  -16.65   16.75
  -1  -4  14  -15.72   12.72
  -1  -4  15   15.68   13.95
  -1  -4  16    2.76   14.41
  -1  -4  17   13.46   15.20
  -1  -4  18   19.06   16.05
  -1  -4  19  -15.57   16.36
  -1  -3  13   60.75   17.27
  -1  -3  14  143.95   18.00
  -1  -3  15  201.91   19.20
  -1  -3  16   -1.18   13.46
  -1  -3  17  206.48   21.87
  -1  -3  18   18.49   17.62
  -1  -2  15  200.76   18.58
  -1  -2  16   -3.56   16.31
  -1  -2  17  129.29   21.38
  -1   3  15   16.32   28.69
  -1   3  16  -25.51   31.59
  -1   4  13   10.61   31.39
  -1   4  14   16.96   30.24
  -1   4  15    8.84   32.61
  -1   4  16   64.52   33.27
  -1   5  12   19.74   42.19
  -1   5  14  210.72   54.47
   0 -13  14   11.04   23.40
   0 -12  15  -11.84   22.45
   0 -12  16    8.47   19.91
   0 -11  16   13.46   22.95
   0 -11  17    6.93   25.33
   0 -11  18  -22.29   23.35
   0 -11  19  -12.52   22.06
   0 -10  16   -9.41   21.67
   0 -10  17   41.44   26.71
   0 -10  18   -4.24   25.98
   0 -10  19   17.66   24.12
   0 -10  20    7.04   23.51
   0  -9  16   -5.02   24.52
   0  -9  17   -3.29   22.91
   0  -9  18   -1.57   22.85
   0  -9  19  -10.07   23.50
   0  -9  20   -9.49   22.23
   0  -8  17   -9.76   25.54
   0  -8  18  -11.08   25.78
   0  -8  19  -11.58   27.84
   0  -8  20    9.31   28.00
   0  -8  21  -25.25   25.06
   0  -7  16   15.14   27.99
   0  -7  20    4.03   20.53
   0  -7  21   10.94   20.50
   0  -7  22  -24.96   19.08
   0  -6  16   22.45   18.31
   0  -6  17  -23.91   17.13
   0  -6  18   17.44   18.85
   0  -6  21    1.23   23.24
   0  -6  22  -13.31   22.20
   0  -5  15   18.86   20.36
   0  -5  16   27.05   21.42
   0  -5  17  144.81   25.89
   0  -5  18   18.57   17.95
   0  -5  19   32.80   18.68
   0  -5  22   16.40   22.57
   0  -4  15   21.01   19.69
   0  -4  17   38.87   16.74
   0  -4  19    6.70   21.26
   0  -4  20   -3.05   24.38
   0  -3  13   12.97   15.26
   0  -3  14   35.07   14.45
   0  -3  15   11.35   14.51
   0  -3  16   14.66   17.21
   0  -3  17   26.66   20.58
   0  -3  18   -3.39   17.07
   0  -3  19  138.84   24.91
   0  -3  20  143.59   28.66
   0  -3  21    0.15   24.36
   0  -2  13  173.84   19.85
   0  -2  14  -11.90   17.81
   0  -2  15  289.19   21.04
   0  -2  16   -2.82   15.25
   0  -2  17  133.99   24.09
   0  -2  19   13.65   21.86
   0  -2  20   13.13   20.03
   0  -2  21  119.44   34.89
   0  -1  14  596.76   22.37
   0  -1  15    8.49   13.77
   0  -1  17   88.28   21.02
   0  -1  18   17.68   19.33
   0  -1  19   95.42   26.20
   0  -1  20   -2.97   20.96
   0  -1  21    3.62   22.62
   0   0  15  353.72   23.27
   0   0  16  779.32   26.56
   0   0  17   70.90   22.06
   0   0  18  260.80   25.34
   0   0  19   42.82   22.93
   0   0  21  -15.32   21.96
   0   1  15   45.68   20.57
   0   1  16   45.62   18.72
   0   1  17   14.53   18.92
   0   1  18    9.75   19.95
   0   1  19   24.87   22.25
   0   1  20  219.42   33.86
   0   2  15   63.38   23.45
   0   2  16   20.14   19.39
   0   2  18  -12.70   25.17
   0   2  19  123.21   40.05
   0   2  21   17.26   29.43
   0   3  14   36.11   21.83
   0   3  15   14.71   23.50
   0   3  16    1.29   30.98
   0   3  17   -2.05   24.10
   0   3  18  -26.70   33.47
   0   3  19   11.29   29.29
   0   3  20   30.70   32.22
   0   4  12    8.81   27.35
   0   4  13    8.58   28.22
   0   4  14   57.28   32.56
   0   4  15  658.71   46.13
   0   4  16  250.89   42.86
   0   4  17  283.84   43.61
   0   4  18   15.13   43.08
   0   4  19   24.03   35.73
   0   4  21  -26.61   49.69
   0   5  14   25.31   35.42
   0   5  16   26.91   38.14
   0   5  17   69.27   40.85
   0   5  18   16.31   49.37
   0   6  12  143.79   58.06
   0   6  13   -2.16   43.35
   0   6  16   -5.06   57.46
   0   6  19   40.80   63.61
   0   6  20   10.54   63.01
   1 -13  13    3.80   23.83
   1 -12  14   24.45   29.51
   1 -12  15    4.74   21.27
   1 -12  16  -19.22   20.35
   1 -11  15   14.17   23.09
   1 -11  16    2.48   25.86
   1 -11  17  -34.13   19.54
   1 -11  18   -4.48   18.83
   1 -10  16   21.92   27.34
   1 -10  17  -20.64   20.22
   1 -10  18    8.47   20.89
   1 -10  19   14.56   22.63
   1 -10  20    5.56   23.16
   1  -9  16   20.40   22.59
   1  -9  17   -4.74   29.91
   1  -9  18    5.02   24.28
   1  -9  19   -2.35   21.90
   1  -9  20   21.53   22.31
   1  -9  21  -30.24   20.92
   1  -9  22  -12.02   19.41
   1  -8  16   30.25   30.65
   1  -8  17    2.50   30.49
   1  -8  18   12.02   27.35
   1  -8  19   29.87   28.40
   1  -8  20    1.50   32.53
   1  -8  21   26.99   32.98
   1  -8  22   22.13   30.65
   1  -8  23   -6.60   26.81
   1  -7  18   25.11   27.44
   1  -7  19   17.03   24.88
   1  -7  20   -6.04   26.35
   1  -7  21    6.02   30.58
   1  -7  22   -7.46   30.70
   1  -7  23   10.60   29.60
   1  -6  16   26.66   25.04
   1  -6  17   14.46   20.44
   1  -6  20  -12.01   23.87
   1  -6  21    1.70   21.63
   1  -6  22    3.18   20.83
   1  -6  23   19.23   21.49
   1  -6  24   -1.07   20.46
   1  -5  16   38.11   24.08
   1  -5  17  -31.39   18.22
   1  -5  18   41.23   19.79
   1  -5  19    6.44   25.22
   1  -5  23  -14.93   22.47
   1  -5  24   10.07   23.38
   1  -4  14   17.41   18.62
   1  -4  15  -23.36   19.44
   1  -4  16    6.80   17.02
   1  -4  17   17.54   19.96
   1  -4  18    7.04   22.92
   1  -4  19   39.92   20.20
   1  -4  20   27.80   22.57
   1  -4  22    6.50   22.78
   1  -4  23  -12.36   21.47
   1  -4  24   11.92   23.13
   1  -3  13   18.67   15.66
   1  -3  14    4.29   15.42
   1  -3  15   25.22   21.19
   1  -3  16  204.78   23.28
   1  -3  19    2.06   19.05
   1  -3  20   12.81   26.17
   1  -3  21    8.05   22.73
   1  -3  23    7.44   28.27
   1  -2  13   46.85   15.50
   1  -2  14 1186.04   27.49
   1  -2  15   23.77   17.82
   1  -2  16    7.25   16.37
   1  -2  17    7.97   19.75
   1  -2  18    2.82   18.19
   1  -2  19    8.03   22.22
   1  -2  20  -12.91   20.16
   1  -2  22    2.83   22.92
   1  -2  24   20.52   29.39
   1  -1  14  131.41   22.93
   1  -1  15  161.98   23.13
   1  -1  16   -4.13   15.49
   1  -1  17   -7.60   21.18
   1  -1  19   16.78   19.54
   1  -1  21   17.59   22.41
   1  -1  22   15.01   31.09
   1  -1  24   -4.92   33.74
   1   0  14  540.36   25.52
   1   0  15   12.39   17.70
   1   0  17   46.22   17.65
   1   0  18   -6.33   18.60
   1   0  19  165.97   30.17
   1   0  21   57.05   24.49
   1   0  23  -33.72   32.90
   1   1  14 1290.97   33.82
   1   1  15    9.74   16.26
   1   1  16  176.56   24.29
   1   1  17   24.82   19.15
   1   1  18   74.52   21.82
   1   1  20   70.91   24.26
   1   1  21  355.48   35.88
   1   1  22   45.56   30.61
   1   2  15  220.94   30.73
   1   2  16  102.83   21.54
   1   2  17  506.98   31.34
   1   2  18   33.52   26.81
   1   2  20   46.58   33.34
   1   2  22  -14.42   39.06
   1   2  23   29.22   42.50
   1   3  13  458.99   33.76
   1   3  16    4.70   31.40
   1   3  17  249.41   31.78
   1   3  18   25.66   33.83
   1   3  19   -4.59   30.25
   1   3  20   43.26   31.14
   1   3  21  291.75   48.23
   1   3  22   51.17   38.69
   1   4  11   24.06   25.09
   1   4  12   55.96   30.97
   1   4  13   57.57   34.60
   1   4  14  386.58   41.37
   1   4  16    0.40   31.16
   1   4  18  -44.06   40.60
   1   4  19  184.12   45.60
   1   4  20  -34.60   45.84
   1   4  21  205.52   68.18
   1   4  22  -13.40   43.40
   1   5   9    8.21   33.03
   1   5  10   -3.84   34.02
   1   5  11  655.45   53.58
   1   5  14   34.63   36.75
   1   5  15   25.07   39.41
   1   5  16    7.04   37.76
   1   5  17    0.34   37.44
   1   5  18  -21.72   42.28
   1   5  19  -47.55   50.51
   1   6   9  113.53   44.95
   1   6  10 1022.20   68.67
   1   6  11   39.55   44.44
   1   6  12   39.89   45.16
   1   6  13  190.55   61.76
   1   6  14  229.85   73.27
   1   6  16   24.56   60.35
   1   6  17   21.49   55.53
   1   6  18   19.23   51.72
   1   6  23  -16.47   76.24
   1   7  13   89.91   63.76
   1   7  16   14.85   58.20
   2 -13  12   -2.46   25.78
   2 -12  13   24.12   25.63
   2 -12  14  -20.10   22.88
   2 -12  15   -8.68   23.14
   2 -11  14    9.78   26.22
   2 -11  15    6.75   22.37
   2 -11  16   27.43   26.87
   2 -11  17    2.63   20.24
   2 -10  15   22.79   22.18
   2 -10  16   -4.19   25.35
   2 -10  17   -7.25   20.41
   2 -10  18  -20.90   24.12
   2 -10  19    6.81   23.30
   2 -10  20    5.06   19.55
   2  -9  15  -10.46   21.77
   2  -9  16   -2.80   22.96
   2  -9  17   -5.63   24.17
   2  -9  18  -12.56   21.34
   2  -9  19    1.69   26.38
   2  -9  20    1.32   25.48
   2  -9  21   -1.01   20.71
   2  -9  22   24.02   19.76
   2  -8  16    3.62   32.09
   2  -8  17   30.39   24.53
   2  -8  18    6.25   30.21
   2  -8  19  -30.79   27.99
   2  -8  20   10.39   25.69
   2  -8  21    4.63   26.94
   2  -7  17   40.97   27.09
   2  -7  18   -9.77   29.20
   2  -7  19   34.78   33.76
   2  -7  20   10.14   28.69
   2  -7  21   67.44   30.97
   2  -7  22   -9.25   36.03
   2  -7  23    6.84   34.35
   2  -7  24   13.92   31.19
   2  -6  15  -10.75   26.41
   2  -6  16    7.41   20.85
   2  -6  19    1.37   24.04
   2  -6  22  -13.01   24.84
   2  -6  24   16.82   31.07
   2  -6  25  -10.57   29.03
   2  -5  15   -1.13   20.98
   2  -5  16   22.38   18.80
   2  -5  17   21.92   26.96
   2  -5  18   17.22   20.76
   2  -5  21   13.73   22.32
   2  -5  23   25.96   28.28
   2  -5  24   12.56   23.97
   2  -5  25   17.82   23.19
   2  -5  26    0.17   23.65
   2  -4  15   19.41   19.06
   2  -4  16  108.24   27.31
   2  -4  17   36.78   20.19
   2  -4  18  250.61   32.58
   2  -4  19   -7.71   20.65
   2  -4  22  -18.06   24.66
   2  -4  23  -31.11   28.91
   2  -4  25    6.72   23.66
   2  -4  26  -14.08   22.71
   2  -3  12   22.54   15.49
   2  -3  13   99.13   24.74
   2  -3  14   11.75   16.79
   2  -3  15   28.89   20.53
   2  -3  16   36.65   18.88
   2  -3  17   -9.57   22.48
   2  -3  19   -2.47   25.56
   2  -3  20   33.09   22.57
   2  -3  24   -4.12   32.62
   2  -3  25   -7.60   27.11
   2  -3  26    2.63   25.88
   2  -2  11   24.26   16.59
   2  -2  12   29.12   15.76
   2  -2  13   48.81   17.12
   2  -2  15   -1.45   16.41
   2  -2  16   30.54   23.52
   2  -2  17    5.43   18.40
   2  -2  18   30.52   22.34
   2  -2  19   -1.41   22.66
   2  -2  20  272.48   31.11
   2  -2  21   -4.53   28.87
   2  -2  23  -39.72   31.49
   2  -2  24    6.18   28.71
   2  -2  25   11.62   28.59
   2  -2  26    8.91   33.52
   2  -1  12   80.94   21.55
   2  -1  16    2.90   20.81
   2  -1  17  179.33   28.78
   2  -1  18   21.41   19.42
   2  -1  19   -4.01   21.21
   2  -1  20   14.05   29.55
   2  -1  21   -8.10   23.72
   2  -1  22   34.04   29.11
   2  -1  24   16.69   30.95
   2  -1  25   -1.75   31.11
   2  -1  26   12.43   38.70
   2   0  12   20.79   19.70
   2   0  13   33.71   20.93
   2   0  14   11.93   21.23
   2   0  15    3.28   20.71
   2   0  16   26.77   19.95
   2   0  17  105.35   26.87
   2   0  18  -10.41   19.16
   2   0  19  104.55   28.07
   2   0  20   34.32   25.65
   2   0  21    9.95   33.44
   2   0  22  -20.21   28.23
   2   0  25   38.30   32.76
   2   0  26  -25.65   41.28
   2   1  13 1782.71   38.34
   2   1  14  205.07   26.04
   2   1  16   96.46   31.49
   2   1  17   61.44   22.80
   2   1  20   18.68   28.41
   2   1  21  -29.96   33.65
   2   1  22   54.20   37.99
   2   1  24   22.70   33.73
   2   1  25  -17.63   44.58
   2   1  26   38.48   37.09
   2   2  12   -0.29   16.98
   2   2  13  763.54   31.07
   2   2  14   13.35   18.61
   2   2  15  145.60   29.87
   2   2  16    2.30   23.69
   2   2  17  614.67   31.09
   2   2  18   26.11   24.39
   2   2  20  -28.26   35.31
   2   2  22   43.67   42.29
   2   2  25   25.35   39.56
   2   2  26  -38.93   51.30
   2   3  12  414.67   30.30
   2   3  13 1115.34   36.35
   2   3  14  -26.35   27.14
   2   3  15   44.70   22.81
   2   3  16   -7.23   28.23
   2   3  17   12.74   24.76
   2   3  19   15.89   29.16
   2   3  20   17.22   30.69
   2   3  21   72.72   37.36
   2   3  22   20.67   43.55
   2   3  24    8.48   46.70
   2   3  25   -3.62   43.80
   2   3  26    9.35   49.28
   2   4  11  289.85   35.67
   2   4  12   -4.91   24.01
   2   4  13   43.66   25.25
   2   4  14   52.13   25.93
   2   4  15  106.54   27.86
   2   4  16   32.57   35.09
   2   4  18    5.83   32.93
   2   4  19  -19.20   36.29
   2   4  20   -2.15   43.91
   2   4  21    1.82   38.61
   2   4  22    1.17   42.86
   2   4  24   42.92   52.59
   2   4  25  -23.44   51.33
   2   4  26  -54.34   52.05
   2   5   8    2.07   30.52
   2   5  10  396.80   49.10
   2   5  11    6.93   30.91
   2   5  13  656.46   48.83
   2   5  14  -10.86   31.82
   2   5  16  188.46   51.05
   2   5  17    2.55   47.61
   2   5  18   13.15   38.66
   2   5  19  -21.51   45.86
   2   5  20   -6.78   45.79
   2   5  21   -9.78   59.90
   2   5  25  -26.69   59.06
   2   5  26  -18.45   59.58
   2   6   6  247.27   76.95
   2   6   9   85.98   52.80
   2   6  10  -13.69   44.24
   2   6  11   56.22   38.93
   2   6  12   18.15   45.28
   2   6  13   16.90   45.94
   2   6  14  119.26   40.29
   2   6  15   65.62   41.53
   2   6  19   11.71   53.56
   2   6  22  -16.32   73.09
   2   6  25  -37.56   65.92
   2   7   9  119.46   53.46
   2   7  10  836.40   79.16
   2   7  11   26.52   48.29
   2   7  13  -34.19   48.65
   2   7  15   40.66   57.74
   2   7  17  -18.60   59.22
   2   7  19    4.41   67.25
   2   7  22   50.78   87.49
   2   7  23   23.81   84.16
   3 -13  11   23.40   23.43
   3 -12  12  -17.55   31.65
   3 -12  13  -16.48   22.77
   3 -12  14   32.10   24.50
   3 -11  13   -1.94   30.08
   3 -11  14   46.67   23.97
   3 -11  15   -9.55   23.11
   3 -11  16    1.40   22.69
   3 -11  17  -10.49   22.40
   3 -10  14   16.03   24.11
   3 -10  16  -12.99   26.30
   3 -10  17   -1.26   20.78
   3 -10  18  -10.85   21.83
   3 -10  19   19.40   23.66
   3  -9  14   -8.05   21.18
   3  -9  15   -2.57   28.51
   3  -9  16  -25.04   20.87
   3  -9  17   -6.64   26.25
   3  -9  18    7.13   20.79
   3  -9  20    5.27   20.92
   3  -9  21  -14.28   18.93
   3  -8  15  -22.47   21.58
   3  -8  16   21.69   30.44
   3  -8  17   -5.23   22.31
   3  -8  18   17.67   31.32
   3  -8  20   14.02   25.71
   3  -8  21   24.15   29.16
   3  -8  22   -1.57   22.23
   3  -8  23  -12.62   20.41
   3  -7  16   31.69   31.28
   3  -7  17    4.23   25.25
   3  -7  18   61.72   35.12
   3  -7  19  -15.27   26.46
   3  -7  20   29.31   32.91
   3  -7  21  -21.87   30.47
   3  -7  22   -0.39   27.83
   3  -7  23  -13.43   28.60
   3  -6  15   22.30   28.11
   3  -6  18  -33.21   23.15
   3  -6  19  -10.02   31.77
   3  -6  20   21.06   26.59
   3  -6  21  -27.06   35.47
   3  -6  22   22.90   29.77
   3  -6  23   23.84   29.61
   3  -6  24  -42.96   31.78
   3  -6  25  -14.56   34.91
   3  -5  14  199.07   25.26
   3  -5  15  -24.50   19.67
   3  -5  16  137.63   30.10
   3  -5  19  -12.04   22.16
   3  -5  20   23.91   27.29
   3  -5  21   22.07   25.49
   3  -5  22   -4.50   25.28
   3  -5  23  -23.43   32.16
   3  -5  25    3.96   26.62
   3  -5  26  -37.99   26.41
   3  -4  13  -26.05   19.87
   3  -4  14  187.89   21.44
   3  -4  15    1.02   25.13
   3  -4  16  292.09   26.63
   3  -4  17   26.00   23.85
   3  -4  22   -0.41   26.23
   3  -4  23   -7.20   28.29
   3  -4  24   28.70   24.99
   3  -4  25   15.91   28.87
   3  -4  26    5.94   32.75
   3  -3  12  463.33   21.76
   3  -3  13   -6.27   21.48
   3  -3  15  115.63   24.29
   3  -3  16   36.61   25.64
   3  -3  17    8.16   20.19
   3  -3  19   41.37   25.02
   3  -3  22   39.34   25.12
   3  -3  23   27.19   33.43
   3  -3  24    7.10   27.08
   3  -3  25  -25.66   27.54
   3  -3  26    8.89   34.82
   3  -3  27   14.58   31.67
   3  -3  28  -14.68   29.61
   3  -2  10   11.71   15.85
   3  -2  12   32.19   22.20
   3  -2  13    0.75   17.66
   3  -2  14   16.33   17.29
   3  -2  15   -6.78   21.07
   3  -2  16  242.01   30.11
   3  -2  17  247.41   23.63
   3  -2  18   20.21   22.52
   3  -2  19   19.20   28.72
   3  -2  20   25.89   23.60
   3  -2  23    4.10   27.50
   3  -2  24  -12.01   33.09
   3  -2  26  -24.05   28.73
   3  -2  27   24.15   34.53
   3  -2  28    8.20   34.82
   3  -1  10   79.59   20.29
   3  -1  11  324.61   24.83
   3  -1  12  216.67   25.49
   3  -1  14   29.29   17.52
   3  -1  15  100.78   20.60
   3  -1  16  -15.85   18.83
   3  -1  17   10.04   24.95
   3  -1  18    8.57   26.75
   3  -1  19    2.41   22.90
   3  -1  20   -9.07   23.73
   3  -1  24    3.70   38.55
   3  -1  26   -4.18   41.05
   3  -1  27   28.24   33.81
   3  -1  28   -6.62   30.24
   3   0  11   21.14   16.76
   3   0  12  101.76   23.61
   3   0  14   96.16   24.55
   3   0  15  184.76   25.34
   3   0  16   11.81   19.52
   3   0  17   33.53   21.36
   3   0  18    7.18   24.31
   3   0  19   57.93   30.54
   3   0  21  123.82   40.31
   3   0  24   54.68   42.51
   3   0  25    3.39   33.93
   3   0  26   -8.80   43.35
   3   0  27   25.34   34.92
   3   0  28   24.39   38.22
   3   1  12  133.76   25.23
   3   1  13   33.56   17.50
   3   1  14    8.04   17.78
   3   1  15   30.32   21.55
   3   1  16   -4.71   25.94
   3   1  17  152.04   33.50
   3   1  19   20.36   27.64
   3   1  21  -13.66   34.95
   3   1  22  161.88   49.76
   3   1  24   54.07   35.23
   3   1  26  -52.77   45.56
   3   1  27  -66.17   37.93
   3   1  28   33.52   42.62
   3   2  14   64.10   19.95
   3   2  15  394.69   33.54
   3   2  16   35.05   22.00
   3   2  17   32.99   23.71
   3   2  18   30.05   29.64
   3   2  21   46.69   33.89
   3   2  22    6.87   36.89
   3   2  24  -30.81   47.91
   3   2  26  -70.01   40.10
   3   2  27   29.00   52.60
   3   2  28   55.00   43.29
   3   3  11  432.98   32.44
   3   3  12   -4.31   25.37
   3   3  14  116.80   27.23
   3   3  15   41.30   31.27
   3   3  17  825.32   44.65
   3   3  19   28.67   32.03
   3   3  20   12.04   44.21
   3   3  22  -41.10   38.00
   3   3  24    5.61   44.23
   3   3  25   -7.10   49.17
   3   3  26   42.32   61.00
   3   3  27  -38.06   47.34
   3   4   9   23.97   22.39
   3   4  10   41.91   28.78
   3   4  11    9.20   27.21
   3   4  12    5.52   25.08
   3   4  13   18.91   25.80
   3   4  14   10.39   27.71
   3   4  15   13.26   35.48
   3   4  16  -10.35   29.76
   3   4  17   -1.11   29.39
   3   4  18   87.87   41.63
   3   4  19  354.44   49.54
   3   4  20  -10.45   38.06
   3   4  23   64.28   45.52
   3   4  24  -25.09   46.34
   3   4  25   55.28   50.51
   3   4  26   18.58   57.00
   3   4  27  -22.98   68.46
   3   4  28  -24.66   53.59
   3   5   8  713.10   46.44
   3   5   9  589.72   39.32
   3   5  11  749.02   43.26
   3   5  12  223.75   48.66
   3   5  13  309.16   45.74
   3   5  14  191.62   47.11
   3   5  16    0.92   45.64
   3   5  17   38.32   38.19
   3   5  18   14.37   38.57
   3   5  19   65.21   55.26
   3   5  20   77.77   44.80
   3   5  23   10.15   53.21
   3   5  24   32.10   56.66
   3   5  26   25.00   60.00
   3   5  27  -10.69   67.80
   3   6   7  -26.41   38.30
   3   6   9   85.69   40.18
   3   6  10  228.86   60.29
   3   6  11   74.21   37.22
   3   6  12  100.82   45.40
   3   6  13   29.23   45.99
   3   6  14    9.88   40.35
   3   6  15   -9.59   40.09
   3   6  16   40.93   44.06
   3   6  17    8.02   54.62
   3   6  19   76.76   51.49
   3   6  20  -38.63   66.44
   3   6  22   64.05   80.47
   3   6  23   -3.92   65.47
   3   6  24   38.69   65.05
   3   6  26   65.88   68.51
   3   6  27   -3.27   69.97
   3   7   8  322.85   54.84
   3   7  10   79.30   62.86
   3   7  11  -16.20   45.40
   3   7  12   35.91   62.92
   3   7  13   -4.63   47.37
   3   7  15   88.91   54.60
   3   7  17   78.41   57.79
   3   7  18   74.32   59.15
   3   7  19   47.96   71.68
   3   7  22   57.13   81.63
   3   7  23    1.31   84.18
   3   7  24   40.25   74.98
   3   7  25   82.53   73.63
   3   8  11  -19.85   78.85
   3   8  12   -5.25   57.83
   3   8  14   -3.83   82.38
   3   8  16   77.34   70.76
   3   8  17   58.27   77.18
   3   8  20  -62.68   75.75
   3   8  21  -45.77   90.65
   3   8  22  -40.44   78.36
   4 -12  10   -0.97   24.70
   4 -12  11   -2.55   25.84
   4 -12  12   27.70   31.64
   4 -12  13   35.06   23.10
   4 -11  12    8.65   24.15
   4 -11  13  -22.37   24.58
   4 -11  14  -13.35   29.35
   4 -11  15   27.51   22.51
   4 -11  16  -30.95   25.18
   4 -10  13   -5.21   23.36
   4 -10  14    4.08   29.38
   4 -10  15   -4.87   23.56
   4 -10  16   12.31   22.27
   4 -10  17   -8.55   26.02
   4  -9  13   -4.90   26.06
   4  -9  14   30.38   27.62
   4  -9  15   -0.13   22.07
   4  -9  16   -9.88   25.16
   4  -9  17    2.59   22.60
   4  -9  18   24.09   22.66
   4  -9  19   17.68   22.12
   4  -9  20   -2.50   23.32
   4  -8  14   13.10   22.94
   4  -8  16    1.64   21.77
   4  -8  17   21.94   25.88
   4  -8  18  -11.90   23.21
   4  -8  20   26.44   23.16
   4  -8  21  -13.84   25.47
   4  -8  22    0.05   20.50
   4  -7  15  -16.71   29.72
   4  -7  16   -4.89   22.83
   4  -7  17    2.95   24.84
   4  -7  18  -33.19   27.33
   4  -7  19   -5.04   24.63
   4  -7  20   16.24   31.88
   4  -7  21    2.92   26.05
   4  -7  22   23.80   26.86
   4  -7  23  -19.22   31.36
   4  -7  24  -13.48   24.17
   4  -6  13   15.17   19.08
   4  -6  14  137.12   35.63
   4  -6  17  -15.90   30.20
   4  -6  19   11.35   29.04
   4  -6  21   24.05   31.15
   4  -6  22   24.17   29.70
   4  -6  23   24.51   39.15
   4  -6  25  -16.25   27.37
   4  -5  13  -12.96   17.19
   4  -5  14   32.68   18.61
   4  -5  16   20.68   20.88
   4  -5  18   33.59   30.37
   4  -5  19   46.05   23.38
   4  -5  20  -16.02   27.30
   4  -5  21  -14.69   25.17
   4  -5  22    8.57   30.17
   4  -5  24  -16.93   37.32
   4  -5  25   14.56   31.80
   4  -5  26  -20.11   29.28
   4  -4  12   27.31   20.71
   4  -4  13   34.52   18.17
   4  -4  15    5.47   25.81
   4  -4  17   19.24   21.92
   4  -4  20   15.53   25.48
   4  -4  21   -0.11   28.22
   4  -4  22   -6.18   24.89
   4  -4  23    7.55   32.05
   4  -4  24   47.26   28.06
   4  -4  25   17.61   28.10
   4  -4  27  -30.10   34.74
   4  -3  11  199.14   19.65
   4  -3  13   29.89   24.55
   4  -3  14   17.23   19.60
   4  -3  15  -25.74   18.63
   4  -3  17   -4.24   27.81
   4  -3  18   17.61   22.69
   4  -3  22   -2.16   27.98
   4  -3  23   17.07   30.41
   4  -3  24  -18.66   27.67
   4  -3  25   14.24   29.75
   4  -3  26  -20.41   34.44
   4  -3  27   -7.52   28.19
   4  -3  28  -19.01   26.95
   4  -2   9   11.87   15.64
   4  -2  10  339.66   22.30
   4  -2  11    6.02   18.57
   4  -2  12  317.11   28.78
   4  -2  13   -0.65   21.29
   4  -2  15   91.79   22.51
   4  -2  17   26.67   27.00
   4  -2  18    7.96   28.14
   4  -2  19   12.10   24.49
   4  -2  22   20.82   29.90
   4  -2  23    2.99   28.81
   4  -2  24   14.91   38.22
   4  -2  25   -0.38   29.32
   4  -2  26   13.03   37.65
   4  -2  27   18.10   32.39
   4  -2  28   17.26   29.32
   4  -1   9   24.30   15.73
   4  -1  10  132.31   21.53
   4  -1  11  345.41   24.52
   4  -1  12  -10.03   17.43
   4  -1  13  314.47   26.73
   4  -1  16  166.12   32.01
   4  -1  17   15.00   27.55
   4  -1  18   54.81   25.22
   4  -1  19   66.57   25.54
   4  -1  22   64.61   39.51
   4  -1  23   15.22   31.05
   4  -1  24   36.26   33.18
   4  -1  25  -17.80   41.06
   4  -1  26  -26.83   32.26
   4  -1  27   25.86   38.18
   4  -1  28  -25.38   37.80
   4  -1  29   24.37   33.25
   4   0  10   58.84   19.48
   4   0  11   24.47   18.40
   4   0  12   -3.44   23.11
   4   0  14   -4.67   20.26
   4   0  15  430.62   30.79
   4   0  17  100.27   29.74
   4   0  19   -5.11   26.23
   4   0  20    6.79   30.83
   4   0  21   16.86   37.96
   4   0  23   40.69   33.98
   4   0  24   11.48   33.63
   4   0  26   13.34   37.44
   4   0  27    6.07   41.77
   4   0  28   10.74   35.64
   4   0  29   21.35   37.26
   4   1  11  762.09   28.66
   4   1  12  190.54   27.17
   4   1  13   15.35   18.45
   4   1  14  -14.63   21.50
   4   1  15   11.85   26.87
   4   1  16    0.87   22.15
   4   1  18  -15.45   23.72
   4   1  19   -2.54   25.83
   4   1  20   14.38   28.22
   4   1  21   23.07   30.92
   4   1  23  -13.13   33.96
   4   1  24    5.87   38.97
   4   1  25    9.42   51.51
   4   1  26  -10.73   39.43
   4   1  27   24.55   42.88
   4   1  28   17.13   41.56
   4   1  29  -19.96   47.99
   4   2  12  407.42   30.20
   4   2  13   -3.14   19.68
   4   2  14   14.12   24.04
   4   2  15  217.55   27.43
   4   2  16   66.11   31.12
   4   2  18    2.30   25.91
   4   2  19   68.55   30.05
   4   2  21   61.09   44.31
   4   2  23   95.18   49.64
   4   2  24   16.88   49.20
   4   2  25   -5.23   43.06
   4   2  26  -11.80   41.66
   4   2  27  -14.73   52.43
   4   2  28  -31.10   43.30
   4   2  29   35.37   55.60
   4   3   9  -21.19   19.68
   4   3  10  210.45   31.39
   4   3  11  241.10   32.16
   4   3  12  -11.11   23.57
   4   3  13 2838.40   58.02
   4   3  14  495.77   35.28
   4   3  16   30.50   25.51
   4   3  17   53.99   34.81
   4   3  18  135.25   41.32
   4   3  19   11.70   31.37
   4   3  20   24.59   43.42
   4   3  21   47.13   46.14
   4   3  23   -0.24   43.13
   4   3  24  -34.32   43.21
   4   3  25    0.53   48.66
   4   3  26  -20.00   59.55
   4   3  27  -29.66   52.60
   4   3  28   55.92   49.73
   4   3  29   42.21   54.78
   4   4   8 2502.00   53.02
   4   4   9   14.24   26.15
   4   4  10  412.04   36.68
   4   4  11   37.33   24.41
   4   4  12   32.54   25.02
   4   4  13   90.43   28.26
   4   4  14   38.41   26.97
   4   4  16    7.67   34.33
   4   4  23    8.62   46.03
   4   4  24   47.84   49.92
   4   4  25  -19.29   50.55
   4   4  26  -36.20   51.49
   4   4  27    9.75   56.45
   4   4  29  -39.06   51.78
   4   5   7  319.45   36.20
   4   5   8    8.69   28.30
   4   5   9  250.14   43.80
   4   5  10  184.17   41.93
   4   5  11   63.13   37.32
   4   5  12   39.88   30.04
   4   5  13   82.84   30.62
   4   5  14    2.52   30.92
   4   5  15  456.37   42.69
   4   5  16   85.87   38.19
   4   5  17  -41.36   49.54
   4   5  19    5.57   48.17
   4   5  22  290.74   81.47
   4   5  23   -5.28   53.49
   4   5  24   22.46   63.34
   4   5  25    8.61   70.55
   4   5  26   22.54   69.05
   4   5  27   33.56   62.30
   4   5  28   55.45   61.53
   4   6   4  128.42   42.92
   4   6   6   22.49   50.41
   4   6   8  912.31   59.57
   4   6   9  -27.89   45.44
   4   6  12    2.10   36.56
   4   6  13   -4.21   37.00
   4   6  14   72.43   41.07
   4   6  15   27.54   43.38
   4   6  17   -2.10   44.40
   4   6  19   52.69   64.12
   4   6  22   45.70   59.74
   4   6  23    4.77   64.89
   4   6  24  -41.31   80.55
   4   6  25   61.57   86.56
   4   6  26   11.77   86.88
   4   6  27   71.61   83.33
   4   6  28   45.49   65.93
   4   7   5   15.66   60.67
   4   7  10  329.15   59.92
   4   7  11    4.38   53.36
   4   7  12   99.98   46.87
   4   7  13   25.04   59.42
   4   7  14   37.86   63.27
   4   7  15  -20.91   58.16
   4   7  16   75.70   61.66
   4   7  18  -36.85   74.12
   4   7  23   31.93   72.20
   4   7  24  -53.98   93.65
   4   7  25    4.21   94.41
   4   7  26  -36.33   89.22
   4   7  27  -16.09   92.39
   4   8   8   76.86   56.02
   4   8   9   21.66   56.64
   4   8  11  124.42   57.89
   4   8  13   51.31   61.67
   4   8  15   31.50   66.98
   4   8  16   -0.98   73.63
   4   8  17   12.87   74.15
   4   8  19  -14.05   73.72
   4   8  20  -20.06  100.85
   4   8  21   25.82   80.95
   4   8  22   14.25   92.81
   4   8  23   23.90   81.66
   4   8  24  -10.52   96.59
   5 -12   8  -48.06   31.29
   5 -12   9   15.86   32.35
   5 -12  10   16.89   32.13
   5 -11  10   -8.63   25.04
   5 -11  11    0.37   24.42
   5 -11  12   19.71   24.22
   5 -11  13  -11.77   27.44
   5 -11  14   12.50   27.16
   5 -10  11  -13.39   25.87
   5 -10  12  -12.51   23.94
   5 -10  14   17.50   27.30
   5 -10  15  -21.42   26.79
   5 -10  16    2.98   21.65
   5 -10  17  -12.20   25.04
   5  -9  12    3.21   24.19
   5  -9  13  -12.29   24.73
   5  -9  14  -19.85   31.58
   5  -9  15    7.42   24.71
   5  -9  16   24.58   22.52
   5  -9  17   12.74   27.38
   5  -9  18  -19.46   20.85
   5  -9  19   -2.84   22.48
   5  -9  20  -25.29   19.12
   5  -8  12    5.67   29.50
   5  -8  13   17.83   24.05
   5  -8  14  -10.94   22.38
   5  -8  15    6.26   23.74
   5  -8  16   23.79   30.08
   5  -8  17   -9.73   22.00
   5  -8  18   -2.88   22.88
   5  -8  19  -13.17   24.81
   5  -8  20   -0.62   21.02
   5  -7  13   11.20   26.77
   5  -7  14  -19.70   21.39
   5  -7  15    4.18   22.06
   5  -7  18   -9.30   22.41
   5  -7  19  -16.07   28.90
   5  -7  20    0.11   23.71
   5  -7  21  -13.73   25.45
   5  -7  23  -10.88   27.50
   5  -6  12   15.96   22.71
   5  -6  15  -18.00   23.31
   5  -6  16   36.60   28.41
   5  -6  17   28.64   23.26
   5  -6  18  -25.15   23.13
   5  -6  19  -10.70   32.47
   5  -6  21    9.78   30.63
   5  -6  22    2.53   27.10
   5  -6  24  -14.84   24.81
   5  -5  11   29.51   17.69
   5  -5  12  131.81   29.86
   5  -5  13  -12.69   24.78
   5  -5  17  -18.75   26.23
   5  -5  18   21.20   25.79
   5  -5  19    2.32   23.35
   5  -5  20   35.26   28.35
   5  -5  21    8.70   27.68
   5  -5  22   -5.31   26.69
   5  -5  23  -18.53   31.68
   5  -5  24   -5.26   30.19
   5  -5  25   15.80   30.40
   5  -4  10  235.04   19.46
   5  -4  11   23.63   17.60
   5  -4  12  135.55   26.27
   5  -4  13   29.52   25.45
   5  -4  14   -5.63   22.64
   5  -4  15   19.71   20.19
   5  -4  16    7.35   20.81
   5  -4  19   -0.14   23.62
   5  -4  20    8.04   24.62
   5  -4  22   26.38   26.39
   5  -4  23   32.28   29.44
   5  -4  24   25.30   29.47
   5  -4  26  -10.98   29.32
   5  -3   9    7.53   22.52
   5  -3  10  -11.79   21.89
   5  -3  11    5.51   20.00
   5  -3  12   18.91   18.96
   5  -3  13    5.18   19.06
   5  -3  14  331.67   24.43
   5  -3  15  -14.16   20.95
   5  -3  16   20.95   25.61
   5  -3  17   71.48   31.02
   5  -3  20    0.73   26.30
   5  -3  21  -11.89   35.24
   5  -3  22   14.84   27.38
   5  -3  23   25.64   28.78
   5  -3  25   -5.67   28.25
   5  -3  26  -20.56   30.38
   5  -3  27   14.77   37.17
   5  -2   8   17.87   17.12
   5  -2  10  451.45   27.40
   5  -2  11    6.95   18.82
   5  -2  13  183.27   27.91
   5  -2  14   84.96   25.47
   5  -2  15  -15.66   20.47
   5  -2  16   13.92   22.02
   5  -2  17  -28.97   23.04
   5  -2  21  -19.75   27.35
   5  -2  22   37.56   29.80
   5  -2  23    6.31   39.67
   5  -2  24  -19.56   30.52
   5  -2  25   -8.74   31.86
   5  -2  26   34.94   32.75
   5  -2  27   30.16   36.65
   5  -2  28   28.21   30.62
   5  -1   7   -7.70   14.45
   5  -1   8   76.48   21.28
   5  -1   9 1125.29   30.38
   5  -1  10  186.48   27.33
   5  -1  11  213.30   28.66
   5  -1  12   91.49   20.55
   5  -1  13    2.88   19.26
   5  -1  14   11.90   20.35
   5  -1  15  172.36   28.10
   5  -1  17   24.62   23.92
   5  -1  18   36.17   25.92
   5  -1  19  166.60   40.50
   5  -1  22   12.44   33.48
   5  -1  23  -13.08   30.96
   5  -1  24   26.57   35.92
   5  -1  25  -26.57   38.78
   5  -1  26   35.67   33.85
   5   0   8   33.46   20.24
   5   0   9  485.28   23.64
   5   0  10  125.71   23.22
   5   0  11   14.88   24.02
   5   0  12   66.32   19.81
   5   0  13    8.12   19.06
   5   0  14  125.62   27.17
   5   0  15    0.78   23.30
   5   0  16   -8.06   28.70
   5   0  17   37.52   32.68
   5   0  18   71.82   34.87
   5   0  19  206.79   44.82
   5   0  20   40.91   39.08
   5   0  22   33.23   38.43
   5   0  23   41.87   35.62
   5   0  24   15.94   35.19
   5   0  25   -1.30   40.67
   5   0  26   10.50   42.23
   5   0  27   32.58   37.29
   5   0  28   40.51   41.06
   5   0  29   15.99   42.27
   5   1   9   79.28   23.54
   5   1  10  548.72   28.65
   5   1  11    9.46   17.81
   5   1  12   34.28   22.39
   5   1  13   99.79   31.41
   5   1  14   -1.38   20.33
   5   1  15   16.67   26.99
   5   1  16  -14.00   27.37
   5   1  17   30.91   25.53
   5   1  18    4.30   26.37
   5   1  19   60.48   29.33
   5   1  22   53.59   35.96
   5   1  23   34.07   37.04
   5   1  24   17.61   37.86
   5   1  25   12.56   41.31
   5   1  26   16.66   53.65
   5   1  27    1.31   40.80
   5   1  28  -16.78   46.37
   5   1  29   40.91   38.77
   5   2   8    9.68   18.73
   5   2   9  694.83   29.14
   5   2  10   30.50   18.99
   5   2  11   82.10   26.56
   5   2  12  213.82   30.34
   5   2  13  381.55   30.22
   5   2  14    7.45   23.36
   5   2  15   52.06   24.29
   5   2  16  229.00   39.68
   5   2  17  209.29   34.06
   5   2  19   51.37   40.49
   5   2  20   78.02   40.91
   5   2  22    0.48   38.02
   5   2  23   -3.49   39.22
   5   2  25    8.24   49.20
   5   2  26  -22.11   55.42
   5   2  27  -22.68   44.02
   5   2  28    0.20   47.78
   5   2  29   22.70   44.34
   5   3   8  389.51   30.49
   5   3   9   53.59   23.22
   5   3  10    9.61   21.46
   5   3  11  451.13   32.06
   5   3  12  -14.93   24.91
   5   3  13   93.36   32.29
   5   3  14   28.22   24.87
   5   3  16    9.37   30.80
   5   3  17   24.30   30.48
   5   3  18   21.54   32.98
   5   3  22   88.54   44.01
   5   3  24    7.59   54.50
   5   3  27  -21.89   47.40
   5   3  28   31.25   59.77
   5   3  29  -19.59   47.27
   5   4   7  354.63   30.24
   5   4   9  194.15   27.91
   5   4  10  -18.80   30.29
   5   4  11   30.00   31.89
   5   4  13   63.41   32.12
   5   4  14    5.91   38.43
   5   4  16   28.70   30.89
   5   4  18   38.23   35.31
   5   4  19  -12.13   50.09
   5   4  20   17.50   40.78
   5   4  22   71.28   61.09
   5   4  23   20.19   53.29
   5   4  24  -21.82   50.40
   5   4  25    2.35   53.24
   5   4  26   56.37   56.90
   5   4  27    2.45   66.23
   5   4  29   30.34   54.15
   5   5   5  143.92   36.57
   5   5   6  162.78   39.24
   5   5   7  427.89   41.07
   5   5   8  161.43   33.46
   5   5   9    3.57   34.35
   5   5  10   38.12   29.76
   5   5  11  251.68   47.89
   5   5  12   45.75   33.40
   5   5  13   42.19   32.22
   5   5  15   28.34   37.61
   5   5  16   51.77   49.62
   5   5  17   19.92   40.75
   5   5  22   26.10   58.74
   5   5  23   23.37   54.79
   5   5  24  -32.04   56.55
   5   5  25  -78.32   60.48
   5   5  26   56.36   63.48
   5   6   2   -7.15   55.99
   5   6   3   -3.77   51.17
   5   6   5   96.51   51.82
   5   6   6  560.43   54.82
   5   6   8   -6.59   37.38
   5   6  10   28.73   35.83
   5   6  11   62.05   48.55
   5   6  13   41.93   38.36
   5   6  14   26.92   41.03
   5   6  15   30.76   42.46
   5   6  16   86.12   44.53
   5   6  18   41.34   57.41
   5   6  21  -35.81   68.81
   5   6  23  -22.24   62.41
   5   6  24   93.40   77.29
   5   6  25   27.46   89.69
   5   6  26   58.48   86.73
   5   6  27   29.00   87.78
   5   7   4  566.44   69.70
   5   7   5   40.04   58.02
   5   7   6   -4.88   45.84
   5   7   7   18.19   45.10
   5   7   8  324.42   62.74
   5   7  10   64.58   48.22
   5   7  11   -1.85   47.59
   5   7  12  148.27   48.95
   5   7  13   50.97   65.38
   5   7  16   12.30   60.96
   5   7  17  130.10   72.76
   5   7  20   62.47   67.41
   5   7  21    2.41   76.89
   5   7  22  -41.97   70.50
   5   7  23  -23.01   72.51
   5   7  26  -43.56   80.02
   5   7  27   36.67   84.40
   5   7  28   -7.30   85.91
   5   8   7   25.97   61.18
   5   8   8  455.23   83.88
   5   8   9  -18.94   54.22
   5   8  14   54.58   65.53
   5   8  15   59.18   75.83
   5   8  19   79.68   74.27
   5   8  20   39.63   90.19
   5   8  21  -39.64   83.51
   5   8  23   21.53   84.81
   5   8  24    9.17  107.03
   5   8  25   50.27   89.22
   5   9  13  -53.33   96.33
   5   9  14   63.60   77.54
   5   9  17   49.97   82.21
   5   9  19   58.04   89.91
   5   9  20  -27.48  115.88
   5   9  21  -51.39   87.55
   6 -12   4  -15.27   24.84
   6 -12   5   13.11   26.27
   6 -12   6    1.49   30.18
   6 -11   7    7.05   31.14
   6 -11   8   21.14   33.84
   6 -11   9   16.72   33.58
   6 -11  12   -6.36   26.10
   6 -10   8   11.00   27.36
   6 -10   9    3.66   26.59
   6 -10  11    4.40   26.25
   6 -10  12    4.86   26.80
   6 -10  13    0.14   30.48
   6 -10  14    8.86   28.75
   6 -10  15    1.71   22.71
   6  -9   9    6.61   26.45
   6  -9  10   15.62   27.21
   6  -9  11  -15.93   26.91
   6  -9  12   19.81   29.21
   6  -9  15   16.36   24.16
   6  -9  17  -14.13   26.03
   6  -9  18  -16.20   21.86
   6  -8  10   18.49   28.88
   6  -8  11   12.57   26.98
   6  -8  12   23.07   25.46
   6  -8  14  -11.21   23.15
   6  -8  15    1.53   24.25
   6  -8  16  -12.26   29.20
   6  -8  18  -12.78   21.14
   6  -8  19    0.73   26.05
   6  -8  20  -11.90   20.56
   6  -7  11   10.92   31.83
   6  -7  12   17.64   30.58
   6  -7  13   13.64   27.17
   6  -7  14   -8.15   23.50
   6  -7  15   17.39   23.57
   6  -7  17  -18.14   28.79
   6  -7  18    4.16   26.37
   6  -7  19   -6.89   22.03
   6  -7  20   10.79   26.98
   6  -7  21  -19.92   21.69
   6  -7  22   11.41   24.52
   6  -6  10   21.49   26.77
   6  -6  13   19.70   22.15
   6  -6  14   -2.23   21.54
   6  -6  15    6.63   22.00
   6  -6  16  -12.36   23.90
   6  -6  18    5.66   25.71
   6  -6  20   17.37   27.09
   6  -6  21   -0.40   26.30
   6  -6  23    5.39   26.17
   6  -5   9    8.07   18.55
   6  -5  10    8.37   19.24
   6  -5  11    1.33   19.70
   6  -5  12   21.13   21.16
   6  -5  15   19.21   27.94
   6  -5  16    2.20   22.99
   6  -5  17  -17.88   21.75
   6  -5  18   23.88   22.59
   6  -5  19    9.49   27.12
   6  -5  20   21.10   28.91
   6  -5  21   14.66   24.99
   6  -5  22    7.11   29.24
   6  -5  23   -9.23   26.65
   6  -5  25  -13.08   25.66
   6  -4   9   27.74   17.98
   6  -4  10   25.31   18.41
   6  -4  11  157.64   26.32
   6  -4  12   58.19   20.29
   6  -4  13   -5.89   20.16
   6  -4  14   37.89   23.10
   6  -4  17   43.65   26.28
   6  -4  18   40.31   24.21
   6  -4  19   13.71   23.22
   6  -4  20   26.57   25.56
   6  -4  21    7.07   33.68
   6  -4  22    2.65   25.55
   6  -4  23   -3.00   27.48
   6  -4  24  -14.84   29.55
   6  -4  25    4.96   29.95
   6  -4  26   -6.30   29.07
   6  -3   6   77.87   17.67
   6  -3   7   68.99   21.61
   6  -3   9   -7.31   19.83
   6  -3  10   21.20   22.87
   6  -3  11  -13.85   24.42
   6  -3  12   50.06   26.97
   6  -3  13  229.14   32.06
   6  -3  14   12.49   28.46
   6  -3  15  137.90   34.45
   6  -3  16   54.52   26.96
   6  -3  18    4.53   24.87
   6  -3  20  -38.51   26.20
   6  -3  21    2.25   35.34
   6  -3  22   -0.41   28.80
   6  -3  23    2.71   26.95
   6  -3  24   42.17   35.86
   6  -3  25  -17.11   27.64
   6  -2   4  545.04   21.14
   6  -2   5  102.08   22.63
   6  -2   6   86.08   26.92
   6  -2   7  -20.17   16.04
   6  -2   8   19.79   16.90
   6  -2   9  -16.03   18.43
   6  -2  10   51.48   23.75
   6  -2  12   -2.95   23.07
   6  -2  14   37.42   22.86
   6  -2  16    1.46   24.30
   6  -2  17  145.12   42.73
   6  -2  20   -7.72   37.50
   6  -2  21   35.46   32.95
   6  -2  23   -3.46   29.80
   6  -2  24   30.02   39.70
   6  -2  25   29.99   31.30
   6  -2  26   15.12   33.26
   6  -2  27   30.27   30.56
   6  -1   5   15.96   14.25
   6  -1   6  462.39   24.76
   6  -1   7  202.60   20.83
   6  -1   9   28.12   20.95
   6  -1  10   12.59   18.03
   6  -1  11   -3.44   18.95
   6  -1  12   10.97   24.30
   6  -1  13  351.01   33.78
   6  -1  15   27.33   23.77
   6  -1  16  -32.71   23.34
   6  -1  17   -8.06   24.90
   6  -1  18   11.14   26.92
   6  -1  20   25.37   29.82
   6  -1  21  -27.19   30.87
   6  -1  23  -27.11   43.85
   6  -1  24   -6.30   34.78
   6  -1  25  -25.62   32.47
   6  -1  26  -16.01   43.01
   6  -1  27   11.38   32.34
   6  -1  28   20.12   40.76
   6   0   6  174.75   23.05
   6   0   7  379.43   24.65
   6   0   8  171.03   21.22
   6   0   9    1.91   23.02
   6   0  10   -7.17   17.47
   6   0  11   99.53   28.58
   6   0  12   -1.30   21.77
   6   0  13   31.56   20.61
   6   0  14  -21.05   22.91
   6   0  15   48.09   31.95
   6   0  16   26.11   27.92
   6   0  17  146.82   39.64
   6   0  18   30.21   28.29
   6   0  21  -21.55   32.23
   6   0  22   15.51   33.48
   6   0  23    2.76   36.27
   6   0  24   28.72   43.02
   6   0  25   42.93   46.87
   6   0  26   20.38   36.88
   6   0  27   37.07   41.62
   6   0  28  -23.50   35.04
   6   1   7  180.65   21.58
   6   1   8   41.84   16.94
   6   1   9   43.38   18.65
   6   1  12   -1.18   25.36
   6   1  13  108.63   24.43
   6   1  14  158.98   35.93
   6   1  15   58.08   25.18
   6   1  16   26.50   25.95
   6   1  17   14.93   33.20
   6   1  18   -9.76   37.06
   6   1  19  169.99   47.07
   6   1  23   36.55   37.83
   6   1  24   -0.25   40.12
   6   1  25  -14.10   46.43
   6   1  26   -3.95   50.80
   6   1  27  -19.95   39.10
   6   1  28   32.54   47.17
   6   2   7  292.84   26.83
   6   2   8  326.31   27.12
   6   2   9   38.85   20.32
   6   2  11   74.69   28.27
   6   2  12    3.33   21.68
   6   2  13   -3.17   22.79
   6   2  14   -0.39   29.34
   6   2  16    2.78   30.05
   6   2  17  345.17   44.88
   6   2  18   21.01   31.25
   6   2  19  183.68   47.66
   6   2  23   -8.02   42.03
   6   2  24    2.98   44.54
   6   2  25   15.08   49.81
   6   2  27  -69.03   46.06
   6   2  28  -16.15   43.23
   6   2  29  -23.08   47.87
   6   3   6    9.71   19.23
   6   3   7  162.09   31.80
   6   3   9    4.12   28.53
   6   3  10   38.52   25.70
   6   3  11   -4.18   26.06
   6   3  12  153.01   37.18
   6   3  13  -10.51   29.58
   6   3  14   96.51   29.58
   6   3  15   61.94   30.55
   6   3  17   11.82   32.53
   6   3  18   42.07   35.38
   6   3  19    5.39   46.96
   6   3  21  -31.99   40.91
   6   3  22  -15.60   50.55
   6   3  23   41.64   60.79
   6   3  24   41.87   62.05
   6   3  25  -71.12   63.08
   6   3  26  -59.88   59.56
   6   3  27    8.30   50.87
   6   3  28   91.09   49.35
   6   3  29   -0.84   58.17
   6   4   5   -6.51   22.83
   6   4   6   -1.99   24.87
   6   4   9    1.34   25.65
   6   4  10   65.71   33.46
   6   4  11  189.95   37.00
   6   4  12   62.77   27.65
   6   4  13   11.03   28.80
   6   4  14   38.03   35.36
   6   4  15   30.67   41.48
   6   4  16  160.42   41.21
   6   4  17   69.46   38.41
   6   4  18   46.34   41.76
   6   4  21   -2.42   60.53
   6   4  24   -9.18   51.05
   6   4  25   29.31   53.50
   6   4  26   12.09   54.16
   6   4  27   -4.56   52.88
   6   4  28   37.53   58.63
   6   5   7   17.28   33.28
   6   5   9  -15.16   28.29
   6   5  10  -10.45   39.62
   6   5  12   18.24   31.48
   6   5  14    5.43   35.16
   6   5  15    8.70   35.90
   6   5  16   56.33   38.89
   6   5  17   47.85   52.24
   6   5  18   25.85   45.88
   6   5  21    4.99   54.21
   6   5  22   18.02   53.44
   6   5  23    8.07   67.55
   6   5  24   19.93   75.65
   6   5  25   24.91   67.25
   6   5  26  -22.83   65.84
   6   5  27   36.86   75.77
   6   5  28   -0.62   70.27
   6   6   2  257.90   67.62
   6   6   4   -7.54   39.70
   6   6   5   10.97   38.98
   6   6   6    0.97   48.81
   6   6   8  262.94   54.86
   6   6  10  -18.95   41.65
   6   6  11   30.18   37.42
   6   6  12   33.66   48.93
   6   6  13   38.10   50.62
   6   6  14    1.81   46.51
   6   6  15  -28.56   48.78
   6   6  16   -7.63   58.16
   6   6  17   23.04   63.38
   6   6  20  -21.90   67.30
   6   6  22    2.24   69.61
   6   6  24  -22.06   63.22
   6   6  25   68.35   67.07
   6   6  26  -34.71   65.54
   6   6  27   29.85   66.66
   6   6  28   -9.85   63.96
   6   7   4   45.10   46.08
   6   7   6   78.36   59.73
   6   7   7   26.78   54.79
   6   7  11   14.08   61.72
   6   7  13   17.72   49.63
   6   7  14   23.75   54.18
   6   7  16  -21.64   62.47
   6   7  19   20.95   68.62
   6   7  20   64.38   82.27
   6   7  21   -2.62   66.12
   6   7  22   53.68   91.37
   6   7  23   86.91   73.82
   6   7  24   44.95   73.33
   6   7  25    6.24   84.60
   6   7  27   35.51   87.45
   6   8   6  -14.93   54.47
   6   8   8   43.24   56.26
   6   8   9  -16.04   61.79
   6   8  10  -21.82   71.32
   6   8  11  548.60   71.98
   6   8  12   56.54   72.11
   6   8  13   15.03   71.82
   6   8  14  -11.34   62.85
   6   8  15    6.79   65.73
   6   8  18   37.38   74.25
   6   8  20  -26.70   92.19
   6   8  21   53.97   78.92
   6   8  22   74.56  110.80
   6   8  25  -17.79  105.65
   6   8  26  -69.29   95.82
   6   9  11   81.40   99.63
   6   9  13   40.70   91.33
   6   9  18   47.89   93.10
   6   9  20   19.74   95.48
   6   9  21  -15.16   87.44
   6   9  22  -16.62  118.43
   7 -11   2  -15.62   27.02
   7 -11   3    7.83   27.37
   7 -11   4   16.32   26.43
   7 -11   5   -0.92   31.43
   7 -11   6   -5.16   25.08
   7 -11   7   -5.71   23.91
   7 -11   8   15.91   25.75
   7 -10   4    6.56   28.50
   7 -10   5   -9.22   26.32
   7 -10   6   33.59   32.15
   7 -10   7   23.35   32.43
   7 -10   8   -9.94   27.00
   7 -10   9   -4.74   24.76
   7 -10  10   -3.19   24.49
   7 -10  11   10.20   24.56
   7 -10  12   13.32   23.38
   7 -10  13   -2.04   22.38
   7  -9   6    4.57   34.91
   7  -9   7  -31.19   30.34
   7  -9   9  -28.02   25.63
   7  -9  10   11.10   25.96
   7  -9  11  -14.08   25.11
   7  -9  12    5.81   25.13
   7  -9  13   20.77   24.38
   7  -9  14   19.47   23.94
   7  -9  15    3.48   24.36
   7  -9  16   -5.33   27.85
   7  -8   7    3.94   30.15
   7  -8   8   44.13   34.86
   7  -8   9  -30.77   31.18
   7  -8  10   16.27   28.42
   7  -8  11  -14.86   26.55
   7  -8  12    2.71   26.86
   7  -8  13   -2.54   26.55
   7  -8  14  -20.12   27.65
   7  -8  15   23.33   32.27
   7  -8  16  -10.85   28.17
   7  -8  17  -16.42   22.38
   7  -8  18    2.02   21.97
   7  -8  19  -29.65   27.04
   7  -7   7   19.77   30.64
   7  -7   9   31.90   25.51
   7  -7  11  -14.51   24.61
   7  -7  12    3.43   24.98
   7  -7  13  -10.14   24.05
   7  -7  14   31.64   24.70
   7  -7  15   28.40   24.49
   7  -7  16   14.00   24.93
   7  -7  17    8.55   29.65
   7  -7  18   14.49   28.01
   7  -7  19   -2.21   22.11
   7  -7  20  -16.98   22.66
   7  -7  21  -33.42   22.68
   7  -6   7   40.03   31.34
   7  -6  11  -18.65   22.88
   7  -6  13  -15.38   23.01
   7  -6  14   12.60   23.76
   7  -6  15  -32.03   23.52
   7  -6  16  -12.09   23.82
   7  -6  17  -32.42   27.29
   7  -6  18   18.61   32.13
   7  -6  19   19.21   24.96
   7  -6  20    2.60   23.35
   7  -6  21  -26.67   27.26
   7  -6  22   -4.83   22.26
   7  -5   6    0.43   22.01
   7  -5   7    7.38   20.44
   7  -5   9   43.52   23.20
   7  -5  14   -2.57   29.41
   7  -5  15   19.29   30.77
   7  -5  16   20.81   30.52
   7  -5  17  -10.60   27.16
   7  -5  18    0.11   24.07
   7  -5  19   13.89   24.01
   7  -5  20   -6.59   24.24
   7  -5  21   -1.87   32.10
   7  -5  22  -16.60   24.51
   7  -5  24  -35.02   24.15
   7  -4   5    7.02   21.58
   7  -4   6   22.15   21.38
   7  -4   7  194.55   24.82
   7  -4   8   16.32   19.40
   7  -4   9   -6.54   22.44
   7  -4  11    1.37   25.50
   7  -4  15  -22.89   22.66
   7  -4  16   26.76   23.76
   7  -4  17   20.90   25.34
   7  -4  18   -7.35   28.73
   7  -4  19   -1.42   32.17
   7  -4  21   -1.11   24.08
   7  -4  22    9.37   25.41
   7  -4  23  -31.80   32.96
   7  -4  24   16.28   25.80
   7  -3   1   50.64   18.83
   7  -3   2   -9.17   15.04
   7  -3   3    6.98   17.08
   7  -3   4   84.48   26.60
   7  -3   5   19.00   19.28
   7  -3   6   19.50   17.26
   7  -3   7  164.24   28.78
   7  -3   8   -4.43   20.78
   7  -3   9   14.12   19.23
   7  -3  11   97.40   30.74
   7  -3  12   -6.70   28.55
   7  -3  13   -5.98   27.70
   7  -3  14  -19.54   25.79
   7  -3  17   13.42   26.22
   7  -3  18   23.21   28.38
   7  -3  19   21.14   31.80
   7  -3  20   20.41   35.09
   7  -3  21    9.63   29.28
   7  -3  22   -2.36   25.98
   7  -3  24   23.83   35.71
   7  -3  25   38.78   27.39
   7  -3  26  -35.69   36.75
   7  -2   2    1.13   15.35
   7  -2   3   12.84   14.59
   7  -2   4   -9.99   16.21
   7  -2   5   -6.05   18.77
   7  -2   6   14.15   17.03
   7  -2   7    7.54   19.55
   7  -2   8   54.52   20.58
   7  -2   9   96.65   21.19
   7  -2  10   19.33   23.23
   7  -2  11   -0.93   25.63
   7  -2  12  129.60   30.32
   7  -2  13  187.19   26.41
   7  -2  14   20.92   23.69
   7  -2  15    0.71   26.39
   7  -2  18  156.34   47.63
   7  -2  20    1.09   33.57
   7  -2  21   -2.76   30.67
   7  -2  22   -4.67   28.46
   7  -2  23    5.84   29.42
   7  -2  25  -12.86   30.39
   7  -2  26    8.85   30.05
   7  -1   4    7.96   19.02
   7  -1   6   23.47   16.31
   7  -1   7   17.46   20.84
   7  -1   8  114.98   24.65
   7  -1   9   -2.03   21.84
   7  -1  10    5.98   19.24
   7  -1  11  193.58   31.37
   7  -1  13  119.53   32.54
   7  -1  14   50.24   26.75
   7  -1  15  -11.41   34.28
   7  -1  16   35.56   31.46
   7  -1  19   -4.76   29.83
   7  -1  22   -1.98   33.25
   7  -1  23  -32.48   39.19
   7  -1  24   43.98   42.37
   7  -1  26   13.86   33.72
   7  -1  27   -2.36   34.35
   7   0   4  201.38   22.12
   7   0   5   29.50   20.28
   7   0   6  732.16   27.74
   7   0   7  267.32   25.94
   7   0   8   99.72   23.21
   7   0   9  161.37   26.91
   7   0  10   19.48   22.79
   7   0  11  166.06   28.18
   7   0  12   45.13   24.30
   7   0  13   47.01   25.68
   7   0  14   61.15   24.65
   7   0  15   52.55   30.61
   7   0  17  -16.63   28.44
   7   0  19  184.32   41.02
   7   0  20   28.57   33.78
   7   0  21   14.86   36.87
   7   0  22   84.28   37.14
   7   0  23   23.58   36.73
   7   0  24  -26.34   35.50
   7   0  25  -39.78   37.78
   7   0  26  -41.41   48.09
   7   0  27  -20.54   34.13
   7   1   6   16.92   21.64
   7   1   7   84.05   25.89
   7   1   8   21.75   23.46
   7   1   9  291.51   30.85
   7   1  10   18.97   20.53
   7   1  11  138.45   28.07
   7   1  12   18.38   30.13
   7   1  13  -13.21   22.72
   7   1  15  197.22   32.70
   7   1  16   35.37   30.84
   7   1  20    5.18   36.27
   7   1  21   59.28   42.49
   7   1  24  -21.49   44.60
   7   1  25   27.39   42.29
   7   1  26  -15.06   39.14
   7   1  28   -8.66   38.82
   7   2   5   11.42   21.99
   7   2   7   -8.74   24.15
   7   2   8   23.21   22.17
   7   2   9   -2.92   20.88
   7   2  10   32.14   23.14
   7   2  11  196.31   35.17
   7   2  12   54.05   28.15
   7   2  14   -1.22   30.52
   7   2  15   -0.38   28.36
   7   2  16   63.46   34.83
   7   2  17  -29.28   31.06
   7   2  18  424.24   57.56
   7   2  20    7.52   37.95
   7   2  21   64.95   41.07
   7   2  22   26.35   47.21
   7   2  24   -3.45   56.07
   7   2  25   44.74   52.17
   7   2  26  -35.30   45.16
   7   2  28  -21.45   52.92
   7   3   5  108.18   29.30
   7   3   6   16.64   27.73
   7   3   7  116.79   28.29
   7   3   9   38.94   22.56
   7   3  10  286.32   29.42
   7   3  11  -14.67   23.85
   7   3  12  106.92   34.63
   7   3  13   33.29   27.51
   7   3  14   87.48   37.23
   7   3  16   15.77   33.37
   7   3  17    6.42   43.21
   7   3  18   12.79   37.38
   7   3  20   32.36   52.58
   7   3  21  -41.40   42.78
   7   3  22  -15.05   44.70
   7   3  23    3.45   49.26
   7   3  24   -9.87   53.10
   7   3  25   23.72   55.21
   7   3  26   -2.85   50.83
   7   3  27  -11.35   47.39
   7   3  28   39.67   51.77
   7   4   4  337.40   36.62
   7   4   5   -4.74   23.85
   7   4   7   56.21   25.79
   7   4   8   14.07   33.81
   7   4   9  -26.24   24.96
   7   4  10   11.40   28.84
   7   4  11  -42.99   37.17
   7   4  12   15.17   39.17
   7   4  13   11.89   40.72
   7   4  15   39.96   35.23
   7   4  16   46.66   36.33
   7   4  20   28.22   45.21
   7   4  22  -22.41   56.19
   7   4  23   12.15   52.18
   7   4  24   44.15   53.04
   7   4  25   55.05   53.99
   7   4  26  -15.46   52.61
   7   4  28   64.61   59.29
   7   5   3    0.44   37.08
   7   5   4  215.56   40.24
   7   5   5   23.68   40.08
   7   5   6  147.71   48.69
   7   5   7   -8.54   36.36
   7   5   8   41.40   38.74
   7   5  10  333.96   50.58
   7   5  11   37.29   33.52
   7   5  12  -17.07   33.51
   7   5  13   60.33   35.93
   7   5  14   64.35   38.13
   7   5  15   -3.63   38.41
   7   5  16  -19.23   42.04
   7   5  20   -7.14   57.37
   7   5  21   61.37   56.43
   7   5  22  -46.49   53.36
   7   5  23  -53.61   70.45
   7   5  24    3.45   73.46
   7   5  25   68.97   64.28
   7   5  26  -16.55   62.47
   7   5  27   66.41   68.64
   7   5  28  -53.63   74.48
   7   6   3   49.65   44.26
   7   6   4   -6.46   37.60
   7   6   6  579.15   57.58
   7   6   7   46.65   44.27
   7   6   8   13.67   49.44
   7   6   9   40.90   39.73
   7   6  10   28.34   40.58
   7   6  11    4.30   40.73
   7   6  13  -43.06   45.64
   7   6  14   47.09   45.86
   7   6  16   15.58   54.24
   7   6  19    5.84   56.51
   7   6  20  -59.75   79.74
   7   6  21    4.40   60.96
   7   6  22  -42.87   82.92
   7   6  23   31.59   67.42
   7   6  24   -3.85   64.54
   7   6  25  -19.85   67.95
   7   6  26  -13.99   72.51
   7   6  27  -52.01   68.35
   7   7   4   78.27   51.02
   7   7   7  -19.86   45.69
   7   7   8  -13.36   47.52
   7   7  10  150.67   50.74
   7   7  11   22.13   55.61
   7   7  13   35.38   59.72
   7   7  14  -28.02   73.63
   7   7  18  -50.16   65.44
   7   7  20   82.39   82.71
   7   7  21   16.50   71.59
   7   7  22  -18.70   79.97
   7   7  23   53.72   73.17
   7   7  24   57.38   90.22
   7   7  25   23.64   92.37
   7   7  26  -41.88   79.69
   7   7  27    8.14   81.85
   7   8   6   -7.33   67.29
   7   8   7  161.75   73.65
   7   8   9   99.05   60.34
   7   8  10  -16.84   66.29
   7   8  11   63.99   65.88
   7   8  12   18.71   72.48
   7   8  13   -5.70   64.62
   7   8  14   51.79   70.57
   7   8  17   17.42   83.10
   7   8  19  -53.88   75.95
   7   8  20   -2.87   89.29
   7   8  23  -49.70   86.01
   7   8  24   53.90  101.30
   7   8  25   34.16   81.12
   7   8  26   46.50   76.00
   7   9  10   43.27   91.08
   7   9  16    6.15   88.11
   7   9  17   69.31   90.63
   7   9  18   42.11   87.20
   7   9  19  -81.29   84.67
   7   9  20 -161.68   98.56
   7   9  21  -58.02   99.77
   7   9  22    7.30   88.63
   7   9  23  -48.15   99.03
   8 -10   5   24.41   26.79
   8 -10   6  -12.88   28.48
   8 -10   7   -9.88   23.67
   8  -9   3   22.40   32.85
   8  -9   4   17.33   26.48
   8  -9   5  -31.82   32.73
   8  -9   6    8.46   26.64
   8  -9   7  -11.08   27.96
   8  -9   8    5.01   33.05
   8  -9   9  -18.04   26.74
   8  -9  10    4.57   24.96
   8  -9  11   23.76   25.11
   8  -9  12   30.95   24.52
   8  -9  13   10.91   23.76
   8  -8   3  -10.37   31.46
   8  -8   4   -2.94   26.97
   8  -8   5  -10.36   30.29
   8  -8   6   20.78   30.28
   8  -8   7    9.25   26.97
   8  -8   8   -0.79   29.96
   8  -8  10   -4.78   27.92
   8  -8  11  -27.64   25.67
   8  -8  12   10.89   25.46
   8  -8  13  -10.16   24.45
   8  -8  15  -19.60   23.23
   8  -8  16   -3.55   23.20
   8  -7   2   -5.24   25.45
   8  -7   3   24.74   28.66
   8  -7   4    8.59   27.78
   8  -7   5   20.83   30.53
   8  -7   6   11.80   26.46
   8  -7   7   12.71   33.68
   8  -7   8   17.61   29.97
   8  -7   9    5.92   26.55
   8  -7  10   21.30   26.65
   8  -7  11   -0.09   28.56
   8  -7  13   18.46   34.54
   8  -7  14   27.02   34.31
   8  -7  15  -15.17   32.51
   8  -7  16  -22.93   29.60
   8  -7  17   39.72   25.72
   8  -7  19  -16.82   22.62
   8  -6   3   41.85   29.91
   8  -6   8   -0.26   30.00
   8  -6  10   -9.36   25.81
   8  -6  11  -10.65   27.85
   8  -6  13  -20.58   34.35
   8  -6  14   17.35   33.44
   8  -6  16    0.12   32.73
   8  -6  17    9.38   33.45
   8  -6  19   30.16   24.39
   8  -6  20    5.50   23.12
   8  -6  21    5.64   29.08
   8  -5   2    3.30   24.69
   8  -5   3  -13.55   20.95
   8  -5   4  -25.54   27.69
   8  -5   5   18.49   22.26
   8  -5   6    4.31   30.00
   8  -5  11   29.11   24.69
   8  -5  12  -24.89   23.91
   8  -5  14   17.78   27.03
   8  -5  15   15.52   29.08
   8  -5  16  -10.95   28.22
   8  -5  17   10.34   27.74
   8  -5  18   -2.61   25.47
   8  -5  19   37.67   24.63
   8  -5  20   -4.46   24.04
   8  -5  21   -0.63   27.93
   8  -5  22    7.95   26.12
   8  -4   2   11.76   18.67
   8  -4   3   11.73   20.07
   8  -4   4   46.09   25.21
   8  -4   5   -6.65   19.28
   8  -4   6  -35.72   26.57
   8  -4   7  -16.30   20.96
   8  -4   8    3.28   23.86
   8  -4   9   15.72   27.09
   8  -4  10   30.67   23.02
   8  -4  13    9.31   32.30
   8  -4  14   17.74   27.91
   8  -4  16   39.26   25.79
   8  -4  17   29.51   25.17
   8  -4  18    9.67   26.16
   8  -4  19    4.66   27.81
   8  -4  20  -41.09   31.22
   8  -4  21    5.80   30.15
   8  -4  22   -6.21   24.35
   8  -4  23    4.76   25.33
   8  -3   4   14.65   20.06
   8  -3   5   33.97   23.06
   8  -3   7   13.74   26.62
   8  -3   8   -9.13   20.05
   8  -3  10    1.84   24.64
   8  -3  11   -3.53   22.03
   8  -3  12   10.05   24.81
   8  -3  15  -11.55   24.87
   8  -3  16    0.26   25.40
   8  -3  18   -2.71   24.75
   8  -3  19   24.47   25.73
   8  -3  20  -18.80   25.70
   8  -3  21    3.61   27.23
   8  -3  22  -14.70   32.33
   8  -3  23   -5.62   28.46
   8  -3  24   25.31   25.64
   8  -2   4   46.18   20.67
   8  -2   5  111.47   28.13
   8  -2   7   29.12   25.25
   8  -2   8   14.02   19.99
   8  -2   9   25.71   26.20
   8  -2  10   13.46   21.59
   8  -2  11   23.98   29.75
   8  -2  12    1.01   25.12
   8  -2  13   -1.18   24.34
   8  -2  16    1.03   30.97
   8  -2  18   32.34   28.37
   8  -2  19   -1.33   27.69
   8  -2  20   -6.51   28.31
   8  -2  21   -6.50   28.49
   8  -2  22   27.41   31.70
   8  -2  23  -17.80   36.78
   8  -2  24    9.65   29.85
   8  -2  25    2.79   27.12
   8  -1   3   47.20   16.10
   8  -1   5  122.08   25.24
   8  -1   6   41.98   19.90
   8  -1   7   28.18   18.74
   8  -1   8  127.49   28.67
   8  -1  10   80.95   25.92
   8  -1  11  -10.29   29.97
   8  -1  12   -2.04   23.47
   8  -1  14  -14.75   33.09
   8  -1  18   19.05   40.97
   8  -1  19    7.90   41.04
   8  -1  21   11.36   40.14
   8  -1  22   12.38   42.52
   8  -1  23  -17.70   41.50
   8  -1  24  -15.90   33.16
   8  -1  25  -17.40   29.58
   8  -1  26  -16.02   35.06
   8   0   4   24.80   18.67
   8   0   6   16.11   17.80
   8   0   7   16.74   18.54
   8   0   8  126.79   24.24
   8   0   9    0.41   21.80
   8   0  10   19.22   29.33
   8   0  11  302.19   29.81
   8   0  12    0.49   28.93
   8   0  14   21.06   36.21
   8   0  15  266.08   37.13
   8   0  18   -8.01   33.80
   8   0  19   28.80   33.40
   8   0  20   49.72   34.64
   8   0  21   -0.03   35.28
   8   0  22  -47.01   35.50
   8   0  23   21.12   36.40
   8   0  24   26.75   36.13
   8   0  25   -5.11   36.46
   8   1   5  111.07   28.67
   8   1   6   23.53   23.36
   8   1   7   16.28   21.79
   8   1   9  201.25   31.55
   8   1  10  372.99   35.34
   8   1  11  -44.26   27.57
   8   1  12  618.35   32.88
   8   1  13   -3.79   30.45
   8   1  14  153.19   39.58
   8   1  15  301.72   45.97
   8   1  16    1.40   30.88
   8   1  21   12.92   48.18
   8   1  22   52.18   53.67
   8   1  23    4.99   54.86
   8   1  24   44.99   53.67
   8   1  25   26.73   46.56
   8   1  26  -27.58   38.22
   8   1  27  -26.56   38.02
   8   2   4  407.18   27.03
   8   2   5    1.00   19.56
   8   2   7   18.18   20.26
   8   2   8   64.21   23.43
   8   2   9   -4.99   27.63
   8   2  12  142.73   35.00
   8   2  13  -10.96   27.15
   8   2  15   55.97   32.14
   8   2  16   25.87   37.51
   8   2  19   38.96   38.70
   8   2  20    1.62   41.49
   8   2  22   -6.38   56.29
   8   2  23   -2.32   49.77
   8   2  24   19.41   50.11
   8   2  25   -2.71   52.42
   8   2  26   53.03   59.45
   8   2  27   36.88   45.88
   8   3   4    3.25   22.22
   8   3   5  132.85   32.60
   8   3   6  224.11   33.43
   8   3   7  152.54   28.96
   8   3   9   23.32   25.49
   8   3  10  543.78   33.56
   8   3  11   36.87   27.81
   8   3  12  401.78   37.76
   8   3  13    3.33   29.87
   8   3  14  202.08   48.37
   8   3  15   -4.04   45.64
   8   3  16   54.80   36.97
   8   3  19   23.17   55.24
   8   3  20    5.48   43.84
   8   3  21    2.80   47.38
   8   3  22  -46.56   62.51
   8   3  23   21.85   57.00
   8   3  25   29.45   52.53
   8   3  26  -14.55   54.10
   8   3  27  -12.91   62.75
   8   4   4  138.03   42.15
   8   4   5   55.52   26.16
   8   4   6   23.54   26.49
   8   4   7   20.83   26.31
   8   4   8   53.64   32.03
   8   4   9   18.76   29.15
   8   4  11  241.80   46.45
   8   4  13   14.75   34.34
   8   4  14   34.00   38.31
   8   4  15  101.67   50.34
   8   4  19   29.78   45.71
   8   4  21   23.91   49.98
   8   4  22   56.30   53.51
   8   4  24  -23.85   67.53
   8   5   4  -42.88   41.56
   8   5   5  -21.34   31.00
   8   5   6   43.36   32.06
   8   5   7  189.93   51.75
   8   5   8    9.65   32.80
   8   5  10   36.87   34.81
   8   5  11   14.85   41.07
   8   5  12  135.94   50.80
   8   5  13   82.18   46.64
   8   5  14   28.02   47.36
   8   5  15   23.43   57.04
   8   5  18   75.69   51.60
   8   5  19   17.40   67.21
   8   5  20  -37.82   51.96
   8   5  22  -23.62   59.97
   8   5  24   -5.15   65.15
   8   5  26  -20.17   76.39
   8   5  27   34.14   71.53
   8   6   2    3.55   43.49
   8   6   3    5.70   43.03
   8   6   5  319.92   55.61
   8   6   6   71.09   43.87
   8   6   7   72.67   46.18
   8   6   8   26.93   41.92
   8   6  10   87.14   57.07
   8   6  11   -8.99   42.34
   8   6  17   62.37   60.02
   8   6  18   21.24   56.96
   8   6  19   18.46   66.12
   8   6  20   26.79   65.22
   8   6  21  -48.85   63.25
   8   6  22   30.11   68.38
   8   6  23   -8.33   83.02
   8   6  24  -28.77   65.35
   8   6  25    8.51   65.90
   8   6  26  -41.12   64.19
   8   7   6   18.90   62.32
   8   7   9   76.20   63.27
   8   7  10   -6.24   50.69
   8   7  11   48.40   73.32
   8   7  12  -12.70   53.99
   8   7  13   76.16   59.05
   8   7  18    5.91   66.21
   8   7  19   68.62   69.33
   8   7  20   67.85   95.24
   8   7  22   21.70   95.50
   8   7  24   48.92   79.00
   8   7  25   17.33   97.50
   8   7  26   50.87   91.39
   8   8   7   63.33   69.26
   8   8   9   35.88   64.66
   8   8  10  -21.90   77.79
   8   8  11  -22.41   68.05
   8   8  16   83.51   87.24
   8   8  18  -30.09   77.20
   8   8  19   19.16   78.31
   8   8  21  -75.04   85.26
   8   8  22   30.91   84.25
   8   8  23  -22.54   81.79
   8   8  24  107.65  103.39
   8   8  25   11.39   81.00
   8   9  13   48.53   88.46
   8   9  14   74.94   83.67
   8   9  16  -19.44   90.42
   8   9  18    1.85   90.66
   8   9  19  -32.20   85.66
   8   9  20   -6.85   93.76
   8   9  23   73.28  105.97
   9  -8   6   17.13   27.65
   9  -8   7   -6.81   28.31
   9  -8   8    3.67   29.19
   9  -8   9   11.73   25.99
   9  -8  11   -0.06   31.20
   9  -8  12   21.32   27.30
   9  -8  13   14.22   24.98
   9  -7   5    6.30   28.94
   9  -7   6   10.36   30.92
   9  -7   8   35.06   28.95
   9  -7   9  -12.27   32.53
   9  -7  10    0.45   26.77
   9  -7  11   -2.23   26.85
   9  -7  12   -4.28   30.35
   9  -7  13   29.70   34.42
   9  -7  14   16.67   31.78
   9  -7  15  -11.51   29.63
   9  -7  16  -18.52   29.76
   9  -6   5   19.71   28.27
   9  -6   6  -14.86   31.08
   9  -6   8   11.75   30.66
   9  -6   9  -17.34   29.96
   9  -6  10   13.53   27.17
   9  -6  12   60.19   36.65
   9  -6  13  -10.65   29.45
   9  -6  14   -5.81   26.60
   9  -6  15    3.43   26.43
   9  -6  16    9.53   25.77
   9  -6  17   23.58   25.27
   9  -6  18   10.92   25.19
   9  -5   7    7.57   33.18
   9  -5   9  -28.18   31.42
   9  -5  10    5.38   28.94
   9  -5  11   -5.30   26.62
   9  -5  12   12.63   31.33
   9  -5  13    7.32   35.26
   9  -5  14   17.81   30.23
   9  -5  15  -45.38   26.62
   9  -5  16   19.91   26.93
   9  -5  17    3.43   26.16
   9  -5  18  -13.68   25.60
   9  -5  19    4.31   26.36
   9  -5  20   -4.24   29.06
   9  -4   5   13.91   26.08
   9  -4   6   -4.78   22.76
   9  -4   7   10.10   28.88
   9  -4  10  -16.20   24.65
   9  -4  11   12.51   33.10
   9  -4  12  -11.49   27.85
   9  -4  13   12.87   26.04
   9  -4  14   14.71   27.66
   9  -4  15   15.45   32.67
   9  -4  17  -24.88   33.57
   9  -4  18   25.23   33.38
   9  -4  19   40.39   34.50
   9  -4  20  -38.03   33.59
   9  -4  21   22.80   27.79
   9  -4  22  -27.41   23.89
   9  -3   6   15.89   26.78
   9  -3   7   31.71   25.72
   9  -3   9  -12.41   30.95
   9  -3  12    3.79   27.01
   9  -3  13   -1.02   25.61
   9  -3  14  -16.19   30.66
   9  -3  15  -20.49   33.56
   9  -3  16    9.52   28.06
   9  -3  17   -2.43   26.45
   9  -3  18  -27.91   25.96
   9  -3  19  -12.34   25.60
   9  -3  20   21.24   26.16
   9  -3  21    0.00   26.40
   9  -3  22   19.98   28.67
   9  -3  23   -2.12   32.07
   9  -2   5  -23.76   20.64
   9  -2   6  -21.04   22.78
   9  -2   7  -11.99   27.67
   9  -2   8   16.45   24.45
   9  -2   9  -21.71   23.16
   9  -2  10    4.26   32.35
   9  -2  11    0.59   24.80
   9  -2  16    2.91   32.33
   9  -2  18  -35.34   27.56
   9  -2  19    1.63   28.55
   9  -2  20   29.00   28.15
   9  -2  21    4.19   28.51
   9  -2  22   15.17   27.26
   9  -2  23   29.13   27.38
   9  -2  24  -24.17   33.07
   9  -1   9   21.38   23.70
   9  -1  10   14.43   31.45
   9  -1  11   20.28   26.63
   9  -1  12    3.50   29.27
   9  -1  15   22.40   29.47
   9  -1  16   18.51   32.73
   9  -1  17   -1.62   41.24
   9  -1  18    3.07   34.05
   9  -1  19   40.39   32.63
   9  -1  20   20.28   32.13
   9  -1  21   27.90   31.43
   9  -1  22   -1.23   30.23
   9  -1  23  -14.65   29.94
   9  -1  24   -4.49   30.96
   9   0   5   -2.32   18.71
   9   0   6   -7.96   24.51
   9   0   8   13.46   28.61
   9   0  10   12.07   27.48
   9   0  12  -20.28   31.74
   9   0  13   48.83   30.83
   9   0  17  -22.25   32.35
   9   0  19   11.33   45.26
   9   0  20   23.65   45.56
   9   0  21   11.01   40.53
   9   0  22   13.22   38.17
   9   0  23    9.29   38.46
   9   0  25  -20.53   41.35
   9   1   5   16.87   25.67
   9   1   6  -19.42   19.86
   9   1   7   15.62   28.09
   9   1   8  370.27   34.85
   9   1   9   21.41   27.00
   9   1  10   26.61   29.77
   9   1  12   63.76   31.76
   9   1  13   10.75   29.57
   9   1  14  -21.91   39.73
   9   1  17   50.45   35.89
   9   1  18   28.97   45.31
   9   1  19   14.16   43.02
   9   1  21   12.72   39.20
   9   1  22  -11.38   41.46
   9   1  23   18.41   42.56
   9   1  24   52.91   41.36
   9   1  25  -22.02   37.18
   9   1  26   17.45   36.39
   9   2   5    7.95   25.54
   9   2   6  229.23   34.59
   9   2   7   25.62   23.57
   9   2   9   47.80   31.03
   9   2  10  -15.37   28.27
   9   2  11  141.16   42.36
   9   2  13   65.85   43.08
   9   2  14   29.15   34.46
   9   2  17  -15.02   37.58
   9   2  18   22.20   47.20
   9   2  19    8.52   45.28
   9   2  20   42.15   43.10
   9   2  21    0.29   48.29
   9   2  22    3.40   59.70
   9   2  23  -31.23   55.70
   9   2  24   43.86   53.47
   9   2  25   21.49   56.37
   9   2  26   12.31   53.07
   9   3   5   -1.25   29.06
   9   3   6   19.26   30.45
   9   3   9   11.17   34.98
   9   3  10   -1.00   34.96
   9   3  12   56.57   34.43
   9   3  13   -3.99   37.41
   9   3  14   23.76   47.69
   9   3  18    0.23   43.57
   9   3  19   50.49   59.29
   9   3  20  -15.56   45.65
   9   3  21  -17.11   50.90
   9   3  22  -18.71   64.16
   9   3  23   22.63   53.83
   9   3  24   16.91   49.77
   9   3  25  -46.07   48.56
   9   3  26   50.83   50.04
   9   4   5   12.95   34.39
   9   4   7   26.84   33.67
   9   4   8  187.42   53.88
   9   4   9    0.88   31.75
   9   4  11  225.18   53.75
   9   4  12    1.89   38.34
   9   4  13   44.95   39.89
   9   4  14   26.17   42.75
   9   4  17  -15.41   44.69
   9   4  18   -1.23   54.56
   9   4  19  -19.57   49.59
   9   4  20  -62.63   57.53
   9   4  21   40.18   52.78
   9   4  23  -12.12   64.30
   9   4  24   61.25   56.90
   9   4  26  -10.20   51.89
   9   5   6    4.69   35.25
   9   5   7   35.59   35.85
   9   5  12   37.27   49.29
   9   5  13   10.16   45.25
   9   5  16   30.23   60.87
   9   5  18   26.76   53.60
   9   5  21  -35.72   64.39
   9   5  23  -41.41   71.21
   9   5  24   14.35   73.93
   9   5  25   69.24   64.75
   9   6   5   -7.28   44.54
   9   6   6    5.56   54.64
   9   6   7   -7.68   58.50
   9   6   8  317.82   76.58
   9   6   9   -4.55   45.13
   9   6  10   -7.65   51.49
   9   6  11   81.57   50.17
   9   6  12   48.30   68.40
   9   6  16   14.29   58.17
   9   6  18   10.97   74.53
   9   6  19   29.63   62.46
   9   6  20    1.57   71.11
   9   6  21   26.43   65.96
   9   6  22  -14.84   76.07
   9   6  23   43.16   65.13
   9   6  24   -5.38   68.61
   9   7   5   -5.92   67.46
   9   7  10  -33.70   72.61
   9   7  15    1.85   63.98
   9   7  16   12.42   64.68
   9   7  17   31.28   68.94
   9   7  18   30.70   84.44
   9   7  20  -25.47   69.98
   9   7  21  -42.32   92.59
   9   7  23  -11.97   96.47
   9   7  24   19.16   74.27
   9   8   7   13.78   76.38
   9   8   8    4.46   81.45
   9   8  13  -19.63   99.04
   9   8  14  -36.05   79.21
   9   8  16   -2.25   74.41
   9   8  18    5.83   82.18
   9   8  20  -41.43   83.46
   9   8  22    3.17   97.13
   9   8  24   34.92   77.77
   9   9  11   18.63  107.77
   9   9  12  -10.63   81.72
   9   9  14   69.95   98.66
   9   9  15   18.08   88.60
   9   9  16  -52.21   84.83
   9   9  17  -59.49   85.40
   9   9  18   45.05   89.44
   9   9  20   24.23  111.13
   9   9  21  -25.19   84.22
   9   9  22   58.71  108.55
   9   9  23   67.36   82.16
  10  -7  10   27.37   26.50
  10  -7  11  -12.89   31.44
  10  -7  12   -9.62   26.80
  10  -6   9   15.35   27.62
  10  -6  10   21.73   35.20
  10  -6  12   12.96   28.77
  10  -6  13  -30.12   33.64
  10  -6  14  -15.98   30.18
  10  -6  15   41.43   27.76
  10  -5   8  -18.45   30.15
  10  -5  10   14.47   34.23
  10  -5  11   19.15   30.18
  10  -5  12    8.64   29.35
  10  -5  14  -13.50   29.94
  10  -5  15   29.40   28.38
  10  -5  16    5.34   27.22
  10  -5  17   34.92   26.60
  10  -5  18  -25.01   25.75
  10  -4   7   24.12   26.70
  10  -4   8   33.89   31.45
  10  -4  10   14.26   29.04
  10  -4  12   10.96   30.81
  10  -4  13  -17.29   28.14
  10  -4  15    9.46   33.68
  10  -4  16   25.26   29.44
  10  -4  17    0.60   28.20
  10  -4  19   16.99   26.88
  10  -3   9   30.38   29.81
  10  -3  10   38.32   27.77
  10  -3  11   -1.89   35.72
  10  -3  12   10.40   28.57
  10  -3  14   26.75   32.32
  10  -3  15    3.21   28.79
  10  -3  16    5.17   30.85
  10  -3  17  -22.37   37.06
  10  -3  20  -12.01   32.86
  10  -3  21   20.90   35.10
  10  -2   8   46.81   26.17
  10  -2  13   -7.79   30.40
  10  -2  15    1.11   29.57
  10  -2  17  -16.18   36.51
  10  -2  18   12.71   30.91
  10  -2  19    0.76   29.15
  10  -2  20    7.38   28.50
  10  -2  21   11.46   28.20
  10  -1   8   10.19   25.89
  10  -1   9   12.82   26.65
  10  -1  12   31.70   31.28
  10  -1  14   -0.51   33.44
  10  -1  15   20.83   34.44
  10  -1  16  -23.96   31.46
  10  -1  17   15.07   42.00
  10  -1  18   -8.20   35.68
  10  -1  20  -24.78   30.54
  10  -1  21   12.19   30.81
  10  -1  22    9.86   29.91
  10  -1  23   13.75   28.78
  10   0   7   -5.38   29.56
  10   0   8   24.36   27.61
  10   0  14    8.94   39.97
  10   0  16  -17.47   43.68
  10   0  17   -0.88   34.22
  10   0  20  -31.22   36.58
  10   0  21  -17.11   34.26
  10   0  22    7.02   34.16
  10   0  23  -13.94   31.89
  10   0  24   -6.63   31.70
  10   1   7  -11.06   27.01
  10   1   8   26.83   27.50
  10   1   9   22.60   32.45
  10   1  10   18.08   36.22
  10   1  11  -18.28   35.49
  10   1  15    8.64   38.39
  10   1  16   13.25   38.15
  10   1  17   -6.80   40.56
  10   1  18  -17.47   45.08
  10   1  19  -11.71   38.72
  10   1  20   60.65   42.67
  10   1  21  -17.47   52.13
  10   1  22   62.24   49.35
  10   1  23   21.96   44.36
  10   1  24   82.74   45.13
  10   2   7   15.10   32.72
  10   2  11   -7.76   34.18
  10   2  15   14.56   38.86
  10   2  17   -3.73   44.61
  10   2  18   -7.65   43.58
  10   2  21   65.77   45.24
  10   2  22   14.60   42.79
  10   2  23   -0.44   42.56
  10   3   7   24.24   36.30
  10   3   8  -22.24   31.07
  10   3   9   28.51   44.37
  10   3  10  -25.29   34.55
  10   3  11   31.07   35.84
  10   3  15   13.19   44.28
  10   3  16   42.85   59.46
  10   3  17    3.32   45.73
  10   3  18   48.02   53.20
  10   3  19   62.32   47.94
  10   3  20   14.12   61.93
  10   3  21   86.91   49.19
  10   3  23    1.34   57.93
  10   3  25   -7.05   58.97
  10   4  11   27.50   40.32
  10   4  12  -28.76   46.87
  10   4  15   -1.90   49.32
  10   4  16    2.54   46.83
  10   4  17  -10.46   50.46
  10   4  18   50.98   63.58
  10   4  19  -33.47   50.83
  10   4  20   -5.85   68.77
  10   4  21    9.96   53.40
  10   4  22    2.52   55.40
  10   4  24  -56.30   64.78
  10   5   7  -13.21   54.32
  10   5   8   11.34   53.37
  10   5   9   -8.19   43.32
  10   5  10  -20.06   50.91
  10   5  11   29.19   46.89
  10   5  15   20.44   65.72
  10   5  16   32.16   71.94
  10   5  18   38.18   56.00
  10   5  19  -15.68   70.82
  10   5  21    4.70   72.70
  10   5  22  -59.10   56.36
  10   5  23   57.77   65.35
  10   5  24   64.62   77.32
  10   5  25  -19.66   69.45
  10   6  10   -0.81   67.74
  10   6  15  -37.81   58.72
  10   6  16  -65.68   62.15
  10   6  17   62.97   73.70
  10   6  18  -17.56   79.61
  10   6  19   -5.90   62.35
  10   6  20   17.09   71.12
  10   6  22   12.58   75.62
  10   6  24  -78.52   65.44
  10   7   6   19.20   74.23
  10   7   7   38.73   65.35
  10   7   8   59.25   65.52
  10   7   9  -55.66   71.63
  10   7  13   21.58   77.67
  10   7  15   66.90   68.17
  10   7  16  -66.97   67.05
  10   7  17    7.66   70.88
  10   7  18   19.32   76.15
  10   7  19   51.01   98.66
  10   7  20   64.57   75.03
  10   7  22   76.88   75.54
  10   7  24   15.17   69.47
  10   8  10   66.37   78.98
  10   8  11   15.33   76.83
  10   8  12   27.03   84.82
  10   8  14   18.14   78.90
  10   8  16   20.37   81.58
  10   8  17   22.90   81.23
  10   8  19  -23.40   82.03
  10   8  20   13.80  108.97
  10   8  21   10.73   78.93
  10   8  23  -26.43   73.15
  10   9  14  -55.43   84.96
  10   9  15   43.50   89.59
  10   9  18  -23.47   87.66
  10   9  19   42.90   86.07
  10   9  21   65.84   92.33
  11  -5  12   26.46   35.21
  11  -5  13   29.46   29.61
  11  -5  14  -38.32   26.98
  11  -4  11  -23.96   32.27
  11  -4  12  -44.60   31.56
  11  -4  15   14.76   36.09
  11  -4  16  -10.77   33.82
  11  -3  10  -27.58   35.58
  11  -3  11  -30.97   29.97
  11  -3  12  -20.47   34.93
  11  -3  13  -12.92   31.29
  11  -3  14   -6.29   36.24
  11  -3  15  -15.42   30.17
  11  -3  17  -26.36   38.83
  11  -3  18   -1.33   33.33
  11  -2  10   23.97   32.01
  11  -2  11   22.24   30.73
  11  -2  12   -2.52   35.50
  11  -2  13    0.44   34.42
  11  -2  14   47.02   34.19
  11  -2  15    2.56   33.85
  11  -2  16  -14.91   39.38
  11  -2  18   -2.91   31.16
  11  -2  19  -16.46   32.37
  11  -1  11   -7.76   39.16
  11  -1  12    2.09   36.90
  11  -1  15  -22.54   32.74
  11  -1  16   -4.11   43.09
  11  -1  17  -57.94   32.47
  11  -1  18   26.64   34.71
  11  -1  19  -48.32   40.78
  11  -1  20   -6.06   39.17
  11   0  11   20.61   34.50
  11   0  12  -29.70   38.72
  11   0  14  -32.63   34.44
  11   0  15   -5.08   40.72
  11   0  16   19.76   37.82
  11   0  17  -12.21   42.39
  11   0  19   27.21   39.75
  11   0  20   30.24   45.95
  11   0  21   -3.62   38.57
  11   0  22  -14.17   35.15
  11   1  11   37.60   38.66
  11   1  13   34.08   47.94
  11   1  14   20.50   42.17
  11   1  15   -2.94   37.72
  11   1  16  -27.37   49.49
  11   1  17   16.57   39.75
  11   1  18   26.27   52.07
  11   1  19  -27.35   38.76
  11   1  20    1.42   39.72
  11   1  21   20.77   47.79
  11   1  22   65.06   47.78
  11   2  12    9.76   50.32
  11   2  13  -18.16   48.73
  11   2  16   51.78   48.36
  11   2  17  -11.34   47.34
  11   2  19   21.24   46.83
  11   2  20    0.59   52.80
  11   2  21   17.79   42.75
  11   2  22   25.45   41.80
  11   2  23  -43.10   40.18
  11   3   9   32.94   39.49
  11   3  12  -18.93   40.86
  11   3  13   36.79   43.33
  11   3  14   -5.55   43.05
  11   3  15   17.27   45.65
  11   3  16  -13.34   55.98
  11   3  17  -24.39   50.92
  11   3  18   -1.75   47.33
  11   3  19    3.85   59.36
  11   3  20   13.26   48.59
  11   3  21   20.60   49.23
  11   4   9   -8.79   45.13
  11   4  13  -29.56   61.14
  11   4  14   13.72   62.83
  11   4  16   21.32   59.58
  11   4  17   48.44   52.03
  11   4  18   32.99   57.00
  11   4  19   37.80   61.44
  11   4  23  -33.83   51.76
  11   5  11   29.43   58.83
  11   5  12  -27.11   62.06
  11   5  13   49.44   54.39
  11   5  14  -35.11   53.93
  11   5  15   21.50   55.65
  11   5  16  -12.25   56.64
  11   5  17   24.90   62.82
  11   5  19   10.53   59.48
  11   5  20   35.34   69.64
  11   5  21   74.37   58.91
  11   5  22  -49.81   76.05
  11   5  23   63.72   60.12
  11   6  11  -21.48   72.25
  11   6  12   10.76   63.12
  11   6  14  -32.22   66.82
  11   6  17   57.77   68.09
  11   6  18   34.51   65.38
  11   6  19   30.57   72.97
  11   6  22   -3.91   66.63
  11   7   9   11.00   69.02
  11   7  10    6.35   72.74
  11   7  11   49.28   89.47
  11   7  15   11.98   88.34
  11   7  16   53.47   85.49
  11   7  17  -28.83   90.12
  11   7  18  -38.86   93.21
  11   7  19  -27.81   73.86
  11   7  20   51.48   73.33
  11   7  21    2.79   87.42
  11   7  22  -19.46   69.01
  11   8  11   -9.37   99.57
  11   8  12  -21.49   77.40
  11   8  13  -12.41   93.40
  11   8  14  112.55   99.26
  11   8  16  -34.85   78.89
  11   8  19   -9.67  102.24
  11   8  20   74.96   82.64
  12  -2  15  -25.01   35.04
  12  -2  16   -7.75   33.64
  12  -1  15    6.13   35.85
  12  -1  17   13.98   35.70
  12   0  13   -6.70   39.07
  12   0  14    6.27   37.31
  12   0  17  -22.43   38.53
  12   0  18  -25.58   36.13
  12   0  19   19.63   46.23
  12   1  13   37.71   48.22
  12   1  14   19.36   51.55
  12   1  15   -0.25   41.45
  12   1  17   -9.32   49.06
  12   1  18  -43.98   39.10
  12   2  12   16.89   51.25
  12   2  13  -42.55   48.75
  12   2  14  -51.96   52.61
  12   2  15   20.07   55.35
  12   2  16   11.18   45.26
  12   2  18   36.39   50.35
  12   2  20   43.80   42.43
  12   3  12    5.85   54.96
  12   3  13    6.07   61.41
  12   3  14   47.42   62.58
  12   3  15   43.50   61.48
  12   3  16    4.49   51.48
  12   3  18    2.18   60.13
  12   3  19    7.81   47.37
  12   3  20   -8.06   58.68
  12   4  12   -4.87   50.07
  12   4  13  -16.49   52.26
  12   4  14   -5.40   55.94
  12   4  15   24.80   56.96
  12   4  18   67.63   66.57
  12   4  19    8.89   55.02
  12   4  20  -34.38   57.66
  12   5  12  -42.54   66.34
  12   5  13  -32.85   67.98
  12   5  14  -42.57   58.98
  12   5  15   46.67   60.46
  12   5  16   54.74   61.32
  12   5  17  -38.69   67.20
  12   5  18  -28.72   73.39
  12   5  19   60.23   59.23
  12   5  20  -42.94   67.53
  12   6  12  -40.29   75.87
  12   6  13  -19.59   64.46
  12   6  14   29.55   72.15
  12   6  16  -20.80   79.19
  12   6  17   14.07   73.49
  12   6  18   -8.60   64.36
  12   6  20  -20.65   76.08
  12   7  12  -21.46   74.94
  12   7  13   44.67   82.96
  12   7  14   23.15   93.23
  12   7  16  -26.80   74.55
  12   7  17   79.84   78.13
  12   7  18   36.74   87.85
  12   7  19  -48.23   80.63
  12   8  13  -41.92   99.86
  12   8  15  -12.10   78.18
  12   8  16   30.96   79.48
  12   8  17  -17.17   75.70
  12   8  18   24.27   76.49
 -11  -4  17   46.15   27.83
 -11  -4  18  -25.90   24.23
 -11  -4  19   24.61   26.08
 -11  -4  20   15.05   27.13
 -11  -4  21  -36.07   25.01
 -11  -3  15   27.99   26.02
 -11  -3  16   30.34   29.36
 -11  -3  17  -25.25   29.80
 -11  -3  18  -17.04   25.60
 -11  -3  20  -12.46   23.46
 -11  -3  21  -15.09   22.32
 -11  -2  15   -5.77   27.18
 -11  -2  16   -5.37   25.78
 -11  -2  17    7.19   28.37
 -11  -2  18    4.47   31.93
 -11  -2  19   21.42   31.89
 -11  -2  20    6.98   30.92
 -11  -2  21   -4.58   27.09
 -11  -1  13   33.95   26.73
 -11  -1  14  -11.02   25.71
 -11  -1  15   15.02   31.35
 -11  -1  17   19.24   30.18
 -11  -1  18   11.87   28.66
 -11  -1  20  -14.82   27.72
 -11  -1  21    3.63   29.56
 -11   0  11    4.76   26.92
 -11   0  12   54.25   25.37
 -11   0  13    2.67   28.35
 -11   0  14   41.12   32.99
 -11   0  15   12.05   31.12
 -11   0  16   -1.72   28.11
 -11   0  17    7.98   28.53
 -11   0  18  -11.02   27.16
 -11   0  19   -1.27   27.94
 -11   0  20    8.31   30.85
 -11   0  21   14.72   26.13
 -11   1  10   16.58   24.49
 -11   1  11   -0.95   23.81
 -11   1  12   30.42   27.19
 -11   1  13   24.80   31.55
 -11   1  14  183.86   39.31
 -11   1  15  -13.48   31.83
 -11   1  17   -7.75   31.38
 -11   1  18   28.33   32.74
 -11   1  19   11.21   29.18
 -11   1  20   34.50   24.69
 -11   2  10   12.16   23.82
 -11   2  11    3.42   23.49
 -11   2  12  -23.51   24.04
 -11   2  13  146.48   35.61
 -11   2  14   56.05   26.65
 -11   2  15   44.50   26.81
 -11   2  16   -5.98   25.68
 -11   2  17  -16.43   24.70
 -11   2  18   43.55   25.45
 -11   2  19   31.25   27.08
 -11   2  20   17.01   28.46
 -11   3  12    2.47   30.56
 -11   3  14   14.10   31.64
 -11   3  15   17.26   31.31
 -11   3  16    6.25   28.44
 -11   3  17   29.91   25.40
 -11   3  18   -7.27   22.70
 -11   4  13    8.86   29.40
 -11   4  14    4.43   28.87
 -11   4  15   47.50   26.42
 -11   4  16   10.16   23.61
 -11   4  17   32.83   22.86
 -11   4  18  -15.18   24.51
 -11   5  14   13.24   22.38
 -11   5  16   -0.37   26.79
 -11   6  14   10.36   21.28
 -10  -7  16   19.67   28.78
 -10  -7  17   32.14   27.45
 -10  -7  18   40.80   31.52
 -10  -7  19  -14.15   26.25
 -10  -7  20    0.60   25.14
 -10  -6  14   -3.30   28.38
 -10  -6  15    6.99   26.10
 -10  -6  16   28.66   28.98
 -10  -6  17   35.00   29.89
 -10  -6  18    9.37   28.22
 -10  -6  19  -28.91   25.64
 -10  -6  20    3.84   31.17
 -10  -6  21   -0.26   29.03
 -10  -5  14   27.22   26.26
 -10  -5  16   11.60   26.58
 -10  -5  17   42.67   33.39
 -10  -5  18   -0.83   26.01
 -10  -5  19  -34.91   28.42
 -10  -5  20    4.38   32.76
 -10  -5  21   25.33   29.82
 -10  -5  22    2.31   27.55
 -10  -4  12    2.01   24.55
 -10  -4  15   38.50   27.79
 -10  -4  16  -37.99   28.84
 -10  -4  17   26.39   31.22
 -10  -4  18  -24.42   26.16
 -10  -4  19  -29.35   27.70
 -10  -4  21  -10.33   31.85
 -10  -4  22   19.13   31.26
 -10  -4  23  -17.82   25.90
 -10  -3  11  -18.89   23.66
 -10  -3  12  -17.37   30.32
 -10  -3  13  185.72   37.64
 -10  -3  15   12.01   26.62
 -10  -3  16  211.95   39.42
 -10  -3  17  -13.41   33.64
 -10  -3  18   41.24   29.06
 -10  -3  19    5.25   27.20
 -10  -3  20   -1.41   26.15
 -10  -3  21    6.91   25.66
 -10  -3  22   35.52   24.76
 -10  -3  23    7.32   23.98
 -10  -2  10    2.95   24.29
 -10  -2  11   30.38   26.43
 -10  -2  12   20.31   26.09
 -10  -2  15  149.36   38.18
 -10  -2  16    8.05   27.56
 -10  -2  17   40.41   30.83
 -10  -2  18   21.11   35.22
 -10  -2  19   -5.34   35.32
 -10  -2  20    2.32   35.45
 -10  -2  21    1.21   33.64
 -10  -2  22   47.23   30.27
 -10  -2  23   12.69   24.52
 -10  -2  24  -21.27   22.44
 -10  -1   9   14.65   24.73
 -10  -1  10   25.32   22.02
 -10  -1  11    0.58   29.25
 -10  -1  13    5.20   25.15
 -10  -1  16  -19.48   31.49
 -10  -1  17    2.21   29.74
 -10  -1  18   -3.15   28.12
 -10  -1  19   29.43   28.72
 -10  -1  20  -34.28   28.35
 -10  -1  21    3.36   31.31
 -10  -1  22  -16.18   32.27
 -10  -1  23   33.24   25.20
 -10  -1  24    1.25   22.76
 -10   0   8  501.75   30.84
 -10   0   9  -20.80   21.41
 -10   0  10   66.91   22.38
 -10   0  11   13.20   25.48
 -10   0  12   85.47   31.62
 -10   0  15    4.69   26.82
 -10   0  16   29.30   27.07
 -10   0  17  -16.22   26.98
 -10   0  18  -28.24   26.68
 -10   0  19   19.33   27.66
 -10   0  20   20.83   29.29
 -10   0  21   56.30   33.93
 -10   0  23   34.63   23.68
 -10   0  24    1.44   27.53
 -10   1  11   -0.39   24.13
 -10   1  14   17.64   25.29
 -10   1  15   51.87   26.13
 -10   1  16    1.27   26.29
 -10   1  17   46.59   27.97
 -10   1  18   20.32   28.81
 -10   1  19    3.18   31.86
 -10   1  20  -42.75   33.62
 -10   1  22   18.53   25.01
 -10   2  13  -10.33   24.94
 -10   2  14  -15.60   26.63
 -10   2  15  -13.71   28.69
 -10   2  16   -0.91   31.90
 -10   2  17   83.64   35.24
 -10   2  18  -27.28   30.14
 -10   2  19   10.15   26.84
 -10   2  20    5.90   26.06
 -10   2  21   -6.23   31.05
 -10   3  15   10.73   24.77
 -10   3  16  -24.02   24.20
 -10   3  17    5.93   27.04
 -10   3  18  -12.06   32.32
 -10   3  19   19.83   28.27
 -10   3  20   33.57   24.40
 -10   3  21   44.06   28.34
 -10   4  16  -13.98   23.48
 -10   4  17   24.40   27.10
 -10   4  18  -12.73   30.17
 -10   4  19    7.25   23.69
 -10   4  20   -5.33   23.68
 -10   4  21   11.29   24.86
 -10   5  16   17.26   28.61
 -10   5  18  -11.18   21.38
 -10   5  19   22.52   25.94
 -10   5  20   11.59   20.90
 -10   6  16   18.08   22.68
 -10   6  17    1.40   27.31
 -10   6  18   13.68   20.84
 -10   7  16    6.58   26.33
  -9  -9  15   -1.17   37.97
  -9  -9  18  -14.34   33.11
  -9  -8  13   -8.77   30.87
  -9  -8  14   11.91   32.76
  -9  -8  15   25.00   31.11
  -9  -8  16  -33.76   28.62
  -9  -8  17   32.93   32.00
  -9  -8  18  -35.34   32.09
  -9  -8  19   28.62   29.70
  -9  -8  20   -7.51   27.97
  -9  -7  12  -22.73   25.14
  -9  -7  14   -4.97   26.73
  -9  -7  15   10.17   28.28
  -9  -7  16   -1.13   34.39
  -9  -7  17   -9.03   29.69
  -9  -7  18   28.38   30.07
  -9  -7  19   -1.93   29.10
  -9  -7  20   -0.99   33.75
  -9  -7  22   13.15   25.47
  -9  -6  11    5.44   25.18
  -9  -6  12   42.46   25.68
  -9  -6  13   25.23   26.83
  -9  -6  15   16.16   32.82
  -9  -6  17   17.10   34.42
  -9  -6  18   16.35   28.00
  -9  -6  19  -26.10   35.41
  -9  -6  20   13.73   29.18
  -9  -6  21  -31.13   26.14
  -9  -6  22  -13.96   25.85
  -9  -6  23    0.89   25.60
  -9  -5  10  224.45   31.67
  -9  -5  11  177.92   33.31
  -9  -5  12   76.86   28.36
  -9  -5  13   41.96   31.97
  -9  -5  14  151.10   36.44
  -9  -5  16   39.83   33.23
  -9  -5  17  121.56   38.75
  -9  -5  18   30.12   30.34
  -9  -5  19  -19.62   34.56
  -9  -5  20   -3.75   27.96
  -9  -5  21   35.03   27.13
  -9  -5  22   -3.19   25.66
  -9  -5  23   33.08   25.36
  -9  -5  24   11.21   23.73
  -9  -4   9    9.29   21.31
  -9  -4  10  217.48   35.09
  -9  -4  12   86.13   29.69
  -9  -4  13   -8.59   23.72
  -9  -4  17   40.52   27.47
  -9  -4  18   -8.97   29.96
  -9  -4  19   36.19   37.19
  -9  -4  20  -11.11   30.88
  -9  -4  21   -1.66   27.70
  -9  -4  22   -9.16   26.60
  -9  -4  23   25.62   26.65
  -9  -4  24   -6.05   27.54
  -9  -4  25  -21.02   27.98
  -9  -3   9  144.62   28.75
  -9  -3  10   -2.02   21.97
  -9  -3  11   39.13   27.86
  -9  -3  12  153.77   32.31
  -9  -3  13   -0.47   31.52
  -9  -3  14  324.23   34.67
  -9  -3  15   -8.50   30.34
  -9  -3  17    0.37   27.79
  -9  -3  18  -23.80   27.87
  -9  -3  19   22.96   32.15
  -9  -3  20   33.75   35.70
  -9  -3  21   -8.23   35.49
  -9  -3  22   41.93   34.87
  -9  -3  23   14.26   30.62
  -9  -3  24   31.40   25.40
  -9  -3  25  -37.93   22.76
  -9  -2   8   -6.22   21.90
  -9  -2   9    7.70   19.21
  -9  -2  10  199.57   30.42
  -9  -2  11   60.50   22.18
  -9  -2  12   55.25   29.39
  -9  -2  13   33.56   26.34
  -9  -2  14   22.09   25.14
  -9  -2  15   37.38   30.86
  -9  -2  19  -12.52   27.58
  -9  -2  20   15.78   27.94
  -9  -2  22   27.27   27.99
  -9  -2  23   12.30   30.94
  -9  -2  24   -7.92   31.77
  -9  -2  25    5.07   23.90
  -9  -1   7  217.27   24.24
  -9  -1   8   -4.84   19.99
  -9  -1   9   32.70   20.93
  -9  -1  10   41.30   19.98
  -9  -1  11   34.39   24.61
  -9  -1  13  128.19   33.87
  -9  -1  14   41.93   24.89
  -9  -1  15   66.52   26.47
  -9  -1  18    5.63   31.33
  -9  -1  20   20.98   30.18
  -9  -1  21    4.92   28.21
  -9  -1  22    7.73   27.01
  -9  -1  23    4.82   27.68
  -9  -1  24  -25.47   32.45
  -9  -1  25   28.39   23.68
  -9  -1  26   -3.68   25.80
  -9   0  12  123.22   36.77
  -9   0  13   20.25   30.74
  -9   0  14  202.85   37.22
  -9   0  15   79.71   32.13
  -9   0  18   26.89   36.39
  -9   0  20   30.94   32.42
  -9   0  21  -23.86   27.50
  -9   0  22   31.61   27.34
  -9   0  23   -8.52   30.01
  -9   0  24    5.00   28.14
  -9   0  25  -13.60   22.73
  -9   1  14   -0.77   23.52
  -9   1  17   -6.26   31.09
  -9   1  19   14.01   32.51
  -9   1  20   48.19   28.32
  -9   1  22  -15.97   30.92
  -9   1  23   48.21   29.10
  -9   1  24  -10.24   23.94
  -9   2  18   27.70   27.20
  -9   2  19   -2.96   26.58
  -9   2  20   10.99   29.73
  -9   2  21  -14.11   33.15
  -9   2  22   -9.21   25.50
  -9   2  23   20.68   28.75
  -9   2  24   30.11   24.72
  -9   2  25  -11.04   25.44
  -9   3  17   -4.10   25.97
  -9   3  18  -18.80   33.17
  -9   3  19  -13.24   27.76
  -9   3  20   49.56   26.30
  -9   3  21   -3.63   30.72
  -9   3  22   21.07   26.04
  -9   3  23   -5.72   25.13
  -9   3  24   -6.42   22.70
  -9   4  17    6.51   24.11
  -9   4  18   28.48   31.08
  -9   4  19  -11.76   26.52
  -9   4  20   -8.71   24.11
  -9   4  21   39.74   32.48
  -9   4  22   17.95   23.04
  -9   4  23   30.25   28.52
  -9   5  18    5.05   25.09
  -9   5  19  -11.57   22.29
  -9   5  20   47.35   30.05
  -9   6  18   11.39   25.06
  -9   6  19    6.68   21.60
  -9   6  20    7.41   21.86
  -9   6  21   30.88   20.98
  -9   7  19   17.07   20.18
  -8 -11  14  -35.05   32.53
  -8 -11  15    4.86   32.60
  -8 -11  16    4.95   35.24
  -8 -11  17    9.82   32.97
  -8 -10  12   15.30   40.63
  -8 -10  13    7.44   39.34
  -8 -10  14   14.95   36.87
  -8 -10  15   50.94   37.33
  -8 -10  16   21.66   40.44
  -8 -10  17   -5.91   35.83
  -8 -10  18   14.88   30.88
  -8  -9  12   21.38   33.81
  -8  -9  14   17.06   41.17
  -8  -9  16   20.34   36.17
  -8  -9  17  -39.60   30.57
  -8  -9  18   27.32   36.96
  -8  -9  19   -3.38   31.87
  -8  -9  21    4.67   28.42
  -8  -8   9  -26.99   26.09
  -8  -8  10   31.65   32.44
  -8  -8  11   -1.70   28.56
  -8  -8  12    3.51   27.95
  -8  -8  14  -25.81   29.65
  -8  -8  15  -22.63   29.21
  -8  -8  16  -11.51   30.00
  -8  -8  17   58.69   38.99
  -8  -8  18   29.98   31.22
  -8  -8  20    4.58   30.08
  -8  -8  21  -22.78   35.90
  -8  -8  22  -10.83   32.90
  -8  -8  23  -41.30   28.77
  -8  -7   9   24.06   22.34
  -8  -7  10    6.28   28.22
  -8  -7  11   -9.25   28.19
  -8  -7  12   10.83   26.50
  -8  -7  13    7.05   27.00
  -8  -7  17   -1.24   28.00
  -8  -7  18   22.59   38.18
  -8  -7  19  -28.01   28.25
  -8  -7  20   57.34   36.75
  -8  -7  21   24.13   31.69
  -8  -7  22   32.53   28.13
  -8  -7  23   18.46   26.71
  -8  -6   9   -1.59   20.37
  -8  -6  10   76.61   27.90
  -8  -6  12   -9.89   28.10
  -8  -6  13   10.50   32.02
  -8  -6  14   11.53   32.38
  -8  -6  18   -3.50   28.64
  -8  -6  19   33.42   30.97
  -8  -6  20   14.65   36.77
  -8  -6  22   27.10   27.84
  -8  -6  23   20.28   26.74
  -8  -6  24   25.31   25.81
  -8  -6  25   -2.41   23.64
  -8  -5   8   39.41   19.26
  -8  -5   9   40.21   24.72
  -8  -5  11   25.29   27.38
  -8  -5  12  -14.09   29.23
  -8  -5  13   36.29   26.58
  -8  -5  14    5.41   24.85
  -8  -5  15   51.43   33.48
  -8  -5  19   40.36   33.83
  -8  -5  20   24.44   35.79
  -8  -5  21    8.52   28.98
  -8  -5  22    0.27   27.63
  -8  -5  24  -15.16   25.24
  -8  -5  25  -16.69   25.15
  -8  -5  26  -27.84   29.89
  -8  -4   8  134.23   25.25
  -8  -4   9  107.78   30.81
  -8  -4  10  401.36   30.15
  -8  -4  11   17.36   26.81
  -8  -4  12   14.39   24.77
  -8  -4  13   27.36   23.66
  -8  -4  14   68.69   32.44
  -8  -4  15    6.87   25.37
  -8  -4  16   -3.31   33.00
  -8  -4  19    5.37   32.42
  -8  -4  20   37.77   38.85
  -8  -4  21  -30.05   33.50
  -8  -4  23    9.91   30.57
  -8  -4  24   14.32   32.23
  -8  -4  25   31.62   32.36
  -8  -4  26  -15.83   23.61
  -8  -3   7   18.12   20.57
  -8  -3   8  247.77   26.19
  -8  -3   9  150.53   26.00
  -8  -3  10   61.26   20.19
  -8  -3  11   95.67   30.46
  -8  -3  12    3.33   21.35
  -8  -3  13  116.84   34.81
  -8  -3  14   18.81   24.41
  -8  -3  15   -1.77   26.67
  -8  -3  16   20.19   35.15
  -8  -3  17   -2.22   28.05
  -8  -3  19  -14.38   28.25
  -8  -3  20   48.72   31.36
  -8  -3  21   62.55   33.70
  -8  -3  22  -10.50   31.76
  -8  -3  23    9.35   29.44
  -8  -3  24   16.77   26.71
  -8  -3  25  -22.52   24.56
  -8  -3  26   21.61   29.82
  -8  -3  27  -14.86   22.00
  -8  -2   6  -14.04   17.07
  -8  -2   8   22.83   17.00
  -8  -2   9   78.65   22.21
  -8  -2  10  296.08   27.29
  -8  -2  11   25.04   21.52
  -8  -2  12   11.70   26.90
  -8  -2  14  164.81   31.81
  -8  -2  15   40.64   29.62
  -8  -2  16  -22.32   34.22
  -8  -2  17  220.04   41.31
  -8  -2  19   33.51   28.68
  -8  -2  20   14.44   28.55
  -8  -2  21   24.42   28.97
  -8  -2  23   -3.22   32.69
  -8  -2  24   37.76   35.04
  -8  -2  25  -12.04   25.58
  -8  -2  27   -1.76   25.58
  -8  -1   9   34.31   18.45
  -8  -1  10   58.76   23.86
  -8  -1  11  130.96   27.41
  -8  -1  12   10.19   20.28
  -8  -1  13   60.31   21.81
  -8  -1  14   34.13   23.46
  -8  -1  15   13.72   25.64
  -8  -1  16   19.25   28.73
  -8  -1  17  286.45   39.63
  -8  -1  19   16.90   32.04
  -8  -1  20   32.60   30.53
  -8  -1  21   11.81   28.75
  -8  -1  22   44.63   28.35
  -8  -1  23   48.75   28.64
  -8  -1  24   18.70   34.61
  -8  -1  25   -5.30   27.14
  -8  -1  26  -52.16   23.46
  -8  -1  27   -2.53   24.75
  -8   0  12   28.80   19.21
  -8   0  13  217.38   27.66
  -8   0  14   21.55   22.14
  -8   0  15  145.78   31.53
  -8   0  16  221.44   34.36
  -8   0  17  -13.51   26.93
  -8   0  19   66.02   35.13
  -8   0  21   41.12   30.52
  -8   0  22    6.30   27.67
  -8   0  23    5.80   28.66
  -8   0  24   36.32   35.67
  -8   0  25    9.63   25.48
  -8   0  26  -15.30   27.62
  -8   0  27   11.36   21.66
  -8   1  15   35.50   24.19
  -8   1  16   83.04   24.75
  -8   1  19   11.67   33.50
  -8   1  20    1.81   33.73
  -8   1  21   85.37   28.69
  -8   1  23   18.42   35.42
  -8   1  24   53.98   27.11
  -8   1  25  -12.68   26.93
  -8   1  26   -8.04   23.75
  -8   1  27   12.64   26.87
  -8   2  18   99.55   32.91
  -8   2  19   25.39   30.58
  -8   2  20   -5.30   26.25
  -8   2  21    6.81   28.59
  -8   2  22  -39.49   34.37
  -8   2  23   44.12   26.02
  -8   2  24   30.40   31.76
  -8   2  25  -14.26   23.51
  -8   2  26    5.79   29.53
  -8   3  18    3.53   24.44
  -8   3  19   11.57   26.63
  -8   3  20   11.04   34.28
  -8   3  21    5.09   26.19
  -8   3  22   19.02   28.74
  -8   3  23   38.93   27.75
  -8   3  24   -3.26   25.99
  -8   3  25   34.13   24.23
  -8   4  19   -3.31   24.09
  -8   4  20   -0.38   32.66
  -8   4  21   -0.44   25.21
  -8   4  22   -0.38   28.00
  -8   4  23    9.07   25.23
  -8   4  24  -14.72   28.07
  -8   4  25   -1.29   20.72
  -8   5  19   -0.92   25.26
  -8   5  20   41.85   26.61
  -8   5  21   13.67   23.84
  -8   5  22    3.84   26.96
  -8   5  23  -18.15   22.47
  -8   5  24   28.47   20.72
  -8   6  20    8.79   22.89
  -8   6  21    3.57   22.34
  -8   6  22   -2.14   23.44
  -8   6  23   25.91   19.36
  -8   7  21   -2.25   19.56
  -8   8  19  -12.44   18.98
  -8   8  20  -18.13   23.31
  -7 -11   9   49.33   34.45
  -7 -11  10   11.95   43.20
  -7 -11  11   22.01   34.83
  -7 -11  12   10.15   37.06
  -7 -11  13  -18.31   42.73
  -7 -11  14   34.05   43.32
  -7 -11  15  -10.47   43.20
  -7 -11  16   16.78   39.54
  -7 -11  17   13.28   32.47
  -7 -11  18  -13.27   32.03
  -7 -10   8    3.49   32.17
  -7 -10  11   -3.82   39.65
  -7 -10  12   46.67   34.92
  -7 -10  14   -3.61   37.59
  -7 -10  16   39.87   35.21
  -7 -10  17    3.53   34.81
  -7 -10  18   17.00   42.76
  -7 -10  19    7.33   32.27
  -7 -10  20   -3.96   38.25
  -7  -9  10   -9.72   29.92
  -7  -9  14    7.94   32.81
  -7  -9  15   -7.67   33.58
  -7  -9  17    4.22   42.98
  -7  -9  18   40.50   33.64
  -7  -9  19    4.04   38.66
  -7  -9  20  -38.07   31.61
  -7  -9  21   -9.29   40.11
  -7  -9  22   22.52   32.52
  -7  -8   7   10.31   24.38
  -7  -8   8   16.88   28.81
  -7  -8  10   34.06   27.65
  -7  -8  11    0.49   27.66
  -7  -8  13   25.76   37.67
  -7  -8  16    5.62   32.05
  -7  -8  17  -12.11   30.76
  -7  -8  19   -9.81   30.71
  -7  -8  20   15.27   41.29
  -7  -8  22   -1.84   29.41
  -7  -8  23   -6.77   30.59
  -7  -8  24   15.12   29.87
  -7  -7   7   12.82   19.48
  -7  -7   8   21.44   23.13
  -7  -7   9   -5.22   24.38
  -7  -7  10   38.26   25.68
  -7  -7  12   -2.52   24.66
  -7  -7  13   57.15   26.72
  -7  -7  14    3.80   27.06
  -7  -7  15    6.68   28.25
  -7  -7  17   -3.79   32.09
  -7  -7  18   32.21   30.38
  -7  -7  19  -27.32   35.20
  -7  -7  20  -36.09   31.30
  -7  -7  21   16.03   30.16
  -7  -7  22    7.11   34.12
  -7  -7  23  -18.72   37.45
  -7  -7  24   33.52   36.19
  -7  -7  25   17.17   33.20
  -7  -6   6   74.81   24.67
  -7  -6   7   -3.06   21.28
  -7  -6   8   -2.52   18.33
  -7  -6   9  105.04   28.94
  -7  -6  10    3.42   22.17
  -7  -6  11   -1.38   21.52
  -7  -6  12   44.57   23.28
  -7  -6  13    5.23   24.67
  -7  -6  14   -1.98   29.73
  -7  -6  15    2.99   32.96
  -7  -6  16   81.30   27.66
  -7  -6  18   30.86   29.16
  -7  -6  19   56.51   38.78
  -7  -6  20  -11.39   29.21
  -7  -6  21  -12.90   30.03
  -7  -6  22  -26.30   35.35
  -7  -6  23   18.01   37.68
  -7  -6  25   16.64   34.26
  -7  -6  26   -7.78   26.15
  -7  -5   6  -23.06   19.30
  -7  -5   7  -16.03   16.42
  -7  -5   8  -16.33   21.91
  -7  -5   9    2.55   18.67
  -7  -5  10   51.47   19.85
  -7  -5  11   18.91   20.65
  -7  -5  12   33.73   22.91
  -7  -5  13  -13.81   29.14
  -7  -5  14   45.40   26.78
  -7  -5  15   28.59   25.55
  -7  -5  16   -5.25   33.24
  -7  -5  17   -3.70   26.79
  -7  -5  19   20.01   33.47
  -7  -5  20  -28.25   27.91
  -7  -5  21  213.50   40.82
  -7  -5  22   35.15   32.81
  -7  -5  23    2.84   35.00
  -7  -5  24   19.29   33.57
  -7  -5  25   16.46   29.07
  -7  -5  26   -7.17   24.32
  -7  -5  27   27.66   24.55
  -7  -4   8  300.62   25.57
  -7  -4   9    1.15   20.14
  -7  -4  10   62.87   20.22
  -7  -4  11  -19.16   19.16
  -7  -4  12   53.41   24.34
  -7  -4  13   59.49   25.34
  -7  -4  14   34.67   23.94
  -7  -4  15    2.89   28.21
  -7  -4  16   61.87   27.93
  -7  -4  17   -7.84   26.11
  -7  -4  18   45.83   35.33
  -7  -4  20   70.26   28.93
  -7  -4  21  -20.88   27.81
  -7  -4  22   34.84   29.17
  -7  -4  23   19.70   28.30
  -7  -4  24   24.22   27.49
  -7  -4  25   21.08   26.26
  -7  -4  26   14.63   27.26
  -7  -4  27   10.79   29.00
  -7  -3   7   10.20   16.20
  -7  -3   8    6.95   15.98
  -7  -3   9  691.49   27.56
  -7  -3  10  144.72   27.32
  -7  -3  11   21.16   18.79
  -7  -3  12    7.02   26.72
  -7  -3  13   20.23   21.22
  -7  -3  14   30.31   27.18
  -7  -3  15  138.94   39.99
  -7  -3  16   23.74   24.80
  -7  -3  17  -18.26   26.97
  -7  -3  18  193.56   41.65
  -7  -3  20   45.36   31.55
  -7  -3  21   14.92   30.04
  -7  -3  22   11.91   29.89
  -7  -3  23   16.44   30.62
  -7  -3  25    7.26   35.10
  -7  -3  26   15.94   26.02
  -7  -3  27    7.01   24.22
  -7  -2   9  360.27   24.33
  -7  -2  10   -0.24   20.74
  -7  -2  11  205.51   24.12
  -7  -2  12  113.72   27.99
  -7  -2  13  -23.26   27.09
  -7  -2  14  -20.94   23.18
  -7  -2  15   20.31   22.93
  -7  -2  16   98.30   30.90
  -7  -2  17    1.73   26.56
  -7  -2  18  -11.01   29.34
  -7  -2  21   32.25   33.34
  -7  -2  22   27.04   31.08
  -7  -2  23   55.24   29.44
  -7  -2  24   50.52   27.50
  -7  -2  25    8.04   27.76
  -7  -2  26   10.38   33.64
  -7  -2  27   43.23   24.05
  -7  -2  28    4.52   28.47
  -7  -1  11   -9.07   19.82
  -7  -1  12   46.20   19.73
  -7  -1  13   22.02   19.79
  -7  -1  14   96.70   26.76
  -7  -1  15   64.29   22.45
  -7  -1  16  167.94   27.48
  -7  -1  17    9.83   24.22
  -7  -1  18    9.69   25.52
  -7  -1  21   35.48   29.46
  -7  -1  22    3.15   33.73
  -7  -1  23   18.24   36.54
  -7  -1  24    9.86   28.60
  -7  -1  25   28.33   26.90
  -7  -1  26    0.06   33.63
  -7  -1  27   -3.78   23.14
  -7  -1  28   32.72   28.80
  -7   0  13  -12.87   17.79
  -7   0  14  -22.21   19.55
  -7   0  15  446.40   31.78
  -7   0  16   33.23   25.92
  -7   0  17  -32.14   30.13
  -7   0  18   -1.41   33.29
  -7   0  21   -0.30   26.91
  -7   0  22   62.85   29.68
  -7   0  23  -13.53   36.49
  -7   0  24   -3.47   27.86
  -7   0  25    7.27   26.38
  -7   0  26   -7.45   31.46
  -7   0  27   22.86   23.95
  -7   0  28    9.29   23.48
  -7   1  16   36.52   21.97
  -7   1  17   44.60   23.45
  -7   1  18   39.03   28.00
  -7   1  20    1.64   27.39
  -7   1  22   29.80   31.34
  -7   1  23   21.58   32.96
  -7   1  24  -16.81   25.75
  -7   1  25   21.29   33.84
  -7   1  26   -8.52   23.64
  -7   1  27  -19.66   29.81
  -7   1  28  -10.60   21.25
  -7   2  17  165.67   29.09
  -7   2  20  -25.69   25.06
  -7   2  21   39.61   29.31
  -7   2  22    4.73   31.76
  -7   2  23   46.27   26.34
  -7   2  24   62.30   35.33
  -7   2  25   22.42   25.05
  -7   2  26   26.44   32.22
  -7   2  27   -4.58   22.24
  -7   2  28   -5.33   20.14
  -7   3  19   16.75   23.61
  -7   3  20    4.82   32.42
  -7   3  21  160.76   35.76
  -7   3  22   64.90   28.04
  -7   3  23   54.22   29.94
  -7   3  24   -6.01   25.76
  -7   3  26    3.49   27.96
  -7   3  27   31.20   22.17
  -7   4  20   39.77   25.81
  -7   4  21  -12.80   28.87
  -7   4  22   -9.05   24.79
  -7   4  24   34.77   25.36
  -7   4  25    1.03   24.58
  -7   4  26  -30.19   28.98
  -7   5  20   -2.50   26.22
  -7   5  21   -0.94   24.80
  -7   5  22   17.74   27.40
  -7   5  23   -9.53   23.81
  -7   5  24   52.19   31.44
  -7   6  21   -0.04   24.10
  -7   6  22  -20.13   22.39
  -7   6  23   10.86   28.70
  -7   6  24   -7.34   20.74
  -7   7  21    0.84   20.38
  -7   7  22   10.51   21.49
  -7   7  23    7.04   24.97
  -7   8  21  -14.70   22.74
  -7   8  22    2.85   19.21
  -6 -11   9   44.36   36.87
  -6 -11  10   34.14   40.19
  -6 -11  11  -31.41   35.93
  -6 -11  14   22.39   41.05
  -6 -11  15   40.85   41.25
  -6 -11  16    9.06   44.53
  -6 -11  17  -16.19   38.52
  -6 -11  19   -4.22   38.99
  -6 -11  20  -43.19   28.77
  -6 -10   4   16.70   29.76
  -6 -10   5  227.50   50.55
  -6 -10   8   18.07   34.14
  -6 -10   9    4.40   35.34
  -6 -10  10   10.22   40.27
  -6 -10  12  -25.92   34.48
  -6 -10  13   -8.26   37.60
  -6 -10  14  -20.45   39.66
  -6 -10  15   36.79   39.98
  -6 -10  16  -30.39   36.22
  -6 -10  17   -2.88   34.92
  -6 -10  18  -21.85   42.69
  -6 -10  19    6.18   35.69
  -6 -10  20   13.07   37.44
  -6 -10  21  -30.24   30.24
  -6 -10  22   17.75   31.80
  -6  -9   4  -30.91   32.22
  -6  -9   5   40.68   27.37
  -6  -9   7   71.55   28.61
  -6  -9   8   22.37   30.70
  -6  -9   9    8.37   39.16
  -6  -9  10  -10.71   29.92
  -6  -9  12    9.53   39.90
  -6  -9  15   33.67   35.44
  -6  -9  16   58.70   42.04
  -6  -9  17   70.10   43.47
  -6  -9  18   65.03   34.95
  -6  -9  19   -5.32   39.25
  -6  -9  20   42.02   34.35
  -6  -9  21   53.44   42.86
  -6  -9  22   -6.54   31.86
  -6  -9  23   26.57   29.75
  -6  -8   5  298.31   33.39
  -6  -8   6   -5.75   22.81
  -6  -8   7   20.45   24.15
  -6  -8   8   42.17   30.13
  -6  -8   9  -19.44   25.51
  -6  -8  11   10.84   26.80
  -6  -8  12   25.31   29.91
  -6  -8  13   19.00   34.11
  -6  -8  14   11.13   35.56
  -6  -8  17  -16.26   32.08
  -6  -8  18   -0.73   41.46
  -6  -8  19   16.99   32.03
  -6  -8  21    3.88   32.38
  -6  -8  22   36.00   31.81
  -6  -8  23    8.38   35.55
  -6  -8  25  -33.17   31.56
  -6  -7   7  272.64   28.12
  -6  -7   8   -8.16   25.25
  -6  -7   9  193.25   29.75
  -6  -7  10   34.28   29.22
  -6  -7  11  -24.41   23.44
  -6  -7  12   17.51   24.06
  -6  -7  13   -2.06   24.89
  -6  -7  14  244.80   36.01
  -6  -7  15  166.55   46.74
  -6  -7  16  -13.33   37.66
  -6  -7  18   31.11   32.33
  -6  -7  19   -8.41   32.17
  -6  -7  21   -6.67   30.07
  -6  -7  22   26.31   34.82
  -6  -7  24   68.05   36.97
  -6  -7  26    0.23   32.16
  -6  -6   6   73.08   23.95
  -6  -6   7    4.38   18.28
  -6  -6   8  180.04   25.65
  -6  -6   9   30.94   21.44
  -6  -6  10  349.25   31.47
  -6  -6  11   -9.81   23.15
  -6  -6  12   20.94   24.15
  -6  -6  13  -20.59   26.71
  -6  -6  14   48.54   33.02
  -6  -6  15   28.33   27.72
  -6  -6  16   15.63   26.86
  -6  -6  17  -10.96   36.94
  -6  -6  19   27.98   38.44
  -6  -6  21   -5.01   29.64
  -6  -6  22   47.14   35.35
  -6  -6  23   -1.61   38.09
  -6  -6  25  -19.14   35.76
  -6  -6  27  -15.49   24.07
  -6  -5   8   -4.34   20.54
  -6  -5   9   15.29   21.24
  -6  -5  10   31.59   20.07
  -6  -5  11   -3.93   20.69
  -6  -5  13   28.49   28.55
  -6  -5  14    5.23   23.12
  -6  -5  16   14.08   28.97
  -6  -5  17  -28.40   27.41
  -6  -5  18  106.70   29.46
  -6  -5  22   40.18   32.48
  -6  -5  23   17.54   35.98
  -6  -5  24   10.37   36.29
  -6  -5  25  -33.83   32.31
  -6  -5  26   22.00   27.86
  -6  -5  27   -3.08   23.72
  -6  -4   8  606.28   25.89
  -6  -4   9   94.49   23.90
  -6  -4  11    8.22   18.83
  -6  -4  12  191.34   30.63
  -6  -4  13   17.84   22.08
  -6  -4  14   42.24   23.43
  -6  -4  15   -4.46   25.17
  -6  -4  16   45.98   27.80
  -6  -4  17   14.07   25.30
  -6  -4  18   24.17   33.33
  -6  -4  19   35.86   32.70
  -6  -4  21   -3.80   27.43
  -6  -4  22   28.47   28.63
  -6  -4  23   85.96   30.04
  -6  -4  24   13.57   28.64
  -6  -4  25  -18.63   26.53
  -6  -4  26   28.94   26.43
  -6  -4  27  -15.74   31.39
  -6  -4  28   19.30   23.32
  -6  -3  10   -2.98   22.53
  -6  -3  11   44.74   18.41
  -6  -3  13   16.05   20.02
  -6  -3  14   55.94   27.19
  -6  -3  16   34.22   23.61
  -6  -3  17   16.58   27.12
  -6  -3  19  -19.15   31.83
  -6  -3  22   28.29   29.13
  -6  -3  23  -10.54   28.88
  -6  -3  24   11.69   30.34
  -6  -3  25   29.99   35.70
  -6  -3  26   -4.54   30.07
  -6  -3  27    6.01   24.62
  -6  -2   9   82.34   23.12
  -6  -2  10  106.49   21.00
  -6  -2  11  134.28   24.76
  -6  -2  12   13.86   24.34
  -6  -2  13   15.86   20.90
  -6  -2  14   31.65   20.28
  -6  -2  16   -4.66   24.07
  -6  -2  17   92.49   29.40
  -6  -2  18   37.49   32.82
  -6  -2  19  154.95   40.85
  -6  -2  20   30.24   37.57
  -6  -2  22  -13.42   35.62
  -6  -2  23   -1.44   31.73
  -6  -2  24   -2.98   27.98
  -6  -2  25   32.04   26.82
  -6  -2  26   36.41   30.55
  -6  -2  27   -1.56   26.84
  -6  -2  28  119.42   38.62
  -6  -2  29   12.98   22.00
  -6  -1  12  127.58   24.50
  -6  -1  13   11.70   19.34
  -6  -1  14    3.61   21.18
  -6  -1  15  229.07   31.54
  -6  -1  16   -2.92   24.38
  -6  -1  17  101.33   33.04
  -6  -1  20   92.34   27.25
  -6  -1  22   28.32   28.00
  -6  -1  23   83.09   33.00
  -6  -1  24   20.21   36.46
  -6  -1  25  -12.48   26.86
  -6  -1  26   14.45   27.02
  -6  -1  27   41.06   30.79
  -6  -1  28  -22.22   22.51
  -6  -1  29   13.63   21.81
  -6   0  14   -1.75   22.34
  -6   0  15   -3.78   20.80
  -6   0  16    5.02   21.22
  -6   0  18  144.43   32.07
  -6   0  19   56.91   28.06
  -6   0  20   20.34   35.02
  -6   0  22   31.52   27.30
  -6   0  23   69.62   28.45
  -6   0  24  -13.18   36.26
  -6   0  25   17.07   27.42
  -6   0  26   -2.55   26.37
  -6   0  27    7.99   26.88
  -6   0  28   18.93   25.12
  -6   0  29    4.80   20.35
  -6   1  16   -4.22   21.04
  -6   1  17  405.62   34.39
  -6   1  18   15.25   24.01
  -6   1  19   43.64   23.90
  -6   1  22  -23.31   25.66
  -6   1  23    1.82   28.00
  -6   1  24   32.23   34.11
  -6   1  25   45.18   26.13
  -6   1  26   55.45   33.95
  -6   1  27    7.45   23.59
  -6   1  28   -4.63   24.56
  -6   1  29  -23.79   25.34
  -6   2  18  119.17   33.36
  -6   2  19   56.55   23.41
  -6   2  21   27.55   27.57
  -6   2  22   12.75   25.90
  -6   2  23   -4.31   34.22
  -6   2  24   37.77   26.06
  -6   2  25    6.68   32.18
  -6   2  26    3.73   24.35
  -6   2  28   23.05   24.16
  -6   3  21   36.81   25.26
  -6   3  22   33.07   33.09
  -6   3  23   20.49   25.16
  -6   3  24   28.69   33.75
  -6   3  25    8.18   24.85
  -6   3  26    8.66   27.07
  -6   3  27  -11.18   27.20
  -6   3  28   16.98   22.17
  -6   4  20    7.20   27.05
  -6   4  21   24.42   24.98
  -6   4  22   -2.57   27.24
  -6   4  23   29.02   25.84
  -6   4  24   27.49   31.17
  -6   4  25  -10.85   23.43
  -6   4  26   31.23   26.04
  -6   4  27   14.58   29.28
  -6   5  21  -18.71   23.84
  -6   5  22    5.67   29.52
  -6   5  24   -5.36   30.93
  -6   5  25   -2.49   26.16
  -6   5  26    6.44   23.07
  -6   5  27  -38.60   21.16
  -6   6  21  172.41   38.28
  -6   6  22   34.25   25.52
  -6   6  23   -7.63   28.95
  -6   6  24  -10.39   23.13
  -6   6  25   -6.84   22.43
  -6   6  26  -20.50   22.09
  -6   7  22    5.05   29.09
  -6   7  23  -12.82   21.88
  -6   7  24   -5.70   20.08
  -6   8  22   -9.33   22.52
  -6   8  23   -2.58   23.80
  -6   9  21   -3.39   24.38
  -5 -11   7   18.59   40.11
  -5 -11  10  -16.75   46.81
  -5 -11  13  -16.27   44.55
  -5 -11  14   16.90   49.05
  -5 -11  15    2.93   48.08
  -5 -11  16   49.57   42.10
  -5 -11  17   36.47   36.18
  -5 -11  18    1.30   36.40
  -5 -11  19   38.49   39.02
  -5 -10   6  184.17   47.27
  -5 -10   7  -24.97   32.56
  -5 -10   8   24.54   34.36
  -5 -10  10  -19.00   34.56
  -5 -10  13   14.90   37.81
  -5 -10  14  158.12   46.64
  -5 -10  15   27.34   37.91
  -5 -10  16   32.02   38.84
  -5 -10  20   38.56   43.04
  -5 -10  22  -17.36   29.60
  -5  -9   2    2.57   28.79
  -5  -9   3   11.28   25.81
  -5  -9   4    9.39   32.70
  -5  -9   5   -3.54   32.50
  -5  -9   6   16.94   31.26
  -5  -9   7   61.05   34.83
  -5  -9   8   65.38   37.32
  -5  -9   9  -11.09   29.60
  -5  -9  10   25.30   40.94
  -5  -9  11  297.53   50.92
  -5  -9  13   71.54   39.04
  -5  -9  16   -0.33   36.08
  -5  -9  17   40.78   35.10
  -5  -9  18   45.90   41.36
  -5  -9  20   -7.41   35.60
  -5  -9  21  -15.28   34.82
  -5  -9  22  -30.10   42.46
  -5  -9  23   17.84   34.23
  -5  -9  24  -34.81   29.83
  -5  -8   2  109.83   36.21
  -5  -8   3   53.05   28.78
  -5  -8   4   -2.08   22.49
  -5  -8   5   19.76   25.46
  -5  -8   7    7.94   26.91
  -5  -8   9    0.30   28.37
  -5  -8  10    2.62   25.53
  -5  -8  11  -19.24   35.08
  -5  -8  12   10.19   30.99
  -5  -8  13   29.13   29.77
  -5  -8  14   13.15   30.54
  -5  -8  15   43.44   33.32
  -5  -8  17  -19.18   36.70
  -5  -8  18   30.01   32.44
  -5  -8  19  -10.91   42.68
  -5  -8  20   61.81   33.16
  -5  -8  21   22.22   44.42
  -5  -8  22  -23.35   33.58
  -5  -8  23    2.61   31.76
  -5  -8  24   21.87   31.24
  -5  -8  25  -47.31   28.17
  -5  -7   4   35.64   19.67
  -5  -7   5    3.51   19.82
  -5  -7   6  106.24   28.60
  -5  -7   8   19.19   20.12
  -5  -7   9   10.29   27.68
  -5  -7  10   91.71   27.94
  -5  -7  12   11.10   28.55
  -5  -7  14  346.77   40.80
  -5  -7  15    4.40   28.80
  -5  -7  16  202.83   44.02
  -5  -7  19    6.48   32.01
  -5  -7  20   55.55   33.29
  -5  -7  21  -24.96   37.61
  -5  -7  22    6.50   30.98
  -5  -7  23    3.58   31.27
  -5  -7  24  -15.37   32.03
  -5  -7  26    3.11   27.80
  -5  -6   6  173.29   25.43
  -5  -6   7   20.87   23.06
  -5  -6   8   15.00   18.30
  -5  -6   9    4.01   23.48
  -5  -6  10   -1.78   19.25
  -5  -6  12   21.20   21.82
  -5  -6  13   17.26   22.50
  -5  -6  14   25.41   23.85
  -5  -6  15    6.89   28.52
  -5  -6  16   -4.83   31.49
  -5  -6  18  -11.44   37.66
  -5  -6  20   -7.69   35.75
  -5  -6  21  -18.86   32.56
  -5  -6  22   51.22   29.70
  -5  -6  23    8.84   29.91
  -5  -6  24   -3.69   30.48
  -5  -6  25  -36.85   28.94
  -5  -6  26   26.68   27.60
  -5  -6  27   -0.92   25.25
  -5  -5   8   -0.26   19.64
  -5  -5  10   14.93   18.32
  -5  -5  11   22.23   19.24
  -5  -5  12    6.67   19.50
  -5  -5  13   30.09   21.76
  -5  -5  14  210.59   32.75
  -5  -5  15   -3.78   23.81
  -5  -5  16  160.59   34.36
  -5  -5  17   -2.05   28.23
  -5  -5  18   19.27   28.83
  -5  -5  19   16.68   27.99
  -5  -5  21   15.86   32.33
  -5  -5  22   23.45   29.27
  -5  -5  23   -5.36   28.71
  -5  -5  24   19.60   28.85
  -5  -5  25   51.33   28.08
  -5  -5  26   44.85   27.38
  -5  -5  27   33.50   29.08
  -5  -5  28   10.45   28.02
  -5  -4   9  201.32   25.58
  -5  -4  10  253.50   27.00
  -5  -4  11   24.16   21.37
  -5  -4  13  -13.31   21.48
  -5  -4  14  -16.21   22.41
  -5  -4  15   29.12   23.10
  -5  -4  16   -6.13   24.21
  -5  -4  17   34.68   29.71
  -5  -4  18   -8.57   24.37
  -5  -4  19   58.04   28.81
  -5  -4  20    5.84   36.49
  -5  -4  22   21.77   30.45
  -5  -4  23  -22.21   28.98
  -5  -4  24   48.34   28.89
  -5  -4  25   27.35   29.81
  -5  -4  26   15.05   34.04
  -5  -4  27   -2.03   28.78
  -5  -4  29  -48.77   27.80
  -5  -3  10  187.04   22.01
  -5  -3  11  810.24   29.66
  -5  -3  12  169.76   25.77
  -5  -3  14   22.66   19.80
  -5  -3  15   42.92   25.51
  -5  -3  16  149.75   37.60
  -5  -3  17   17.89   23.38
  -5  -3  18   42.65   25.12
  -5  -3  19   35.99   29.06
  -5  -3  23  -35.62   36.86
  -5  -3  25   61.85   31.16
  -5  -3  26  -11.53   26.01
  -5  -3  27   30.17   26.52
  -5  -3  28   26.27   30.23
  -5  -3  29    4.04   22.23
  -5  -2  12  254.37   26.10
  -5  -2  13  541.26   30.28
  -5  -2  14   26.43   22.09
  -5  -2  15   -1.11   20.29
  -5  -2  16   28.74   20.98
  -5  -2  18   20.39   24.38
  -5  -2  19   35.43   26.53
  -5  -2  20   54.39   28.81
  -5  -2  21   50.47   28.88
  -5  -2  23   14.29   27.64
  -5  -2  24  -15.10   26.29
  -5  -2  25   -1.97   28.97
  -5  -2  28  -19.43   25.97
  -5  -1  11   76.71   20.62
  -5  -1  12  242.56   22.82
  -5  -1  13  563.57   26.99
  -5  -1  14   18.12   18.79
  -5  -1  15   37.73   20.32
  -5  -1  16   -9.45   20.93
  -5  -1  17   10.02   22.24
  -5  -1  18   -4.78   22.67
  -5  -1  20   52.73   25.39
  -5  -1  21   37.73   27.18
  -5  -1  24   74.45   31.00
  -5  -1  25   35.04   26.98
  -5  -1  26   -6.00   28.87
  -5  -1  27   12.96   27.69
  -5  -1  28   53.57   24.81
  -5  -1  29  -25.24   21.69
  -5   0  14    6.33   21.73
  -5   0  15   -9.25   21.51
  -5   0  16   -9.32   19.53
  -5   0  18   10.40   21.88
  -5   0  19   42.33   26.46
  -5   0  20   12.17   32.98
  -5   0  21    1.91   28.21
  -5   0  23   -2.10   27.57
  -5   0  25   19.86   26.65
  -5   0  26   -6.66   27.57
  -5   0  27    7.17   26.11
  -5   0  28  -18.96   25.26
  -5   0  29   13.11   20.85
  -5   1  16   85.05   21.15
  -5   1  17   -7.66   21.80
  -5   1  18   26.91   27.12
  -5   1  19  121.49   29.63
  -5   1  20   34.03   24.54
  -5   1  21   27.12   33.70
  -5   1  23   16.37   26.28
  -5   1  24   -1.49   34.11
  -5   1  25    7.33   25.43
  -5   1  26   12.62   32.80
  -5   1  27    6.91   23.80
  -5   1  28   35.56   27.85
  -5   1  29  -15.00   23.33
  -5   2  18    4.62   23.90
  -5   2  19  189.10   32.08
  -5   2  20  152.90   30.92
  -5   2  23   16.39   29.28
  -5   2  24    6.73   26.43
  -5   2  25   21.28   27.27
  -5   2  26    9.17   25.22
  -5   2  27  -19.51   29.55
  -5   2  28    3.28   22.06
  -5   2  29   -6.50   19.38
  -5   3  20   -1.62   24.78
  -5   3  22   15.32   25.56
  -5   3  23   81.87   27.42
  -5   3  24    4.91   26.54
  -5   3  25    4.79   25.05
  -5   3  26    0.10   30.82
  -5   3  27   12.80   23.06
  -5   3  28  -14.18   20.62
  -5   3  29  -11.32   19.81
  -5   4  21   -2.70   26.29
  -5   4  22    4.30   23.56
  -5   4  23    7.36   31.03
  -5   4  24   34.76   24.19
  -5   4  25   44.70   28.91
  -5   4  26   13.56   27.21
  -5   4  27    1.94   22.66
  -5   4  28   22.86   21.52
  -5   5  21   -7.06   23.10
  -5   5  22   28.18   24.40
  -5   5  23   -3.84   29.93
  -5   5  24   13.05   24.01
  -5   5  25  -22.56   25.11
  -5   5  26  -17.60   29.90
  -5   5  27   -0.68   28.68
  -5   6  22    3.82   23.60
  -5   6  23   24.71   27.02
  -5   6  24   37.97   32.14
  -5   6  25   -1.63   25.69
  -5   6  26   28.24   24.57
  -5   6  27  -12.46   22.60
  -5   7  22   44.86   27.80
  -5   7  23  -14.47   28.96
  -5   7  24   -0.92   23.99
  -5   7  25   -3.67   22.55
  -5   8  22   -0.86   24.52
  -5   8  24   -5.41   23.51
  -5  10  21  -11.84   19.64
  -4 -11   7    0.33   39.22
  -4 -11  11   25.92   43.34
  -4 -11  12  -38.97   48.33
  -4 -11  13   23.07   41.10
  -4 -11  14  -30.94   37.79
  -4 -11  15   41.69   39.21
  -4 -11  16   -1.35   41.59
  -4 -11  17   10.27   49.06
  -4 -11  18  -10.76   35.95
  -4 -11  19   49.78   36.78
  -4 -11  20   22.20   34.78
  -4 -11  21   43.43   39.08
  -4 -10   5  158.43   52.44
  -4 -10   6   31.59   37.80
  -4 -10   8   26.18   36.62
  -4 -10  10   43.38   41.01
  -4 -10  11    6.12   42.31
  -4 -10  14   44.67   40.32
  -4 -10  15  -36.08   38.78
  -4 -10  16   -6.55   37.30
  -4 -10  18    2.11   46.90
  -4 -10  19   21.88   38.81
  -4 -10  21  -32.93   33.20
  -4 -10  23   -9.05   34.73
  -4  -9   2   81.33   27.68
  -4  -9   4  131.21   37.87
  -4  -9   5   42.88   27.71
  -4  -9   6  430.49   39.00
  -4  -9   7   63.79   29.56
  -4  -9   8   88.51   37.38
  -4  -9   9   63.90   33.16
  -4  -9  11  -16.13   31.55
  -4  -9  12  -12.21   39.63
  -4  -9  13   15.55   45.90
  -4  -9  17  -13.66   37.71
  -4  -9  18   19.11   36.27
  -4  -9  19   -0.52   47.39
  -4  -9  21   57.04   46.53
  -4  -9  22   27.89   34.39
  -4  -9  23  -12.38   31.38
  -4  -9  24   18.84   31.11
  -4  -8   3   38.57   27.63
  -4  -8   5    4.92   30.80
  -4  -8   6   25.21   31.91
  -4  -8   8  129.19   34.33
  -4  -8   9  -14.20   26.76
  -4  -8  11   43.16   35.18
  -4  -8  12   49.60   29.06
  -4  -8  13  -17.11   28.00
  -4  -8  14   21.23   30.06
  -4  -8  15   39.50   31.54
  -4  -8  19   -8.52   34.71
  -4  -8  20   49.25   38.75
  -4  -8  21   28.46   36.52
  -4  -8  22   46.18   33.84
  -4  -8  24   34.55   41.85
  -4  -8  25   18.53   38.97
  -4  -8  26  -28.47   31.22
  -4  -7   4    5.98   20.51
  -4  -7   5   50.83   21.04
  -4  -7   6  497.98   30.91
  -4  -7   7   39.46   20.89
  -4  -7   9    7.61   28.35
  -4  -7  14   37.46   33.29
  -4  -7  15   50.67   30.60
  -4  -7  17   51.19   30.61
  -4  -7  19   20.69   30.51
  -4  -7  20   38.89   42.10
  -4  -7  21  -21.73   31.85
  -4  -7  22    5.17   32.53
  -4  -7  23   -7.06   39.24
  -4  -7  24   -0.62   39.40
  -4  -7  25   -0.82   37.88
  -4  -7  26  -20.63   36.92
  -4  -7  27  -17.14   27.98
  -4  -6   7  219.23   26.56
  -4  -6   8  247.15   23.38
  -4  -6   9   60.59   25.05
  -4  -6  11   23.54   19.84
  -4  -6  12  150.99   28.03
  -4  -6  13  112.41   32.27
  -4  -6  14    7.32   22.86
  -4  -6  15   -5.67   25.37
  -4  -6  16   37.31   34.44
  -4  -6  17   10.42   26.74
  -4  -6  18  159.13   46.66
  -4  -6  21    3.31   29.52
  -4  -6  23   63.32   37.98
  -4  -6  24   70.46   40.25
  -4  -6  25   47.44   38.55
  -4  -6  26    6.34   37.00
  -4  -6  28  -13.15   24.48
  -4  -5   8   27.87   21.22
  -4  -5   9  108.17   25.33
  -4  -5  10    9.71   17.82
  -4  -5  11    2.36   18.35
  -4  -5  12   79.87   21.21
  -4  -5  14   42.94   26.66
  -4  -5  15  134.90   37.02
  -4  -5  16   32.66   23.63
  -4  -5  17  143.38   41.83
  -4  -5  18   63.52   26.34
  -4  -5  19   11.42   31.21
  -4  -5  23  124.19   33.59
  -4  -5  24   57.67   35.54
  -4  -5  25   12.85   34.42
  -4  -5  26   39.83   30.01
  -4  -5  27  -31.13   25.43
  -4  -5  28   26.98   26.97
  -4  -4  10  307.37   27.11
  -4  -4  11   43.95   19.80
  -4  -4  12    1.70   18.12
  -4  -4  13  336.29   29.52
  -4  -4  14  126.52   30.33
  -4  -4  15   32.39   21.64
  -4  -4  16  222.91   33.53
  -4  -4  18   59.25   25.12
  -4  -4  23   27.44   28.12
  -4  -4  24  -14.53   27.91
  -4  -4  25   70.71   28.07
  -4  -4  26   15.84   26.84
  -4  -4  27   18.88   28.81
  -4  -4  28   12.78   29.37
  -4  -4  29   27.42   23.32
  -4  -3  11   15.58   19.40
  -4  -3  12  232.79   25.75
  -4  -3  13  118.51   27.07
  -4  -3  14  415.20   27.79
  -4  -3  15  463.44   32.51
  -4  -3  16   70.45   22.00
  -4  -3  18   26.13   28.21
  -4  -3  19   37.90   33.02
  -4  -3  20   46.55   28.86
  -4  -3  23  178.61   38.62
  -4  -3  24    3.57   28.68
  -4  -3  25   31.77   31.30
  -4  -3  26   15.22   34.91
  -4  -3  27   -5.75   26.02
  -4  -3  28  -15.46   24.03
  -4  -2  11   15.36   16.83
  -4  -2  12   39.94   23.10
  -4  -2  13   48.74   19.02
  -4  -2  14  -15.28   17.72
  -4  -2  15  159.64   25.99
  -4  -2  17   -0.99   27.51
  -4  -2  18    4.43   30.21
  -4  -2  20   17.70   30.60
  -4  -2  24   27.21   31.64
  -4  -2  25   50.17   27.92
  -4  -2  26   -5.31   25.64
  -4  -2  27   -6.25   32.07
  -4  -2  28   -7.10   23.66
  -4  -2  29   -7.76   27.02
  -4  -2  30  -17.17   19.46
  -4  -1  12   24.82   17.97
  -4  -1  13   60.79   18.95
  -4  -1  14   79.65   24.83
  -4  -1  15  106.25   27.41
  -4  -1  16   20.45   22.63
  -4  -1  17   73.67   25.73
  -4  -1  18   13.30   27.85
  -4  -1  19   79.25   31.54
  -4  -1  20  144.17   36.85
  -4  -1  22    7.87   26.02
  -4  -1  24  -23.93   27.40
  -4  -1  25  -23.49   34.03
  -4  -1  26   14.95   26.85
  -4  -1  27   19.39   26.06
  -4  -1  28  -10.00   25.74
  -4  -1  29   -8.91   23.89
  -4  -1  30   -0.19   19.10
  -4   0  14  121.07   22.59
  -4   0  15  113.61   19.83
  -4   0  17   30.76   22.73
  -4   0  19   19.87   24.29
  -4   0  20   12.46   22.90
  -4   0  21   10.06   24.62
  -4   0  22   -0.48   30.73
  -4   0  24   23.92   25.56
  -4   0  25   27.42   29.33
  -4   0  26    0.14   27.80
  -4   0  27  116.93   34.33
  -4   0  28    3.84   25.34
  -4   0  29  -43.79   25.44
  -4   0  30    1.37   19.74
  -4   1  16   32.22   17.61
  -4   1  18   45.73   20.22
  -4   1  19  188.72   29.23
  -4   1  21   -0.85   24.63
  -4   1  24    0.30   25.68
  -4   1  25    1.74   28.42
  -4   1  26    9.32   25.82
  -4   1  27   10.89   27.23
  -4   1  28   11.74   22.30
  -4   1  29   15.97   23.30
  -4   2  18   29.31   24.22
  -4   2  19   42.88   20.79
  -4   2  20   22.30   23.03
  -4   2  21   41.68   27.08
  -4   2  24   19.63   24.59
  -4   2  26   31.13   24.27
  -4   2  27   18.38   26.06
  -4   2  28   50.56   27.13
  -4   2  29  -17.63   20.35
  -4   2  30    2.21   19.21
  -4   3  21   17.74   22.91
  -4   3  23    6.54   23.76
  -4   3  24   34.60   29.25
  -4   3  25  -12.67   22.98
  -4   3  26    6.86   29.19
  -4   3  27   24.82   25.22
  -4   3  28  -13.18   20.53
  -4   3  29   14.31   19.42
  -4   4  22   41.06   23.77
  -4   4  23   -8.70   27.89
  -4   4  24    9.23   22.85
  -4   4  25    0.69   26.69
  -4   4  26    3.10   27.89
  -4   4  27  -31.91   21.72
  -4   4  28   26.59   20.87
  -4   4  29    6.66   20.08
  -4   5  22   48.72   27.36
  -4   5  23   26.01   24.26
  -4   5  24   28.09   22.96
  -4   5  25    9.84   26.73
  -4   5  26   25.42   29.69
  -4   5  27    7.37   26.29
  -4   5  28  -15.72   25.57
  -4   6  22    3.25   24.47
  -4   6  23   72.87   30.49
  -4   6  24   44.22   25.18
  -4   6  25   11.66   24.33
  -4   6  26  -12.72   24.50
  -4   7  22   10.67   25.62
  -4   7  23   13.88   25.62
  -4   7  24   43.73   27.58
  -4   7  25  -28.35   28.66
  -4   7  26  -37.28   27.65
  -4   8  22    0.19   24.36
  -4   8  23   45.15   25.06
  -4   9  22    8.39   24.77
  -4   9  23   -8.44   22.63
  -4  10  22    1.92   20.41
  -3 -11  11   17.52   49.34
  -3 -11  15   21.70   39.08
  -3 -11  17  -16.08   47.81
  -3 -11  18   23.87   39.50
  -3 -11  19  -15.98   34.73
  -3 -11  20    6.09   38.20
  -3 -10   7   -4.73   43.69
  -3 -10   8  114.40   38.08
  -3 -10  11  -21.50   44.24
  -3 -10  14   31.79   38.98
  -3 -10  15   37.37   39.77
  -3 -10  16   10.23   38.36
  -3 -10  17   -7.25   38.13
  -3 -10  20    9.95   37.34
  -3 -10  21   52.49   35.39
  -3 -10  22   -8.52   42.67
  -3 -10  23   22.53   34.73
  -3  -9   2    2.72   27.90
  -3  -9   4  185.38   39.62
  -3  -9   6    9.85   29.52
  -3  -9   8    3.23   41.05
  -3  -9   9   26.12   31.44
  -3  -9  10  108.82   43.00
  -3  -9  11   26.30   33.18
  -3  -9  12   21.80   36.20
  -3  -9  13    1.01   42.84
  -3  -9  17    2.10   37.72
  -3  -9  18    8.70   37.83
  -3  -9  19   10.49   50.98
  -3  -9  20  -13.05   35.45
  -3  -9  22   28.20   34.83
  -3  -9  23    1.02   32.24
  -3  -9  24   33.59   31.21
  -3  -8   1   -4.61   26.11
  -3  -8   2  126.95   32.28
  -3  -8   3   18.69   31.27
  -3  -8   4   57.22   24.60
  -3  -8   5   58.32   25.94
  -3  -8   7   89.91   26.40
  -3  -8   8  293.02   35.29
  -3  -8   9   90.77   36.13
  -3  -8  10  135.28   32.72
  -3  -8  11   35.07   31.54
  -3  -8  12   64.85   37.70
  -3  -8  13    4.80   32.61
  -3  -8  15   12.86   34.72
  -3  -8  16   25.08   42.07
  -3  -8  18   24.67   34.40
  -3  -8  19  -35.82   38.11
  -3  -8  20   69.36   37.30
  -3  -8  21  -18.74   39.43
  -3  -8  22   28.79   34.17
  -3  -8  23  -13.78   36.92
  -3  -8  24   20.50   41.89
  -3  -8  25  -24.34   39.06
  -3  -7   4  293.28   33.76
  -3  -7   6   -8.28   21.67
  -3  -7   7  245.00   31.64
  -3  -7   8    7.88   28.33
  -3  -7   9    4.40   21.38
  -3  -7  10  -21.19   29.56
  -3  -7  11   -3.52   23.12
  -3  -7  12  -11.39   23.29
  -3  -7  13  -10.49   24.82
  -3  -7  14    1.41   26.43
  -3  -7  15   14.26   27.43
  -3  -7  17   57.53   37.72
  -3  -7  20  -27.40   37.39
  -3  -7  22    5.02   32.25
  -3  -7  23    9.73   38.36
  -3  -7  26    4.90   38.26
  -3  -7  27   -2.39   28.61
  -3  -6   7   28.82   22.55
  -3  -6   8   41.64   22.29
  -3  -6   9  336.15   26.36
  -3  -6  10   57.80   21.87
  -3  -6  12   65.80   24.64
  -3  -6  14   44.68   28.15
  -3  -6  15   21.31   31.80
  -3  -6  16  106.37   26.99
  -3  -6  17   16.03   26.24
  -3  -6  18   -1.16   36.50
  -3  -6  19   20.55   28.61
  -3  -6  21   23.83   31.13
  -3  -6  22    1.80   30.19
  -3  -6  23  164.31   51.30
  -3  -6  24   23.67   39.75
  -3  -6  25   19.61   39.42
  -3  -6  27  -26.76   28.66
  -3  -6  28   29.41   25.70
  -3  -5   9   33.56   17.67
  -3  -5  10   99.60   30.67
  -3  -5  11   14.75   24.94
  -3  -5  12   42.65   26.23
  -3  -5  13  134.07   34.35
  -3  -5  14   11.60   21.97
  -3  -5  15   25.51   21.56
  -3  -5  16   49.78   28.50
  -3  -5  17   34.50   24.89
  -3  -5  18  281.89   39.51
  -3  -5  19    3.41   27.05
  -3  -5  20   16.80   37.13
  -3  -5  22   -3.96   27.72
  -3  -5  23    9.99   30.17
  -3  -5  24   -0.24   32.14
  -3  -5  25   -3.77   32.25
  -3  -5  26   29.43   29.92
  -3  -5  27   12.07   26.40
  -3  -4  10  190.06   26.13
  -3  -4  12    1.92   24.06
  -3  -4  13   21.90   21.15
  -3  -4  14   31.92   19.48
  -3  -4  15   -0.24   26.43
  -3  -4  20  -15.64   34.04
  -3  -4  21    4.98   27.86
  -3  -4  23  117.16   34.61
  -3  -4  24   27.72   27.62
  -3  -4  25   10.57   27.47
  -3  -4  26    0.71   26.45
  -3  -4  27  -20.43   28.10
  -3  -4  28   24.35   29.68
  -3  -4  29   43.05   23.43
  -3  -3  12  118.35   25.03
  -3  -3  14   63.90   19.59
  -3  -3  17   14.04   20.88
  -3  -3  20   12.27   31.19
  -3  -3  21  164.77   38.56
  -3  -3  25   16.96   30.87
  -3  -3  26   38.85   34.73
  -3  -3  28   -1.40   24.10
  -3  -3  29   30.54   26.77
  -3  -2  13  391.94   28.08
  -3  -2  14  369.45   26.69
  -3  -2  15   -0.53   17.99
  -3  -2  16  -11.92   19.04
  -3  -2  17  884.11   34.91
  -3  -2  18   18.65   28.26
  -3  -2  20  148.15   36.29
  -3  -2  21   12.05   31.69
  -3  -2  24   10.18   32.36
  -3  -2  26  158.12   32.81
  -3  -2  27   13.16   30.12
  -3  -2  28    6.65   24.90
  -3  -2  29    2.24   25.55
  -3  -2  30   -2.63   19.86
  -3  -1  14   27.53   20.01
  -3  -1  15  187.59   26.79
  -3  -1  16   42.85   22.01
  -3  -1  17  106.11   33.10
  -3  -1  19   10.47   28.64
  -3  -1  21   31.01   28.92
  -3  -1  22  107.81   35.54
  -3  -1  24  -19.61   25.20
  -3  -1  25   16.01   32.13
  -3  -1  26   37.42   28.34
  -3  -1  27   39.24   24.80
  -3  -1  29  -17.25   21.95
  -3  -1  30    6.69   19.69
  -3   0  13  421.29   23.57
  -3   0  14  129.69   23.45
  -3   0  15   46.13   17.25
  -3   0  17   16.43   18.77
  -3   0  18   48.35   23.82
  -3   0  19  150.45   32.97
  -3   0  20   -3.57   22.85
  -3   0  21   11.39   22.95
  -3   0  22   15.19   25.01
  -3   0  25    5.24   25.52
  -3   0  26   62.38   32.20
  -3   0  27   29.89   23.61
  -3   0  28   18.94   28.53
  -3   0  29    4.99   22.55
  -3   0  30   18.53   19.22
  -3   1  16  133.17   22.12
  -3   1  17   32.81   17.67
  -3   1  18   98.95   28.66
  -3   1  19   -1.31   20.09
  -3   1  20   37.42   21.66
  -3   1  21   26.05   29.72
  -3   1  22   48.41   24.19
  -3   1  24   24.80   30.15
  -3   1  25    8.53   24.44
  -3   1  26  -12.51   30.54
  -3   1  27   22.95   23.44
  -3   1  29   38.99   26.27
  -3   2  18   10.12   17.28
  -3   2  19   -6.08   22.61
  -3   2  20  138.53   28.98
  -3   2  21   25.51   23.08
  -3   2  24   46.22   28.82
  -3   2  25   -6.33   24.06
  -3   2  26   79.35   26.02
  -3   2  27    8.00   27.59
  -3   2  28   21.91   21.56
  -3   2  29   10.01   19.83
  -3   3  19   -8.71   17.78
  -3   3  20   49.53   21.94
  -3   3  21   -6.30   21.41
  -3   3  22    1.08   22.78
  -3   3  24   24.59   22.82
  -3   3  25   69.15   30.54
  -3   3  26    5.54   22.74
  -3   3  27    2.66   21.88
  -3   3  28  -14.03   22.39
  -3   3  29   12.39   21.94
  -3   4  21   -3.95   26.38
  -3   4  23    4.00   23.45
  -3   4  24   22.76   28.12
  -3   4  25    8.29   22.25
  -3   4  26    1.81   22.32
  -3   4  27   -3.16   23.78
  -3   4  28  -17.56   23.83
  -3   4  29   13.36   21.67
  -3   5  22   -0.89   21.04
  -3   5  23    7.23   28.08
  -3   5  24   -0.18   22.65
  -3   5  25   -4.20   21.16
  -3   5  26   -1.24   21.87
  -3   5  27   20.02   22.91
  -3   5  28   27.01   21.65
  -3   6  22   11.44   21.41
  -3   6  23  182.57   34.31
  -3   6  24   22.70   26.71
  -3   6  25   21.27   24.17
  -3   6  26   24.40   23.73
  -3   6  27  -19.82   23.48
  -3   7  22   39.87   23.48
  -3   7  23   38.12   24.04
  -3   7  24   26.56   25.98
  -3   7  25    7.61   27.63
  -3   7  26    1.00   27.10
  -3   8  23   24.09   28.80
  -3   8  24  -10.92   28.83
  -3   8  25   35.30   27.48
  -3   9  23  -17.81   22.91
  -3   9  24   32.61   23.11
  -3  10  22   -8.34   21.18
  -2 -11  11   26.18   41.86
  -2 -11  12  -30.74   52.17
  -2 -11  13  -20.19   50.34
  -2 -11  14   -5.36   46.57
  -2 -11  15   31.69   48.88
  -2 -11  16  -30.81   50.55
  -2 -11  17  -20.60   41.93
  -2 -10   8  -17.52   34.83
  -2 -10   9  -17.36   47.15
  -2 -10  11   32.34   44.05
  -2 -10  14   32.79   39.45
  -2 -10  15   16.07   39.38
  -2 -10  16   13.97   41.01
  -2 -10  18   -5.48   41.34
  -2 -10  19   -3.57   35.99
  -2 -10  21   24.18   33.88
  -2 -10  23  -25.80   35.50
  -2  -9   4   44.43   39.98
  -2  -9   5   30.69   38.59
  -2  -9   7   29.51   35.22
  -2  -9   8   17.42   31.21
  -2  -9   9   16.04   39.65
  -2  -9  10   86.48   34.20
  -2  -9  11   -7.76   46.41
  -2  -9  12  -31.31   37.05
  -2  -9  13   36.08   35.57
  -2  -9  14  -33.94   35.75
  -2  -9  16   11.53   37.02
  -2  -9  17  113.89   40.96
  -2  -9  18    4.75   51.28
  -2  -9  19   35.28   37.93
  -2  -9  20  -16.49   40.96
  -2  -9  21  -23.09   35.58
  -2  -9  22   40.86   45.98
  -2  -9  23  -27.30   34.22
  -2  -8   3   10.31   25.36
  -2  -8   4  277.87   40.28
  -2  -8   6  363.29   40.87
  -2  -8   8  -24.23   28.66
  -2  -8   9   38.61   27.59
  -2  -8  10   38.74   33.65
  -2  -8  13   78.40   32.04
  -2  -8  14   -1.64   33.98
  -2  -8  16   -2.15   34.07
  -2  -8  18   23.22   42.35
  -2  -8  19   18.48   38.74
  -2  -8  20   -6.21   36.29
  -2  -8  21   26.48   40.03
  -2  -8  23    9.55   33.36
  -2  -8  24   55.39   32.22
  -2  -8  25    2.61   30.00
  -2  -7   4   42.68   30.03
  -2  -7   6   -1.04   22.06
  -2  -7   7    4.96   22.15
  -2  -7   8   14.19   26.48
  -2  -7  10   31.30   24.75
  -2  -7  12   52.90   29.60
  -2  -7  13   95.04   34.93
  -2  -7  14   31.75   35.90
  -2  -7  20   29.15   32.99
  -2  -7  21   64.08   39.48
  -2  -7  22   44.70   37.81
  -2  -7  23   29.46   32.85
  -2  -7  24  -33.24   31.76
  -2  -7  25  -16.35   31.13
  -2  -7  26   -1.34   28.67
  -2  -7  27  -19.15   26.67
  -2  -6   8  -19.13   22.28
  -2  -6   9  208.57   25.30
  -2  -6  10   36.39   24.57
  -2  -6  11    5.93   22.92
  -2  -6  12  169.51   29.32
  -2  -6  13  155.95   26.69
  -2  -6  14   -6.10   22.35
  -2  -6  16   18.49   32.05
  -2  -6  17    0.54   29.66
  -2  -6  18    6.51   27.30
  -2  -6  19  161.47   44.92
  -2  -6  22   13.07   35.24
  -2  -6  23    6.54   30.96
  -2  -6  24    3.62   30.41
  -2  -6  25   20.85   30.28
  -2  -6  26   18.96   29.13
  -2  -6  27   30.05   28.60
  -2  -6  28   25.19   32.63
  -2  -5   9   35.36   17.83
  -2  -5  10   30.57   20.18
  -2  -5  11   61.49   25.57
  -2  -5  12   40.02   24.49
  -2  -5  13    8.08   25.42
  -2  -5  14   -2.79   26.75
  -2  -5  15  184.63   31.27
  -2  -5  16   -4.86   21.95
  -2  -5  19  -23.99   32.67
  -2  -5  20   27.38   27.03
  -2  -5  22    3.67   35.15
  -2  -5  23   13.00   30.44
  -2  -5  24    4.66   28.96
  -2  -5  25   23.39   28.82
  -2  -5  26   33.96   29.24
  -2  -5  27    3.94   31.69
  -2  -5  28  -20.11   27.96
  -2  -4  11  314.03   27.36
  -2  -4  12  118.34   31.05
  -2  -4  13   20.64   23.24
  -2  -4  14   11.23   19.14
  -2  -4  15  200.84   28.26
  -2  -4  16   50.73   26.13
  -2  -4  17   14.26   21.35
  -2  -4  18   28.08   27.39
  -2  -4  19  175.34   34.48
  -2  -4  20   38.55   25.23
  -2  -4  23   56.50   33.62
  -2  -4  24   -3.36   31.31
  -2  -4  25   -8.29   31.87
  -2  -4  26   24.35   35.65
  -2  -4  27   -7.95   29.21
  -2  -4  28   23.32   24.46
  -2  -4  29   25.11   29.32
  -2  -3  12   13.73   17.59
  -2  -3  13  459.62   28.60
  -2  -3  14  104.51   26.43
  -2  -3  15   10.58   25.32
  -2  -3  16  244.31   24.98
  -2  -3  17   45.85   23.06
  -2  -3  18  -10.67   26.00
  -2  -3  20   15.13   23.62
  -2  -3  21   36.43   27.46
  -2  -3  22   18.26   30.59
  -2  -3  26   12.77   26.18
  -2  -3  27   13.95   25.73
  -2  -3  28    7.89   31.05
  -2  -3  29   35.88   22.48
  -2  -2  13  397.11   26.88
  -2  -2  14   14.39   17.04
  -2  -2  15  140.16   26.85
  -2  -2  16  109.17   28.87
  -2  -2  17   -6.03   20.35
  -2  -2  18  322.87   27.47
  -2  -2  19  214.03   26.37
  -2  -2  20  162.73   31.13
  -2  -2  21    2.98   24.18
  -2  -2  24   62.38   25.52
  -2  -2  25   20.89   26.26
  -2  -2  26  -20.24   31.10
  -2  -2  27   -5.28   26.15
  -2  -2  29   -9.91   23.43
  -2  -2  30   17.94   25.09
  -2  -1  16   10.35   17.44
  -2  -1  17  166.40   26.05
  -2  -1  19   -7.51   20.62
  -2  -1  21   61.80   23.15
  -2  -1  22   41.12   23.81
  -2  -1  23    4.19   26.50
  -2  -1  25  -23.34   26.19
  -2  -1  26    7.46   24.30
  -2  -1  27   -6.97   29.97
  -2  -1  28   10.08   22.58
  -2  -1  29   -1.94   26.39
  -2  -1  30    8.34   22.21
  -2   0  14   17.90   14.95
  -2   0  15  -12.50   15.91
  -2   0  16  743.82   28.88
  -2   0  17   70.09   24.05
  -2   0  19  137.41   27.08
  -2   0  20  168.85   25.73
  -2   0  21   46.28   23.73
  -2   0  22   15.07   30.51
  -2   0  23   -4.23   25.02
  -2   0  25  -20.33   30.09
  -2   0  26   13.45   24.70
  -2   0  27   32.39   25.75
  -2   0  28   12.78   22.44
  -2   0  29   -5.31   25.19
  -2   0  30   12.27   22.68
  -2   1  15  264.69   23.19
  -2   1  16    9.31   15.21
  -2   1  17   15.40   19.04
  -2   1  18   83.99   26.35
  -2   1  19   86.34   21.89
  -2   1  20  158.74   34.26
  -2   1  21   -1.88   24.64
  -2   1  22   23.23   22.02
  -2   1  23   -0.82   28.24
  -2   1  25   19.87   25.20
  -2   1  26   20.22   24.94
  -2   1  27   -8.44   24.90
  -2   1  28  -10.94   20.56
  -2   1  29   -6.86   20.94
  -2   1  30   12.73   20.05
  -2   2  17   20.98   19.40
  -2   2  18  360.07   23.76
  -2   2  19   35.92   21.29
  -2   2  20   93.86   27.18
  -2   2  21   -7.94   21.98
  -2   2  22   80.16   23.92
  -2   2  23    4.09   23.55
  -2   2  25   49.51   24.96
  -2   2  26   15.37   22.90
  -2   2  27   10.78   27.55
  -2   2  28   -0.34   21.93
  -2   2  29    9.51   19.35
  -2   2  30   32.78   18.08
  -2   3  19    1.26   16.71
  -2   3  20  104.53   28.48
  -2   3  21   27.00   20.21
  -2   3  22  318.87   32.27
  -2   3  25    8.98   28.42
  -2   3  26   28.89   22.50
  -2   3  27   22.53   20.89
  -2   3  28   13.26   20.49
  -2   3  29  -31.81   18.24
  -2   4  20   -5.15   21.72
  -2   4  22   14.18   20.03
  -2   4  24   14.17   22.91
  -2   4  25   22.08   20.96
  -2   4  26    5.93   21.76
  -2   4  27   24.85   23.28
  -2   4  28  -15.76   21.78
  -2   4  29  -19.16   18.18
  -2   5  21   38.84   20.72
  -2   5  23   -8.87   20.07
  -2   5  24   -4.60   19.90
  -2   5  25   35.05   21.89
  -2   5  26  -31.72   22.66
  -2   5  27   -4.74   22.04
  -2   5  28   -0.82   19.70
  -2   6  22  133.91   28.60
  -2   6  23   13.59   20.17
  -2   6  24   21.51   20.39
  -2   6  25    7.96   20.78
  -2   6  26    8.85   21.27
  -2   6  27   26.22   20.74
  -2   7  22    9.39   26.21
  -2   7  23  -12.12   26.50
  -2   7  24   27.23   26.86
  -2   7  25  -19.96   27.36
  -2   7  26  -20.97   28.27
  -2   8  22    6.55   25.08
  -2   8  23    6.71   26.31
  -2   8  24  -17.57   26.80
  -2   8  25   16.93   30.32
  -2   9  22    6.80   27.51
  -2   9  23   23.10   28.93
  -2   9  24    1.60   29.96
  -1 -10   8   59.13   47.27
  -1 -10   9   37.38   37.28
  -1 -10  10   20.57   47.00
  -1 -10  17  -16.95   37.34
  -1 -10  18    1.70   41.34
  -1 -10  19  -12.86   41.67
  -1 -10  20  -27.32   35.06
  -1 -10  21    6.75   37.16
  -1  -9   5   32.25   30.90
  -1  -9   6   33.22   31.49
  -1  -9   7   64.34   39.20
  -1  -9   8  -21.97   36.49
  -1  -9   9   24.80   32.93
  -1  -9  13   70.09   39.05
  -1  -9  17    9.43   38.60
  -1  -9  18    6.85   38.49
  -1  -9  19   23.82   50.24
  -1  -9  20   28.61   35.93
  -1  -9  21   25.99   47.49
  -1  -9  22    1.42   34.24
  -1  -9  24    0.94   29.91
  -1  -8   3   52.35   31.40
  -1  -8   4   -8.20   33.02
  -1  -8   5   10.64   29.06
  -1  -8   6   45.58   29.92
  -1  -8   9  516.80   35.67
  -1  -8  10    3.81   40.42
  -1  -8  12   -8.01   31.25
  -1  -8  15  -10.89   44.96
  -1  -8  16  -23.18   41.70
  -1  -8  19  -27.58   46.68
  -1  -8  20    1.45   36.32
  -1  -8  21   22.53   46.15
  -1  -8  22    4.14   34.45
  -1  -8  24   12.93   37.55
  -1  -8  25   27.04   34.18
  -1  -7   2  171.00   43.87
  -1  -7   4   31.66   33.56
  -1  -7   6   44.98   25.00
  -1  -7   7  244.41   34.52
  -1  -7   8  -20.14   31.90
  -1  -7   9   12.10   24.62
  -1  -7  10  -14.51   27.45
  -1  -7  12   60.42   31.35
  -1  -7  13   37.91   35.99
  -1  -7  14  -19.67   34.71
  -1  -7  16   -0.85   40.95
  -1  -7  17    7.48   33.91
  -1  -7  20  103.46   35.31
  -1  -7  21    9.02   42.68
  -1  -7  22  -33.69   32.65
  -1  -7  23  -30.19   34.42
  -1  -7  24   35.79   40.35
  -1  -7  25    6.27   39.16
  -1  -7  26  -13.48   31.73
  -1  -7  27   -3.08   25.05
  -1  -6   6   11.87   21.53
  -1  -6   7   22.97   21.05
  -1  -6   8   48.69   20.59
  -1  -6   9  268.41   32.47
  -1  -6  11  117.83   36.53
  -1  -6  13   50.63   23.08
  -1  -6  14    5.37   23.39
  -1  -6  15    2.93   25.30
  -1  -6  16    7.25   30.50
  -1  -6  17   23.10   33.49
  -1  -6  18  -11.07   27.80
  -1  -6  19   26.58   35.91
  -1  -6  21   39.87   40.52
  -1  -6  23   35.99   32.15
  -1  -6  25   23.89   36.03
  -1  -6  26   -8.02   31.31
  -1  -6  27  -28.97   26.48
  -1  -5   9  699.39   30.03
  -1  -5  10   12.93   19.26
  -1  -5  11   39.31   18.93
  -1  -5  12    2.38   20.99
  -1  -5  13   33.36   23.08
  -1  -5  14   23.74   22.71
  -1  -5  16   32.35   22.72
  -1  -5  19   43.17   29.68
  -1  -5  22   25.25   30.03
  -1  -5  23   32.95   29.08
  -1  -5  24   -0.41   28.84
  -1  -5  25   42.00   29.63
  -1  -5  26   48.70   28.33
  -1  -5  27    3.03   27.70
  -1  -5  28  -24.94   31.33
  -1  -4  12   90.93   23.27
  -1  -4  14    3.55   18.32
  -1  -4  16    8.94   22.18
  -1  -4  17    8.63   21.42
  -1  -4  18   18.33   26.75
  -1  -4  19   -3.81   24.15
  -1  -4  21  -32.98   33.02
  -1  -4  23   43.88   28.47
  -1  -4  24   29.11   27.67
  -1  -4  25    3.52   27.60
  -1  -4  26   -3.91   28.18
  -1  -4  27   22.53   33.83
  -1  -4  28    9.18   25.21
  -1  -3  12  479.31   25.88
  -1  -3  14  171.84   26.77
  -1  -3  15  219.47   27.20
  -1  -3  16   60.91   20.09
  -1  -3  18    0.39   26.22
  -1  -3  19   17.91   21.36
  -1  -3  20   15.85   23.75
  -1  -3  21   19.00   29.60
  -1  -3  22   39.36   32.99
  -1  -3  24   62.71   33.22
  -1  -3  25   10.11   33.76
  -1  -3  26   11.35   29.73
  -1  -3  27   -0.75   24.23
  -1  -3  29  -12.37   21.87
  -1  -2  13  422.26   24.35
  -1  -2  14    8.51   20.00
  -1  -2  15  186.63   21.42
  -1  -2  17  208.55   28.63
  -1  -2  18   58.34   20.03
  -1  -2  19   28.79   20.69
  -1  -2  21    0.18   24.85
  -1  -2  22   30.31   27.26
  -1  -2  23   93.18   28.09
  -1  -2  25   -0.43   24.01
  -1  -2  26    6.38   25.33
  -1  -2  27    6.68   30.35
  -1  -2  28   30.58   22.92
  -1  -2  29   21.55   26.54
  -1  -1  14  387.92   24.83
  -1  -1  15  198.11   22.26
  -1  -1  16   39.05   17.08
  -1  -1  17  141.74   24.32
  -1  -1  20    5.34   21.60
  -1  -1  21  122.12   30.29
  -1  -1  22   79.23   23.41
  -1  -1  23   20.22   23.04
  -1  -1  25   -0.62   30.16
  -1  -1  27   19.88   24.29
  -1  -1  28   -6.52   23.64
  -1  -1  29   15.90   24.55
  -1  -1  30   -0.66   19.60
  -1   0  14   14.84   14.60
  -1   0  15   16.54   15.93
  -1   0  16   73.99   24.00
  -1   0  17   14.39   21.82
  -1   0  18    6.31   23.52
  -1   0  20   87.30   27.63
  -1   0  21   50.29   20.84
  -1   0  22   44.62   23.50
  -1   0  23  119.72   35.09
  -1   0  25   20.07   23.27
  -1   0  27    3.27   21.62
  -1   0  28    4.37   24.81
  -1   0  29  -18.30   22.91
  -1   1  14   17.34   13.21
  -1   1  15    9.35   17.73
  -1   1  16   18.53   16.18
  -1   1  17  -10.11   15.43
  -1   1  18   14.85   20.95
  -1   1  19  -17.01   19.92
  -1   1  20  211.64   24.81
  -1   1  21  -14.85   23.17
  -1   1  22   -4.90   24.01
  -1   1  23  -17.51   21.31
  -1   1  25   10.05   22.60
  -1   1  26   41.04   27.72
  -1   1  27    7.68   21.27
  -1   1  28   34.63   22.79
  -1   1  29   29.84   22.88
  -1   2  16  225.28   21.18
  -1   2  17   22.65   14.72
  -1   2  18   94.77   24.63
  -1   2  19  292.04   24.45
  -1   2  20   46.39   22.19
  -1   2  21   94.97   27.69
  -1   2  22   11.60   22.36
  -1   2  23    9.59   22.68
  -1   2  25    2.92   21.78
  -1   2  26   33.32   27.37
  -1   2  27   23.34   21.48
  -1   2  28  129.85   33.86
  -1   3  18  101.52   24.93
  -1   3  19   49.72   19.74
  -1   3  20   -5.44   17.09
  -1   3  21   42.49   24.96
  -1   3  22   40.48   20.49
  -1   3  23   20.65   23.13
  -1   3  26  110.09   33.79
  -1   3  27   -6.05   23.83
  -1   3  28    4.96   22.76
  -1   4  19  300.18   22.70
  -1   4  20  -14.28   17.02
  -1   4  21   26.79   23.92
  -1   4  22   11.06   19.82
  -1   4  24   38.04   23.97
  -1   4  25   -2.21   24.86
  -1   4  26   29.64   21.47
  -1   4  27    9.55   19.88
  -1   5  21   44.99   18.59
  -1   5  22   15.68   23.41
  -1   5  24   14.59   20.62
  -1   5  25   32.54   19.89
  -1   5  26   40.19   19.01
  -1   6  21   29.75   21.61
  -1   6  23   19.97   19.78
  -1   6  24  -11.79   18.84
  -1   6  25   13.96   19.90
  -1   7  22  117.15   31.12
  -1   7  23   -4.63   22.82
  -1   7  24    7.62   24.41
  -1   8  22    2.76   20.69
  -1   8  23   -6.57   21.31
  -1   9  22    1.87   24.35
   0 -10  13   -3.66   44.47
   0 -10  14   44.81   51.13
   0 -10  15  -11.85   49.42
   0 -10  16  -15.62   43.51
   0 -10  17   44.35   39.10
   0  -9   7   -4.50   36.90
   0  -9   9    6.10   33.23
   0  -9  10   45.01   44.85
   0  -9  11  -20.06   36.90
   0  -9  12  -16.75   34.98
   0  -9  13   20.83   40.24
   0  -9  16   14.76   42.18
   0  -9  17    5.82   38.35
   0  -9  18  -20.29   36.18
   0  -9  20   10.98   35.28
   0  -9  21    7.05   44.40
   0  -9  22  -39.59   32.57
   0  -8   4   38.30   37.63
   0  -8   5   31.10   34.53
   0  -8   6   48.70   35.52
   0  -8   7   17.18   38.95
   0  -8   8  -17.88   29.78
   0  -8   9   30.21   31.12
   0  -8  10    9.26   35.14
   0  -8  11   -5.24   34.28
   0  -8  12   23.07   32.00
   0  -8  13   -4.92   35.07
   0  -8  14  -21.75   41.82
   0  -8  15   67.23   44.54
   0  -8  18   10.73   36.50
   0  -8  20  -13.70   35.55
   0  -8  21   17.74   45.76
   0  -8  22   35.81   33.57
   0  -8  23    0.50   32.62
   0  -8  25   18.91   29.05
   0  -7   3   29.55   26.85
   0  -7   4  311.69   34.97
   0  -7   5  138.23   39.04
   0  -7   8   50.08   26.29
   0  -7   9    6.62   26.86
   0  -7  11   43.35   28.96
   0  -7  12    7.18   27.40
   0  -7  13   23.78   31.41
   0  -7  14   -4.50   36.46
   0  -7  15    9.53   38.17
   0  -7  16   52.58   35.86
   0  -7  20   35.20   34.14
   0  -7  21   -9.56   44.68
   0  -7  22  -24.38   33.24
   0  -7  23   10.70   33.70
   0  -7  24   27.43   35.10
   0  -7  25   -3.38   32.14
   0  -7  26    7.17   27.47
   0  -6   5   -2.63   24.29
   0  -6   6    9.21   29.98
   0  -6   7  -15.60   29.52
   0  -6   9   63.58   22.28
   0  -6  10   42.32   29.82
   0  -6  11   15.58   22.16
   0  -6  12  -34.83   24.09
   0  -6  14    9.30   33.28
   0  -6  15   31.24   34.33
   0  -6  16   44.01   32.67
   0  -6  17  -20.23   28.41
   0  -6  18    0.07   29.81
   0  -6  19   26.50   39.80
   0  -6  21   13.01   40.55
   0  -6  22  -15.26   33.69
   0  -6  23  -17.05   30.86
   0  -6  24   39.67   32.56
   0  -6  25   10.12   31.51
   0  -6  26  -51.56   27.58
   0  -6  27   20.72   27.69
   0  -5   9  222.58   29.79
   0  -5  10  108.37   28.03
   0  -5  11   26.18   22.35
   0  -5  12   41.45   25.39
   0  -5  13    4.37   22.12
   0  -5  14    2.22   22.68
   0  -5  15    1.37   25.45
   0  -5  16   11.12   30.61
   0  -5  17  135.45   34.42
   0  -5  18   57.44   26.49
   0  -5  19   23.45   34.12
   0  -5  20  -21.31   26.83
   0  -5  22   13.17   36.29
   0  -5  23   31.88   30.74
   0  -5  24  -11.32   28.81
   0  -5  27  -24.28   32.26
   0  -5  28   17.41   24.92
   0  -4  11   50.40   17.34
   0  -4  12  289.34   25.87
   0  -4  14   92.63   29.51
   0  -4  15    4.13   18.76
   0  -4  16   36.52   22.02
   0  -4  17   21.81   26.70
   0  -4  18  241.81   28.50
   0  -4  19    7.00   30.31
   0  -4  20   25.33   25.39
   0  -4  21  238.46   37.53
   0  -4  23    5.44   33.67
   0  -4  24   10.50   31.11
   0  -4  25  -29.74   30.98
   0  -4  26  -28.15   33.66
   0  -4  27   -1.71   27.93
   0  -4  28    2.38   25.75
   0  -3  12  152.11   22.33
   0  -3  13   27.71   16.34
   0  -3  14   19.48   17.79
   0  -3  15   51.52   24.07
   0  -3  16   14.26   18.55
   0  -3  17   -1.76   22.01
   0  -3  18   -9.49   19.86
   0  -3  19  115.02   32.96
   0  -3  20  147.06   31.55
   0  -3  21   23.81   23.78
   0  -3  22   27.07   26.52
   0  -3  24  -20.86   29.68
   0  -3  25   39.19   28.26
   0  -3  26   -9.66   24.64
   0  -3  29   17.81   24.96
   0  -2  15  333.73   25.05
   0  -2  16   10.99   19.59
   0  -2  17  142.67   23.75
   0  -2  19    0.57   23.74
   0  -2  21  137.42   28.68
   0  -2  22   38.38   22.92
   0  -2  23   24.88   23.53
   0  -2  25   28.12   25.30
   0  -2  26   44.21   30.08
   0  -2  28   19.63   25.13
   0  -2  29  -14.93   20.60
   0  -1  15   17.41   15.76
   0  -1  16   79.04   23.94
   0  -1  17  115.69   26.77
   0  -1  18   17.82   20.69
   0  -1  19   76.26   20.78
   0  -1  20    9.83   20.19
   0  -1  21   37.79   21.50
   0  -1  22  144.92   30.98
   0  -1  25   63.85   25.58
   0  -1  26   20.26   22.89
   0  -1  27   15.03   27.57
   0  -1  28  117.60   37.12
   0   0  15  313.58   20.50
   0   0  17   63.58   16.56
   0   0  18  283.52   23.32
   0   0  19   48.05   18.36
   0   0  20   28.62   19.69
   0   0  21  -15.59   22.28
   0   0  22   28.84   26.51
   0   0  23    3.47   23.50
   0   0  25  -27.68   25.60
   0   0  26    1.87   22.93
   0   0  27   15.39   23.70
   0   0  28   -5.88   19.87
   0   1  15   15.98   13.70
   0   1  17   18.89   20.19
   0   1  18   26.16   17.67
   0   1  19   31.48   17.11
   0   1  20  221.27   27.89
   0   1  21    1.15   23.85
   0   1  25   24.64   21.24
   0   1  26   19.61   24.48
   0   1  27    4.89   22.29
   0   2  15   63.76   17.58
   0   2  17  224.98   20.89
   0   2  18  -14.03   18.63
   0   2  19  124.12   21.70
   0   2  21  160.10   25.88
   0   2  23   -8.46   19.75
   0   2  25    8.52   20.28
   0   2  26  -13.00   21.99
   0   3  17  -13.64   12.88
   0   3  18   13.68   16.27
   0   3  19    0.58   18.33
   0   3  20   32.65   16.98
   0   3  21   12.68   22.81
   0   3  22  106.75   26.54
   0   3  23   96.49   28.78
   0   3  25   19.87   20.05
   0   3  26  -11.69   19.21
   0   4  18    1.39   13.57
   0   4  19   16.21   15.24
   0   4  20   -3.75   19.10
   0   4  21    1.71   20.65
   0   4  23   22.55   19.39
   0   4  25   -7.79   22.96
   0   5  20   93.64   23.37
   0   5  21    3.00   21.35
   0   5  22   26.03   20.70
   0   5  24  -17.49   18.17
   0   6  21   -1.26   15.82
   0   6  23  -33.75   17.28
   1  -9  10   47.46   37.35
   1  -9  11   -8.34   46.46
   1  -9  12   28.50   37.16
   1  -9  15   62.65   38.24
   1  -9  16   20.53   36.73
   1  -9  17    6.98   36.82
   1  -9  18  -20.95   44.06
   1  -9  19  -15.21   38.80
   1  -8   6   14.53   32.66
   1  -8   7   17.95   29.66
   1  -8   8   28.42   31.01
   1  -8   9   41.69   40.51
   1  -8  10   -3.38   30.83
   1  -8  11  232.26   51.27
   1  -8  12  -25.76   38.54
   1  -8  14   30.66   34.31
   1  -8  15   11.66   34.87
   1  -8  17   27.68   37.44
   1  -8  19   -3.65   36.01
   1  -8  22    8.11   41.25
   1  -8  23   -0.71   33.87
   1  -7   6  -37.51   26.61
   1  -7   7  173.82   44.39
   1  -7  10    1.21   30.99
   1  -7  11    8.21   29.20
   1  -7  12   -5.80   38.76
   1  -7  14    9.61   31.62
   1  -7  15   34.33   33.42
   1  -7  17  105.83   40.73
   1  -7  19    0.25   34.57
   1  -7  23   43.31   37.17
   1  -7  25   15.61   31.32
   1  -6   4  653.28   31.92
   1  -6   6   -2.30   32.05
   1  -6   7  255.84   38.15
   1  -6   8   -5.75   27.14
   1  -6   9   -3.77   23.26
   1  -6  11  208.19   32.08
   1  -6  12   34.39   32.59
   1  -6  13   11.13   29.84
   1  -6  14   65.10   28.00
   1  -6  15    4.23   28.24
   1  -6  16   14.02   31.18
   1  -6  18   64.00   35.48
   1  -6  21   -7.97   31.49
   1  -6  22  -19.72   35.26
   1  -6  23  -22.74   40.77
   1  -6  24    3.71   37.26
   1  -6  25  -10.78   34.96
   1  -6  26   54.56   32.94
   1  -5   8   43.42   25.11
   1  -5   9   40.93   21.09
   1  -5  10   -4.75   22.25
   1  -5  11   41.20   21.34
   1  -5  12   49.44   28.20
   1  -5  14   -8.63   22.38
   1  -5  15   98.61   31.85
   1  -5  16   67.14   27.14
   1  -5  18   34.21   28.22
   1  -5  19   24.39   29.21
   1  -5  20   -9.64   32.84
   1  -5  22   86.73   30.47
   1  -5  23   22.92   33.32
   1  -5  24   -8.33   35.77
   1  -5  25    8.37   34.48
   1  -5  26   46.08   28.83
   1  -4  11  192.55   27.86
   1  -4  12   51.05   18.85
   1  -4  14   28.32   18.97
   1  -4  16   15.49   21.70
   1  -4  17   18.54   28.76
   1  -4  18  -11.65   22.44
   1  -4  20   18.77   25.97
   1  -4  21   20.42   34.75
   1  -4  23   22.42   27.52
   1  -4  24   36.58   27.85
   1  -4  25   13.24   27.48
   1  -4  26   12.75   28.02
   1  -3  13    0.95   21.44
   1  -3  14   15.35   22.30
   1  -3  15   28.18   19.51
   1  -3  16  213.06   23.59
   1  -3  17  195.46   29.58
   1  -3  19  -11.16   25.14
   1  -3  20   53.81   22.35
   1  -3  21  -16.72   25.94
   1  -3  22  -14.98   31.13
   1  -3  24   61.38   30.60
   1  -3  25    1.89   31.87
   1  -3  26  -38.98   28.56
   1  -3  27   20.78   24.55
   1  -2  14 1203.47   36.49
   1  -2  15    3.13   16.32
   1  -2  16  -25.43   20.41
   1  -2  17   14.70   17.43
   1  -2  18  -11.41   20.53
   1  -2  19    4.95   22.45
   1  -2  20  -14.74   19.80
   1  -2  22   -6.01   23.38
   1  -2  25    6.55   23.37
   1  -2  26   11.60   25.01
   1  -2  27  -25.11   26.32
   1  -1  15  170.49   23.13
   1  -1  16   16.60   15.35
   1  -1  17   -9.67   17.62
   1  -1  18  224.11   26.99
   1  -1  19   20.60   19.76
   1  -1  20  326.25   26.97
   1  -1  21   50.75   20.36
   1  -1  22   -4.56   20.49
   1  -1  23    0.63   21.93
   1  -1  25   14.76   27.36
   1  -1  26  -16.93   21.50
   1   0  16   -0.44   16.78
   1   0  17   54.27   16.65
   1   0  18   11.06   16.74
   1   0  20   -1.55   18.07
   1   0  21   91.42   27.31
   1   0  23  -10.89   24.51
   1   1  16  180.60   21.66
   1   1  17   42.25   16.68
   1   1  19   -1.39   15.88
   1   1  20   55.32   18.99
   1   1  21  405.44   29.33
   1   1  22   30.44   20.27
   1   1  23  155.62   28.38
   1   1  24   36.90   24.64
   1   2  16   68.83   18.83
   1   2  17  505.77   22.59
   1   2  19   29.54   15.79
   1   2  20   21.34   20.77
   1   2  22   17.80   19.94
   1   2  23   52.33   20.95
   1   3  16    7.10   13.09
   1   3  17  262.69   20.03
   1   3  18   20.13   18.07
   1   3  19    6.43   15.34
   1   3  20   48.82   18.33
   1   3  21  308.31   26.40
   1   3  22   23.29   18.03
   1   4  17  101.62   18.21
   1   4  18   -4.73   14.88
   1   4  20  -27.52   16.53
   1   5  18    2.54   13.71
   1   5  19  -10.27   14.54
   2  -8  11    8.97   37.13
   2  -8  13    2.52   37.32
   2  -8  14  -15.84   41.85
   2  -8  16   10.41   40.81
   2  -8  17  -10.72   35.32
   2  -8  18    2.42   35.25
   2  -8  19  -19.72   44.19
   2  -7   7   72.69   28.47
   2  -7   8   79.26   34.17
   2  -7   9   22.52   32.22
   2  -7  10   38.77   28.92
   2  -7  12   25.80   35.76
   2  -7  13   17.91   30.78
   2  -7  14   19.75   31.97
   2  -7  15  -15.68   31.95
   2  -7  16   32.71   33.12
   2  -7  18   26.92   40.83
   2  -7  19   52.44   39.52
   2  -7  20   24.30   33.87
   2  -7  21  -52.81   35.31
   2  -7  22    9.72   38.01
   2  -7  23   26.86   32.37
   2  -6   5    3.31   25.02
   2  -6   6  -18.73   26.42
   2  -6   7   49.64   27.27
   2  -6   9   53.38   25.49
   2  -6  11  -22.49   25.42
   2  -6  12  -22.00   32.38
   2  -6  14    4.23   30.17
   2  -6  15   49.67   30.62
   2  -6  16  -21.60   31.79
   2  -6  17   18.32   38.79
   2  -6  18  -22.18   40.02
   2  -6  20   54.26   40.85
   2  -6  21   40.70   32.57
   2  -6  22   15.65   37.93
   2  -6  23   29.06   37.35
   2  -6  24   24.42   33.86
   2  -6  25   -6.39   32.65
   2  -5   7  146.19   32.54
   2  -5   8  128.38   33.23
   2  -5   9  -19.53   28.71
   2  -5  10  147.06   36.76
   2  -5  11   35.35   23.89
   2  -5  14   15.88   30.39
   2  -5  15    7.41   30.78
   2  -5  17   25.18   34.25
   2  -5  18    1.41   29.14
   2  -5  21   78.27   34.58
   2  -5  23   29.99   32.17
   2  -5  24   49.52   32.98
   2  -5  25   15.87   28.96
   2  -4  11   17.18   21.51
   2  -4  12  344.39   27.43
   2  -4  13  -10.47   23.79
   2  -4  14   11.00   26.80
   2  -4  16   74.53   28.88
   2  -4  19  -13.82   32.49
   2  -4  20   63.40   27.08
   2  -4  24  145.88   48.33
   2  -4  25   10.97   29.15
   2  -3  12   15.84   19.66
   2  -3  13  127.49   25.60
   2  -3  15   11.92   22.83
   2  -3  16    3.57   23.79
   2  -3  17   -3.74   19.65
   2  -3  18   23.80   22.40
   2  -3  19    6.95   24.40
   2  -3  20    9.82   25.80
   2  -3  21   78.10   24.76
   2  -3  23   46.88   31.47
   2  -3  24   46.18   31.69
   2  -3  25  -15.63   28.15
   2  -2  14  129.99   21.39
   2  -2  15   -7.67   15.76
   2  -2  16   18.51   21.10
   2  -2  17   30.23   17.79
   2  -2  18   54.44   21.03
   2  -2  19   17.87   19.33
   2  -2  20  286.76   31.24
   2  -2  21  -15.95   23.38
   2  -2  22    7.03   22.83
   2  -2  24    9.07   24.41
   2  -1  15    1.91   16.14
   2  -1  16    6.96   15.06
   2  -1  17  199.10   24.22
   2  -1  18   -5.72   17.42
   2  -1  19   10.86   17.33
   2  -1  20  -17.80   19.96
   2  -1  21   28.94   23.73
   2  -1  22    9.86   25.01
   2  -1  23  -19.89   24.94
   2   0  16    7.15   17.14
   2   0  17  115.22   21.72
   2   0  18   -2.70   15.23
   2   0  19  101.31   23.91
   2   0  20  139.97   29.33
   2   0  21    5.09   17.86
   2   1  17   85.76   20.04
   2   1  18   80.51   21.23
   2   1  19   49.68   16.08
   3  -7  11   35.85   34.37
   3  -7  12   -1.40   39.28
   3  -7  14   -3.19   31.78
   3  -7  15   24.64   32.60
   3  -7  17   58.91   34.90
   3  -7  18   -3.71   42.15
   3  -7  19    0.30   34.81
   3  -6   8  186.08   38.04
   3  -6  10  124.22   37.81
   3  -6  12   -3.56   26.48
   3  -6  13   29.77   32.44
   3  -6  15   11.09   39.68
   3  -6  16    6.79   39.37
   3  -6  17   16.79   39.10
   3  -6  19   39.81   34.13
   3  -6  20   20.53   35.42
   3  -6  21    8.61   34.29
   3  -6  22   15.96   29.71
   3  -5   6  180.69   30.42
   3  -5   8  120.70   27.77
   3  -5   9   35.25   24.32
   3  -5  10   29.61   31.17
   3  -5  11  -39.72   23.07
   3  -5  12  241.06   38.03
   3  -5  14  216.88   35.03
   3  -5  15   -3.09   26.31
   3  -5  16  116.75   37.15
   3  -5  21    8.77   32.68
   3  -5  22  -26.87   34.83
   3  -5  23  -19.83   31.00
   3  -4   9   16.96   22.05
   3  -4  10  373.59   28.55
   3  -4  12   13.63   20.83
   3  -4  13  -20.32   27.19
   3  -4  14  163.96   33.87
   3  -4  15   25.12   26.60
   3  -4  16  276.25   36.74
   3  -4  17   18.89   32.52
   3  -4  18   -7.30   28.25
   3  -4  19   14.38   28.07
   3  -4  20    9.84   34.02
   3  -4  22   -2.26   27.57
   3  -3  12  434.51   28.12
   3  -3  13  -13.08   17.99
   3  -3  16    8.16   23.50
   3  -3  17    7.54   21.59
   3  -3  18  326.89   32.81
   3  -3  19   14.49   29.59
   3  -3  20  -20.39   24.59
   3  -3  21   40.18   27.59
   3  -2  14   14.93   16.75
   3  -2  15   10.57   17.40
   3  -2  17  238.52   26.14
   3  -2  18  -12.62   23.44
   3  -2  19    0.91   19.63
   3  -2  20   -3.29   26.29
   3  -1  15   59.74   16.16
   3  -1  16  -19.13   14.38
   3  -1  17   13.03   17.80
   4  -5  11   20.35   25.23
   4  -5  12   -7.68   31.65
   4  -5  13    3.82   25.94
   4  -5  14   13.60   26.89
   4  -5  15   17.38   29.09
   4  -5  16    7.05   29.47
   4  -5  17   13.45   28.40
   4  -5  18    8.18   30.24
   4  -5  20   -7.92   28.23
   4  -4   8   26.48   23.21
   4  -4   9   22.83   23.73
   4  -4  10   13.64   27.71
   4  -4  11   27.11   22.57
   4  -4  13   50.90   23.39
   4  -4  14  251.92   36.25
   4  -4  15   12.08   31.70
   4  -4  16   11.10   32.70
   4  -4  17   -4.32   30.06
   4  -4  18   35.01   27.34
   4  -4  19  -30.34   30.22
   4  -3  12  228.78   27.88
   4  -3  13    6.30   23.07
   4  -3  14   -8.76   25.51
   4  -3  15  -30.06   23.39
   4  -3  16  378.30   33.37
   4  -3  17  -51.31   27.74
 -15 -10   4   44.46   27.00
 -15 -10   5  -44.54   29.80
 -14 -12  -2  -17.78   29.21
 -14 -12  -1   63.76   31.28
 -14 -12   0   43.09   31.02
 -14 -12   1    5.54   27.89
 -14 -12   2    4.33   30.35
 -14 -12   3   27.91   33.35
 -14 -11  -6   30.91   31.44
 -14 -11  -5   20.41   31.53
 -14 -11  -2   41.70   33.31
 -14 -11  -1   11.59   31.86
 -14 -11   2   30.69   35.04
 -14 -11   3   42.26   28.53
 -14 -11   4   58.07   33.72
 -14 -11   5  -13.16   28.50
 -14 -11   6  -41.63   25.43
 -14 -11   7    3.91   27.18
 -14 -10   7   23.77   32.44
 -14 -10   8   21.89   29.80
 -14 -10   9   -7.12   26.09
 -14  -9  10   23.97   25.18
 -13 -13  -2  -23.22   30.15
 -13 -13  -1    9.16   32.15
 -13 -13   0   71.22   32.60
 -13 -13   1   43.02   32.32
 -13 -13   2   15.20   30.70
 -13 -13   3   37.10   27.68
 -13 -13   4  -70.32   30.26
 -13 -12  -5  -20.38   31.57
 -13 -12  -4   33.90   31.83
 -13 -12  -2    0.67   35.46
 -13 -12  -1   14.52   36.41
 -13 -12   1   98.70   35.19
 -13 -12   2    8.49   27.85
 -13 -12   3   -5.02   33.24
 -13 -12   4   31.00   31.20
 -13 -12   5   -4.26   31.25
 -13 -12   6  -24.05   25.28
 -13 -12   8  -19.04   23.39
 -13 -11  -8   -2.98   31.85
 -13 -11  -7    1.86   33.60
 -13 -11   4   53.35   37.24
 -13 -11   5    7.42   27.06
 -13 -11   6   13.76   33.28
 -13 -11   7  -37.26   31.43
 -13 -11   8  -25.73   29.54
 -13 -11   9  -30.59   27.15
 -13 -11  10   13.05   25.26
 -13 -10   8  -26.83   29.73
 -13 -10   9  -22.48   28.46
 -13 -10  10    2.46   28.85
 -13  -9  11   16.45   27.71
 -13  -9  12   27.44   25.02
 -13  -8  13    1.66   23.53
 -12 -14  -1  -21.38   28.97
 -12 -14   0  -28.91   28.44
 -12 -14   1  -72.78   27.62
 -12 -14   2   12.10   27.02
 -12 -13  -6   -7.99   28.18
 -12 -13  -5   35.87   29.84
 -12 -13  -4    3.50   32.51
 -12 -13  -2    2.40   32.83
 -12 -13  -1   18.02   34.24
 -12 -13   0  -22.85   33.39
 -12 -13   1   30.22   33.08
 -12 -13   2   53.79   27.68
 -12 -13   3    7.51   32.24
 -12 -13   4   24.29   31.36
 -12 -13   5    3.08   30.39
 -12 -13   6    5.81   24.90
 -12 -13   7   57.64   27.21
 -12 -12  -7   21.09   31.95
 -12 -12  -6  -19.55   33.71
 -12 -12  -5   -0.61   32.45
 -12 -12  -4  -35.30   35.99
 -12 -12  -3  147.41   35.26
 -12 -12  -2  -26.16   30.99
 -12 -12  -1   73.57   31.95
 -12 -12   0    5.04   29.74
 -12 -12   1    9.00   34.21
 -12 -12   2  -15.01   36.36
 -12 -12   3   -0.36   33.63
 -12 -12   4   20.56   32.65
 -12 -12   5  -10.06   32.49
 -12 -12   6  -14.07   31.67
 -12 -12   7  -69.67   25.98
 -12 -12   9   -0.50   22.82
 -12 -12  10    2.62   24.16
 -12 -11  -8   60.75   34.82
 -12 -11  -7   64.66   36.50
 -12 -11   5  -37.71   35.97
 -12 -11   6   -4.18   27.41
 -12 -11   8    4.13   32.97
 -12 -11   9   43.42   30.97
 -12 -11  10   -1.78   27.55
 -12 -11  11  -14.95   22.66
 -12 -11  12  -29.95   23.23
 -12 -10  10   -8.17   30.31
 -12 -10  11   21.69   27.41
 -12 -10  12   15.13   25.28
 -12 -10  13  -10.06   21.67
 -12  -9  12   14.01   27.05
 -12  -9  13  -36.66   23.65
 -11 -14  -5  -67.67   26.68
 -11 -14  -4   37.30   29.14
 -11 -14  -3    6.09   29.33
 -11 -14  -2  -17.74   31.10
 -11 -14  -1   -4.54   30.53
 -11 -14   1   13.72   32.31
 -11 -14   2  -19.21   31.01
 -11 -14   3  -34.93   27.56
 -11 -14   4   24.08   29.59
 -11 -14   5   16.76   27.81
 -11 -14   6   42.76   28.44
 -11 -14   7  -34.35   23.91
 -11 -13  -7   16.34   30.43
 -11 -13  -6   68.15   31.08
 -11 -13  -5   57.44   33.62
 -11 -13  -4  -17.30   29.49
 -11 -13  -3   12.29   34.46
 -11 -13  -2  -39.53   34.65
 -11 -13  -1  -19.71   36.00
 -11 -13   3   22.42   28.73
 -11 -13   4   24.47   34.31
 -11 -13   5   -9.25   25.34
 -11 -13   6  -47.23   30.53
 -11 -13   7  -14.03   28.77
 -11 -13   8    4.64   25.84
 -11 -13   9   38.41   24.24
 -11 -13  10   16.27   24.50
 -11 -12  -8   93.60   32.42
 -11 -12  -6   52.47   34.75
 -11 -12  -5   80.26   36.65
 -11 -12  -4  -17.69   36.19
 -11 -12  -3    0.54   32.41
 -11 -12  -2  108.82   34.63
 -11 -12  -1   44.50   36.10
 -11 -12   1   -6.38   29.07
 -11 -12   3  -13.99   36.88
 -11 -12   4   11.91   28.29
 -11 -12   5  -27.24   35.21
 -11 -12   6   25.92   30.32
 -11 -12   7   26.80   30.91
 -11 -12   8   36.71   32.06
 -11 -12   9  -41.77   28.98
 -11 -12  11   18.53   24.12
 -11 -12  12    7.03   23.25
 -11 -11  -9   16.23   35.26
 -11 -11  -8   46.00   35.16
 -11 -11   5  -13.04   35.71
 -11 -11   6   58.09   33.79
 -11 -11   7    1.49   35.29
 -11 -11   8  -19.69   33.60
 -11 -11   9   95.37   32.24
 -11 -11  10  -21.48   29.90
 -11 -11  11  -20.09   27.58
 -11 -11  12   41.97   24.72
 -11 -11  14   22.54   20.13
 -11 -10   9   40.73   32.32
 -11 -10  12   40.81   27.80
 -11 -10  13    2.33   24.58
 -11 -10  14  -13.71   21.50
 -11  -9  12    9.00   28.56
 -11  -9  13   19.35   26.30
 -11  -9  14   31.01   23.95
 -11  -9  15   -2.99   21.06
 -11  -8  14   18.26   24.93
 -10 -15  -2   47.98   26.06
 -10 -15   1   55.28   29.94
 -10 -15   2   16.36   28.76
 -10 -15   3  -29.51   23.57
 -10 -14  -6   59.43   28.83
 -10 -14  -5   18.94   29.25
 -10 -14  -4   36.90   31.15
 -10 -14   0   39.67   34.37
 -10 -14   1   -5.46   33.41
 -10 -14   2   45.43   33.67
 -10 -14   3  -11.78   27.86
 -10 -14   4   34.04   30.59
 -10 -14   5    9.09   29.98
 -10 -14   7   16.17   22.96
 -10 -14   8   28.08   24.38
 -10 -14   9   -9.49   22.20
 -10 -13  -7   14.40   30.66
 -10 -13  -6   11.51   33.95
 -10 -13  -5  -12.15   31.97
 -10 -13  -4    0.81   35.56
 -10 -13  -3  -15.69   30.40
 -10 -13  -2    7.98   35.26
 -10 -13  -1    2.89   36.22
 -10 -13   0   -5.73   35.30
 -10 -13   1  -87.42   34.26
 -10 -13   2   -8.76   27.65
 -10 -13   3    4.04   33.52
 -10 -13   4    9.78   34.68
 -10 -13   5   19.80   30.13
 -10 -13   7    2.84   31.98
 -10 -13   9  -22.41   22.73
 -10 -13  10   13.43   23.72
 -10 -13  11   23.54   24.57
 -10 -12  -8   16.81   34.17
 -10 -12  -7  -10.18   32.48
 -10 -12  -6  -18.14   35.83
 -10 -12  -5    8.63   33.81
 -10 -12  -4   -3.62   37.67
 -10 -12  -3  -91.59   37.77
 -10 -12  -2    6.90   36.62
 -10 -12  -1  -14.36   33.34
 -10 -12   0   10.15   35.72
 -10 -12   1   -1.38   37.63
 -10 -12   2  -32.82   38.41
 -10 -12   3   30.80   35.40
 -10 -12   4  -18.39   35.12
 -10 -12   5   41.67   35.17
 -10 -12   6   57.80   35.33
 -10 -12   7   35.83   27.31
 -10 -12   8   32.98   32.18
 -10 -12   9  -26.75   30.37
 -10 -12  10   -6.76   28.94
 -10 -12  12   40.98   22.85
 -10 -12  13   34.24   23.43
 -10 -11  -9  -80.80   33.58
 -10 -11  -8  -23.86   33.36
 -10 -11  -7   23.77   39.49
 -10 -11   5  -19.56   39.06
 -10 -11   6   86.77   31.77
 -10 -11   7   22.46   34.52
 -10 -11   8   -8.27   34.57
 -10 -11   9  -39.20   32.77
 -10 -11  10   66.18   32.30
 -10 -11  11   -1.74   29.31
 -10 -11  12   83.66   26.67
 -10 -11  13   29.43   24.47
 -10 -11  14  -11.76   20.94
 -10 -11  15    3.44   19.62
 -10 -10  10   37.30   32.86
 -10 -10  11  -28.22   31.13
 -10 -10  12   18.07   28.72
 -10 -10  13   60.41   25.18
 -10 -10  14   14.15   24.56
 -10 -10  15    7.37   21.99
 -10  -9  12   70.49   29.03
 -10  -9  13  -16.93   26.10
 -10  -9  14   -7.80   24.19
 -10  -9  15   27.20   23.45
 -10  -8  14  -10.22   24.19
 -10  -8  15  -14.42   22.41
 -10  -7  15   -5.89   21.74
  -9 -15  -5  -22.60   25.07
  -9 -15  -4   54.25   26.80
  -9 -15  -3    0.67   29.10
  -9 -15  -1   19.54   26.64
  -9 -15   0   66.91   28.11
  -9 -15   1   46.45   27.75
  -9 -15   2   55.27   25.67
  -9 -15   3   29.90   28.55
  -9 -15   5   59.35   23.75
  -9 -15   6   16.01   27.10
  -9 -15   7    4.12   25.83
  -9 -14  -6    7.35   29.75
  -9 -14  -5   21.75   31.59
  -9 -14  -3  -28.95   32.42
  -9 -14  -1   -6.65   28.42
  -9 -14   0  -15.63   29.21
  -9 -14   1  -15.06   27.23
  -9 -14   3   60.58   33.95
  -9 -14   5  -44.58   27.96
  -9 -14   6   73.02   30.38
  -9 -14   7    1.20   29.39
  -9 -14   9    1.58   22.05
  -9 -14  10    4.01   22.00
  -9 -13  -8  -40.02   29.35
  -9 -13  -7  -44.15   30.74
  -9 -13  -6   -9.86   30.89
  -9 -13  -5   59.17   35.54
  -9 -13  -4   22.97   31.90
  -9 -13  -2   -4.38   35.60
  -9 -13   0   15.11   35.35
  -9 -13   1  -17.11   36.57
  -9 -13   2   25.95   37.30
  -9 -13   4   44.74   33.83
  -9 -13   6   69.66   31.30
  -9 -13   7   39.79   30.14
  -9 -13  10   60.43   28.73
  -9 -13  11   14.82   26.51
  -9 -13  12   13.40   22.84
  -9 -13  13   17.78   21.66
  -9 -12  -8  -67.77   32.50
  -9 -12  -6   52.86   35.90
  -9 -12  -5   22.59   37.44
  -9 -12   3   91.56   41.19
  -9 -12   4   52.26   34.87
  -9 -12   5  -26.00   35.72
  -9 -12   6  -38.55   30.53
  -9 -12   7   81.60   35.67
  -9 -12   8   18.56   32.51
  -9 -12   9   31.69   28.08
  -9 -12  10   -0.63   24.51
  -9 -12  12    8.54   26.77
  -9 -12  13   32.68   24.21
  -9 -12  14   35.05   22.16
  -9 -12  15  -14.73   17.78
  -9 -11  -6    7.61   37.83
  -9 -11  -5   18.84   33.37
  -9 -11   3   -1.95   35.56
  -9 -11   4  -26.70   39.12
  -9 -11   9   23.68   27.15
  -9 -11  10   28.87   27.68
  -9 -11  11   12.12   25.24
  -9 -11  13  -10.63   25.93
  -9 -11  14    6.24   22.51
  -9 -11  15    7.00   20.99
  -9 -10   8   33.63   27.28
  -9 -10  12   -6.59   26.75
  -9 -10  13  -18.84   26.64
  -9 -10  14    8.57   23.95
  -9 -10  15   -9.73   22.12
  -9 -10  16  -40.71   19.36
  -9  -9  11   31.56   26.44
  -9  -9  13   22.00   29.54
  -9  -9  14   -5.08   23.41
  -9  -9  15   -8.66   22.17
  -9  -9  16  -32.97   19.83
  -9  -8  15   19.79   23.58
  -8 -15  -5   11.22   27.64
  -8 -15  -4    9.71   27.51
  -8 -15  -2   30.35   27.26
  -8 -15  -1   12.81   30.71
  -8 -15   0  -37.01   30.11
  -8 -15   1   32.09   31.70
  -8 -15   2  -40.55   29.54
  -8 -15   3   -5.18   25.61
  -8 -15   5  -18.25   28.17
  -8 -15   9   -0.52   23.79
  -8 -14  -7  -21.36   28.06
  -8 -14  -6    9.70   30.44
  -8 -14  -5   28.32   30.91
  -8 -14  -4   49.72   33.12
  -8 -14  -3   27.25   33.72
  -8 -14  -2   21.34   29.68
  -8 -14  -1  -11.82   30.69
  -8 -14   0   13.05   32.48
  -8 -14   1   35.21   32.22
  -8 -14   2   24.74   28.34
  -8 -14   3   -0.51   30.25
  -8 -14   4   -2.45   32.59
  -8 -14   6  -14.17   30.74
  -8 -14   7   -1.67   24.12
  -8 -14   8  -10.75   26.60
  -8 -14   9   19.40   27.56
  -8 -14  11  -22.84   22.47
  -8 -14  12   33.60   20.27
  -8 -13  -8    5.15   31.72
  -8 -13  -7  -31.76   30.67
  -8 -13  -6   77.21   32.85
  -8 -13  -5  -27.37   34.17
  -8 -13  -4  -35.64   30.04
  -8 -13  -3   84.94   36.61
  -8 -13  -2   50.74   37.24
  -8 -13  -1   21.97   35.60
  -8 -13   0   46.21   35.91
  -8 -13   2   32.07   37.17
  -8 -13   3   15.89   34.83
  -8 -13   4   69.07   30.02
  -8 -13   5    0.94   35.35
  -8 -13   7   17.77   32.95
  -8 -13   8   16.81   31.82
  -8 -13   9   38.35   27.64
  -8 -13  10  -42.01   23.74
  -8 -13  11    7.96   24.47
  -8 -13  12   28.66   25.24
  -8 -13  13   17.46   22.64
  -8 -13  14   44.58   20.81
  -8 -12  -3    0.71   34.05
  -8 -12  -2   21.95   34.31
  -8 -12  -1  -42.27   36.16
  -8 -12   0   14.69   37.09
  -8 -12   6   16.31   34.64
  -8 -12   7   42.42   35.23
  -8 -12   8   -2.68   28.09
  -8 -12   9    0.21   26.74
  -8 -12  10   -6.98   27.50
  -8 -12  11   83.90   26.95
  -8 -12  12   -9.53   23.01
  -8 -12  13   -0.06   24.47
  -8 -12  14   13.10   22.03
  -8 -12  15   23.14   20.86
  -8 -11  -9  100.62   34.36
  -8 -11  -8  -23.47   31.98
  -8 -11  -7   -1.64   33.40
  -8 -11  -6   51.57   36.12
  -8 -11  -5   74.78   35.02
  -8 -11  -4   -8.84   32.89
  -8 -11  -3  -37.72   36.16
  -8 -11  -1   -3.64   36.55
  -8 -11   1   50.07   37.67
  -8 -11   2    9.19   34.25
  -8 -11   3   26.19   33.77
  -8 -11   4    8.99   36.97
  -8 -11   5   -4.71   28.22
  -8 -11   6  -16.16   35.11
  -8 -11  10   10.74   31.09
  -8 -11  11   15.79   29.08
  -8 -11  12  -12.00   24.10
  -8 -11  13  -15.55   25.05
  -8 -11  14    3.56   24.53
  -8 -11  15   12.79   22.32
  -8 -11  16   16.18   19.37
  -8 -10  -9  -11.72   30.83
  -8 -10   7   82.10   31.48
  -8 -10   8   50.00   27.89
  -8 -10   9   62.49   31.29
  -8 -10  13   -4.23   26.43
  -8 -10  14   13.46   25.47
  -8 -10  15   58.50   23.92
  -8 -10  16  -35.19   19.68
  -8  -9  11    5.88   26.49
  -8  -9  12   -8.01   24.99
  -8  -9  15  154.98   25.04
  -8  -9  16    0.23   21.79
  -8  -8  14  -21.19   23.55
  -7 -16  -2   56.97   26.70
  -7 -16   0   35.00   24.80
  -7 -16   1  -10.81   24.80
  -7 -16   2  -15.12   23.76
  -7 -16   3   11.76   24.06
  -7 -16   4    8.87   27.13
  -7 -16   5  -19.64   24.21
  -7 -15  -6  -13.91   26.28
  -7 -15  -5   -6.24   27.35
  -7 -15  -4   31.92   27.64
  -7 -15  -2    2.79   27.10
  -7 -15  -1  -26.97   28.89
  -7 -15   0   -4.71   30.91
  -7 -15   1  -11.01   30.56
  -7 -15   2   30.96   30.56
  -7 -15   3  -25.92   25.31
  -7 -15   4   17.73   29.29
  -7 -15   5  -23.78   28.70
  -7 -15   7    8.83   26.44
  -7 -15   9  -13.83   23.93
  -7 -14  -7   27.43   29.45
  -7 -14  -6   42.04   29.86
  -7 -14  -5  -19.11   31.42
  -7 -14  -4  150.69   30.66
  -7 -14  -3   25.22   34.08
  -7 -14   0   34.59   29.32
  -7 -14   1   10.83   27.49
  -7 -14   2  -14.44   28.47
  -7 -14   3   16.41   33.80
  -7 -14   4  -41.26   32.98
  -7 -14   5    9.97   24.56
  -7 -14   6   69.27   32.40
  -7 -14   7  -20.14   24.35
  -7 -14   9   13.57   28.22
  -7 -14  10    5.64   27.18
  -7 -14  11   14.86   25.14
  -7 -14  12  -17.74   20.71
  -7 -13  -8  -70.83   30.08
  -7 -13  -7  -25.44   29.67
  -7 -13  -6   -3.58   32.67
  -7 -13  -5    2.00   33.94
  -7 -13  -4   43.45   35.56
  -7 -13   3   -7.57   28.15
  -7 -13   5   51.06   34.46
  -7 -13   6  -17.52   29.07
  -7 -13   7   26.78   31.73
  -7 -13   8    5.32   32.48
  -7 -13   9   48.58   29.35
  -7 -13  10    2.21   25.36
  -7 -13  12   46.53   25.27
  -7 -13  13  -25.09   23.19
  -7 -13  14   20.32   20.10
  -7 -13  15   -1.94   18.01
  -7 -12  -8   91.02   35.01
  -7 -12  -7   71.28   34.30
  -7 -12  -6  -19.19   31.52
  -7 -12  -5   -9.40   32.55
  -7 -12  -4   41.50   34.22
  -7 -12  -3   40.95   37.62
  -7 -12  -2   90.56   36.53
  -7 -12   0  125.29   34.15
  -7 -12   1   47.73   36.72
  -7 -12   2    1.62   36.91
  -7 -12   3   -8.92   35.22
  -7 -12   4    7.63   29.39
  -7 -12   8    6.81   33.15
  -7 -12   9    6.93   26.01
  -7 -12  10   -5.98   24.57
  -7 -12  11   34.44   25.06
  -7 -12  13   70.11   25.67
  -7 -12  14   10.46   23.17
  -7 -12  15    4.81   21.36
  -7 -12  16   12.87   18.48
  -7 -11  -9  -23.37   30.37
  -7 -11  -8   15.89   32.49
  -7 -11  -7  156.16   31.64
  -7 -11  -6  -15.87   31.15
  -7 -11  -5   17.70   34.52
  -7 -11  -4   49.69   34.75
  -7 -11  -3   31.15   30.16
  -7 -11  -2   -3.37   29.74
  -7 -11  -1   84.13   33.00
  -7 -11   0   29.28   32.52
  -7 -11   1  265.97   31.31
  -7 -11   2   93.58   33.09
  -7 -11   3   14.33   36.28
  -7 -11   5   24.24   35.09
  -7 -11   6   14.61   31.04
  -7 -11   8  -42.63   30.14
  -7 -11   9   35.51   26.56
  -7 -11  12   22.74   24.61
  -7 -11  13  -34.17   25.70
  -7 -11  14   -3.47   24.20
  -7 -11  15   25.29   22.42
  -7 -11  16   -5.16   19.27
  -7 -10  -9  -14.98   30.00
  -7 -10  -7   42.45   31.38
  -7 -10   5   77.64   32.10
  -7 -10   6  172.56   32.97
  -7 -10   7   39.83   33.39
  -7 -10   8   19.71   30.44
  -7 -10   9   -9.90   24.78
  -7 -10  10   24.40   24.56
  -7 -10  11   28.66   24.57
  -7 -10  14    0.56   24.00
  -7 -10  15    7.31   23.86
  -7 -10  16   -1.74   19.69
  -7  -9   9   69.07   26.83
  -7  -9  10   35.29   25.40
  -7  -9  11   59.31   26.86
  -7  -9  12   23.18   28.23
  -7  -9  13   55.00   26.73
  -7  -9  14   32.96   23.49
  -7  -8  12   49.67   26.65
  -7  -8  13   26.94   22.92
  -7  -8  14   18.44   24.67
  -7  -8  15   32.73   21.48
  -7  -7  14   30.81   21.43
  -7  -7  15   26.79   21.66
  -6 -16  -3  -29.11   23.79
  -6 -16  -2   -0.22   25.57
  -6 -16  -1   19.52   27.30
  -6 -16   0   30.25   25.38
  -6 -16   1    4.53   23.97
  -6 -16   2   -6.90   23.63
  -6 -16   3  -35.75   25.81
  -6 -16   4  -22.18   26.19
  -6 -16   5    1.00   22.19
  -6 -16   6  -43.51   24.85
  -6 -15  -5   69.29   28.08
  -6 -15  -4  -13.46   28.74
  -6 -15  -3   -8.58   27.99
  -6 -15  -2   40.89   31.52
  -6 -15  -1  -19.43   28.66
  -6 -15   0   -3.24   25.58
  -6 -15   1    5.32   25.82
  -6 -15   3    2.03   29.65
  -6 -15   4   -4.63   30.19
  -6 -15   5  -24.27   24.97
  -6 -15   7  -16.90   21.95
  -6 -15   8  -20.20   25.35
  -6 -15   9    0.27   25.79
  -6 -15  10   42.26   24.19
  -6 -14  -7   50.65   29.53
  -6 -14  -6   43.32   29.86
  -6 -14  -3   -3.67   27.51
  -6 -14  -2   14.36   32.59
  -6 -14  -1   26.76   34.46
  -6 -14   2  -17.67   33.14
  -6 -14   3   42.16   33.10
  -6 -14   4   33.91   25.10
  -6 -14   5   49.43   33.10
  -6 -14   6   11.59   29.20
  -6 -14   7   34.11   30.85
  -6 -14   8   21.57   24.60
  -6 -14   9   36.96   26.03
  -6 -14  10   30.67   26.79
  -6 -14  11  -19.08   23.80
  -6 -14  12    7.41   20.67
  -6 -14  13    3.78   21.33
  -6 -13  -8  -16.27   29.79
  -6 -13  -7  -11.20   29.94
  -6 -13   5  202.16   31.46
  -6 -13   6   30.25   33.06
  -6 -13   7   -9.64   28.93
  -6 -13   8   23.73   30.13
  -6 -13   9   57.44   30.95
  -6 -13  10    4.78   29.30
  -6 -13  11  -26.89   27.30
  -6 -13  12    3.06   26.64
  -6 -13  13   -8.86   22.96
  -6 -13  15   21.04   19.18
  -6 -12  -8  -52.70   29.81
  -6 -12  -5   16.14   30.18
  -6 -12  -4   92.34   35.00
  -6 -12  -3  -57.30   32.12
  -6 -12  -2  -18.16   27.84
  -6 -12  -1   17.71   32.63
  -6 -12   0  164.74   33.16
  -6 -12   1   -2.96   30.92
  -6 -12   2   94.33   28.15
  -6 -12   3   47.59   34.23
  -6 -12   4   41.95   35.09
  -6 -12   5   19.28   24.85
  -6 -12   6  -26.69   34.87
  -6 -12  11    6.26   29.26
  -6 -12  12  -51.00   26.97
  -6 -12  13  -15.71   25.00
  -6 -12  14   27.17   21.83
  -6 -12  15   -7.27   21.18
  -6 -12  16   15.65   19.42
  -6 -11  -8    4.02   29.74
  -6 -11  -7  186.47   30.95
  -6 -11  -6  309.19   32.00
  -6 -11  -5  -15.54   31.08
  -6 -11  -4  341.66   34.17
  -6 -11  -3  391.83   34.43
  -6 -11  -2   18.56   33.97
  -6 -11  -1  113.39   33.98
  -6 -11   0  138.39   34.36
  -6 -11   2   35.59   29.55
  -6 -11   3   21.70   31.12
  -6 -11   4   15.60   34.27
  -6 -11   5   19.95   27.54
  -6 -11   6  -18.87   33.15
  -6 -11   7   23.76   26.90
  -6 -11   8    0.64   29.84
  -6 -11   9    4.37   30.96
  -6 -11  10   28.19   31.04
  -6 -11  13   -6.36   25.42
  -6 -11  14   33.62   22.85
  -6 -11  15   39.78   23.13
  -6 -11  16   16.26   20.59
  -6 -10  -8   81.96   27.97
  -6 -10  -7  126.50   30.90
  -6 -10  -6   72.55   30.75
  -6 -10  -5   64.86   27.78
  -6 -10  -4   48.67   30.27
  -6 -10  -3    7.29   31.89
  -6 -10  -2   56.72   31.08
  -6 -10  -1   -8.00   29.65
  -6 -10   0  -31.28   29.93
  -6 -10   1   27.88   33.20
  -6 -10   3   10.91   22.87
  -6 -10   6  111.19   32.59
  -6 -10   8   20.93   28.28
  -6 -10   9   28.76   29.87
  -6 -10  11   15.49   28.79
  -6 -10  13  -26.84   22.46
  -6  -9   8   21.79   25.78
  -6  -9   9   49.77   27.42
  -6  -9  10   18.44   27.10
  -6  -9  11   53.59   26.18
  -6  -9  12   19.45   22.02
  -6  -9  13   21.32   24.64
  -6  -9  14   12.82   23.34
  -6  -9  15  -21.98   21.25
  -6  -8  11   -6.98   20.74
  -6  -8  12    6.61   23.64
  -6  -8  13    7.79   23.75
  -6  -8  14   -7.91   20.51
  -6  -8  15  -34.00   20.07
  -6  -8  16  -17.36   19.70
  -6  -7  13   25.68   20.28
  -5 -16  -4  -40.00   23.78
  -5 -16  -3  -23.99   23.99
  -5 -16  -2   62.14   25.94
  -5 -16  -1   16.30   24.98
  -5 -16   0   67.56   28.28
  -5 -16   1  -18.04   27.26
  -5 -16   2   -0.11   27.20
  -5 -16   3   33.71   27.16
  -5 -16   4    7.56   22.55
  -5 -16   5   27.86   26.45
  -5 -16   6   -7.98   22.12
  -5 -15  -6   32.77   27.02
  -5 -15  -5    5.37   27.79
  -5 -15  -4   71.38   28.13
  -5 -15  -2   46.76   28.17
  -5 -15   0   50.41   31.20
  -5 -15   1   24.44   31.86
  -5 -15   2   35.44   31.20
  -5 -15   3  -35.23   27.51
  -5 -15   4   10.13   25.66
  -5 -15   5   19.97   30.75
  -5 -15   6   19.14   25.61
  -5 -15   7   31.32   28.31
  -5 -15   8   17.57   23.41
  -5 -15   9   -3.28   21.48
  -5 -15  10   24.91   21.92
  -5 -15  11   14.80   19.50
  -5 -14  -4   -3.41   31.21
  -5 -14  -3   -6.77   29.32
  -5 -14  -2  -22.31   33.10
  -5 -14  -1   -3.58   31.06
  -5 -14   0   43.02   31.96
  -5 -14   1   53.23   30.00
  -5 -14   2  -10.27   31.44
  -5 -14   3   25.39   33.56
  -5 -14   4   12.00   32.08
  -5 -14   5   30.97   24.99
  -5 -14   6  -10.81   31.20
  -5 -14   7  -27.44   23.22
  -5 -14   8   13.97   29.36
  -5 -14  10   64.70   25.66
  -5 -14  11   22.21   23.67
  -5 -14  12   23.16   23.74
  -5 -14  13    5.06   21.65
  -5 -14  14   -5.35   19.05
  -5 -13   6  -10.63   31.85
  -5 -13   7    3.18   30.02
  -5 -13   8    3.69   31.30
  -5 -13   9   34.15   27.71
  -5 -13  10   12.25   23.13
  -5 -13  11   98.83   24.93
  -5 -13  12  -12.66   21.24
  -5 -13  13    6.57   22.85
  -5 -13  14   -9.86   21.66
  -5 -13  15    1.73   19.25
  -5 -13  16   -2.58   16.77
  -5 -12  -8   30.19   31.30
  -5 -12  -6   -2.24   29.43
  -5 -12  -5   29.52   29.67
  -5 -12  -4    9.08   32.65
  -5 -12  -3   12.22   31.70
  -5 -12  -2    2.01   27.20
  -5 -12  -1  -20.95   29.97
  -5 -12   0  -28.42   29.96
  -5 -12   1   23.19   31.86
  -5 -12   2   52.87   28.59
  -5 -12   3   40.06   30.00
  -5 -12   5    6.72   30.86
  -5 -12   6   42.26   32.02
  -5 -12   7   37.41   30.65
  -5 -12  11    5.59   23.36
  -5 -12  12  -16.24   21.47
  -5 -12  13  -28.81   23.04
  -5 -12  14  -22.43   23.43
  -5 -12  15   84.64   21.11
  -5 -12  16   -7.70   18.51
  -5 -11  -8  143.90   28.86
  -5 -11  -7    9.45   27.66
  -5 -11  -6  192.37   32.21
  -5 -11  -5   20.39   29.34
  -5 -11  -4  241.61   32.55
  -5 -11  -3   52.23   25.92
  -5 -11  -2  202.83   31.70
  -5 -11  -1   44.93   31.42
  -5 -11   0   54.58   32.21
  -5 -11   1   21.60   31.15
  -5 -11   2   64.76   29.31
  -5 -11   3   72.26   28.87
  -5 -11   4   34.06   32.73
  -5 -11   5    3.58   28.60
  -5 -11   6   18.35   32.39
  -5 -11   7   24.03   26.52
  -5 -11  10   -3.60   26.10
  -5 -11  11   52.36   26.85
  -5 -11  14   21.45   24.35
  -5 -11  15   -0.55   20.55
  -5 -11  16  -14.33   18.91
  -5 -10  -8  260.75   28.82
  -5 -10  -7   44.97   26.58
  -5 -10  -6  154.55   26.24
  -5 -10  -5   -7.15   28.36
  -5 -10  -4   12.15   24.98
  -5 -10  -2   35.73   30.11
  -5 -10  -1  240.38   31.56
  -5 -10   0  -11.79   29.55
  -5 -10   1   34.40   30.18
  -5 -10   2   84.78   29.06
  -5 -10   3  327.98   34.32
  -5 -10   4    8.62   30.63
  -5 -10   5   83.55   26.65
  -5 -10   6  228.37   31.92
  -5 -10   7   10.79   24.13
  -5 -10   8  -28.93   26.55
  -5 -10   9   25.99   28.62
  -5 -10  10   31.24   28.78
  -5 -10  11   -7.64   27.32
  -5 -10  12   -3.99   25.98
  -5 -10  13   19.11   24.79
  -5 -10  16    8.80   20.58
  -5  -9  -8  -29.61   23.23
  -5  -9  -7  101.32   26.22
  -5  -9  -6   62.93   26.50
  -5  -9  -5  101.33   22.93
  -5  -9   4   -3.51   26.30
  -5  -9   6   -2.07   26.93
  -5  -9   7   50.49   24.45
  -5  -9   8   59.49   23.13
  -5  -9   9  -39.59   24.31
  -5  -9  10   47.64   26.16
  -5  -9  11  150.43   25.94
  -5  -9  12   72.53   22.33
  -5  -9  13   70.16   23.03
  -5  -9  15   -1.46   19.06
  -5  -9  16   35.69   20.58
  -5  -8   9   35.76   21.45
  -5  -8  10   22.84   20.20
  -5  -8  11   11.97   20.64
  -5  -8  12   39.98   22.71
  -5  -8  13    6.77   22.32
  -5  -8  14  -19.43   18.93
  -5  -8  15    8.41   19.69
  -5  -7  11   11.64   21.34
  -5  -7  12   -8.09   20.01
  -5  -7  13   72.09   19.38
  -5  -7  14  299.16   22.83
  -5  -7  15   12.22   18.87
  -5  -6  13   30.37   18.40
  -5  -6  14   32.47   17.84
  -4 -16  -4   43.77   24.37
  -4 -16  -3   12.59   25.44
  -4 -16  -2   48.92   24.84
  -4 -16  -1   20.89   26.62
  -4 -16   0   22.89   27.95
  -4 -16   1   13.29   27.48
  -4 -16   2    5.84   27.55
  -4 -16   3   -6.85   26.96
  -4 -16   4  -19.86   24.90
  -4 -16   5   23.94   22.08
  -4 -16   6   -6.49   24.47
  -4 -16   7    7.32   22.80
  -4 -15  -6   30.48   26.85
  -4 -15  -5   22.76   27.44
  -4 -15  -4    1.80   27.54
  -4 -15  -3   91.14   30.82
  -4 -15  -2  -12.35   26.00
  -4 -15  -1  -12.98   28.93
  -4 -15   0  -48.94   30.44
  -4 -15   1   46.12   31.55
  -4 -15   2   29.14   31.22
  -4 -15   3    2.61   30.61
  -4 -15   4   16.73   26.88
  -4 -15   5   -0.09   26.73
  -4 -15   6   -5.70   27.90
  -4 -15   7   -2.80   24.37
  -4 -15   8    0.98   24.86
  -4 -15  10   45.64   24.41
  -4 -14  -7  -30.39   26.82
  -4 -14  -6    4.33   28.90
  -4 -14  -5    3.30   29.00
  -4 -14  -4   10.20   31.70
  -4 -14  -3  -35.59   27.81
  -4 -14  -1    9.56   32.68
  -4 -14   0   12.13   30.93
  -4 -14   1   26.81   28.86
  -4 -14   2   -3.44   28.53
  -4 -14   3   37.17   32.46
  -4 -14   4   31.96   32.90
  -4 -14   5   25.08   29.17
  -4 -14   6   36.79   30.60
  -4 -14   7   10.26   28.45
  -4 -14   8   51.15   30.03
  -4 -14   9   -0.41   23.17
  -4 -14  10   10.24   22.97
  -4 -14  11   10.38   22.77
  -4 -14  13   -4.65   20.41
  -4 -14  14   40.29   18.99
  -4 -13  -5   30.39   32.32
  -4 -13  -4   39.00   31.04
  -4 -13  -3   24.09   34.16
  -4 -13  -2   72.98   34.79
  -4 -13  -1   39.29   30.68
  -4 -13   0   64.85   26.75
  -4 -13   1    2.05   27.24
  -4 -13   7    8.82   31.51
  -4 -13   9   26.08   22.22
  -4 -13  10   -9.48   25.94
  -4 -13  11    4.64   26.36
  -4 -13  12  -27.16   24.20
  -4 -13  13   11.47   21.59
  -4 -13  14   30.61   21.98
  -4 -13  15   11.23   19.15
  -4 -13  16    7.66   17.23
  -4 -12  -8   21.52   28.77
  -4 -12  -7   58.01   28.61
  -4 -12  -6  -43.30   27.45
  -4 -12  -5   62.89   31.88
  -4 -12  -4  -18.47   25.37
  -4 -12  -3   68.47   33.62
  -4 -12  -2   19.80   30.54
  -4 -12  -1    8.44   27.93
  -4 -12   0   14.73   26.22
  -4 -12   1    9.56   25.79
  -4 -12   2   16.58   27.49
  -4 -12   3    7.49   32.36
  -4 -12   4   17.80   33.61
  -4 -12   5   25.74   28.63
  -4 -12   6   -5.90   31.57
  -4 -12   7  116.85   29.40
  -4 -12  11   47.27   26.24
  -4 -12  12  -12.83   23.11
  -4 -12  13   26.68   22.45
  -4 -12  14    9.88   23.52
  -4 -12  15  -24.41   20.76
  -4 -12  16    8.46   19.90
  -4 -11  -8   17.96   26.71
  -4 -11  -7   11.08   26.69
  -4 -11  -6   51.88   26.74
  -4 -11  -5  192.05   30.76
  -4 -11  -4   56.52   27.42
  -4 -11  -3   23.77   30.51
  -4 -11  -2  224.56   30.42
  -4 -11   0  138.24   24.04
  -4 -11   1   61.09   23.67
  -4 -11   2   14.73   27.47
  -4 -11   3   52.15   31.88
  -4 -11   4   68.44   30.52
  -4 -11   5    3.51   24.32
  -4 -11   6   28.09   31.17
  -4 -11   8   -4.48   28.16
  -4 -11   9    1.79   30.44
  -4 -11  10   50.49   27.84
  -4 -11  11  -16.26   25.09
  -4 -11  14  -10.65   23.42
  -4 -11  15   25.20   21.23
  -4 -11  16    4.33   20.59
  -4 -11  17   -8.12   18.22
  -4 -10  -8   -5.39   24.55
  -4 -10  -7    0.76   25.86
  -4 -10  -6   31.20   24.61
  -4 -10  -5  103.39   27.07
  -4 -10  -4   13.19   26.48
  -4 -10  -3   74.48   28.61
  -4 -10  -2   34.08   24.93
  -4 -10  -1   12.26   20.91
  -4 -10   0   23.12   21.87
  -4 -10   1   32.65   20.73
  -4 -10   2   84.97   26.98
  -4 -10   3   22.13   29.04
  -4 -10   4  430.42   30.98
  -4 -10   5  126.83   26.99
  -4 -10   7   67.30   28.70
  -4 -10   8    7.65   20.71
  -4 -10   9   82.93   26.45
  -4 -10  10   47.74   28.02
  -4 -10  11   49.94   27.12
  -4 -10  12  -12.20   24.97
  -4 -10  13  -35.86   22.32
  -4 -10  14   11.56   21.35
  -4 -10  16  -13.00   19.45
  -4 -10  17  -33.38   18.20
  -4  -9  -7   -4.04   23.29
  -4  -9  -5  -27.91   20.46
  -4  -9  -4    8.08   25.35
  -4  -9  -3   19.80   23.20
  -4  -9  -2   20.62   21.23
  -4  -9  -1   24.67   23.26
  -4  -9   0  379.83   28.25
  -4  -9   1   -5.97   19.98
  -4  -9   2   86.58   24.25
  -4  -9   3   72.02   27.26
  -4  -9   4  123.95   24.36
  -4  -9   5   20.73   25.94
  -4  -9   7  100.17   26.44
  -4  -9   8   80.94   25.39
  -4  -9   9   57.12   22.62
  -4  -9  10   15.37   20.22
  -4  -9  12  -16.22   21.62
  -4  -9  13   12.50   23.25
  -4  -9  14    7.39   21.11
  -4  -9  15    6.54   20.25
  -4  -9  16    7.73   18.97
  -4  -8   6   26.41   18.66
  -4  -8   7   41.63   22.90
  -4  -8   8  160.06   24.75
  -4  -8   9   27.52   23.29
  -4  -8  11   20.28   22.88
  -4  -8  12   52.98   21.29
  -4  -8  13   -4.71   17.89
  -4  -8  14   33.05   20.86
  -4  -8  15   40.62   18.59
  -4  -8  16   15.79   17.97
  -4  -7   9  -10.32   20.39
  -4  -7  10   80.27   20.04
  -4  -7  11   35.27   17.30
  -4  -7  12   87.23   19.75
  -4  -7  13   48.61   18.74
  -4  -7  14  -15.55   17.38
  -4  -6  14   -3.83   15.35
  -3 -16  -4   11.77   23.86
  -3 -16  -3   67.95   24.73
  -3 -16  -2   63.04   24.67
  -3 -16  -1   17.27   25.56
  -3 -16   0   23.55   27.50
  -3 -16   1   27.97   27.28
  -3 -16   2    8.46   27.07
  -3 -16   3    5.89   27.53
  -3 -16   4   24.85   26.43
  -3 -16   5   44.13   21.40
  -3 -16   6   24.35   25.30
  -3 -15  -6  -26.70   25.46
  -3 -15  -5   38.82   27.12
  -3 -15  -4   22.20   27.58
  -3 -15  -3   22.22   29.32
  -3 -15  -2   -3.91   27.57
  -3 -15  -1   19.32   27.49
  -3 -15   0   43.42   30.86
  -3 -15   1   37.82   31.10
  -3 -15   2  -37.66   29.76
  -3 -15   3  -21.05   28.99
  -3 -15   4   16.75   26.59
  -3 -15   5    0.78   26.76
  -3 -15   6  -32.48   27.77
  -3 -15   7   21.93   23.56
  -3 -15   8   -7.15   24.68
  -3 -15   9   13.80   25.61
  -3 -15  10   13.49   23.62
  -3 -15  11    9.32   22.25
  -3 -14  -6  -15.47   26.97
  -3 -14  -4    2.16   30.88
  -3 -14  -3  -33.37   29.62
  -3 -14  -2  -11.45   30.09
  -3 -14  -1   24.79   33.14
  -3 -14   0   -2.55   32.66
  -3 -14   1  -16.84   30.12
  -3 -14   2   31.72   32.64
  -3 -14   3   -2.89   31.50
  -3 -14   4   13.79   31.85
  -3 -14   5   10.86   27.04
  -3 -14   7   43.36   27.74
  -3 -14   8   35.99   29.61
  -3 -14   9   10.23   23.43
  -3 -14  10   10.59   23.51
  -3 -14  11   -5.15   22.51
  -3 -14  12   10.22   21.04
  -3 -14  13    2.48   20.10
  -3 -13  -5   33.81   29.95
  -3 -13  -4   44.51   33.24
  -3 -13  -3   41.69   28.44
  -3 -13  -1   36.20   35.29
  -3 -13   0   75.26   34.30
  -3 -13   1   68.53   34.21
  -3 -13   7   22.38   29.23
  -3 -13   8   -2.35   30.46
  -3 -13   9    4.92   24.46
  -3 -13  11   14.44   26.30
  -3 -13  12  -20.19   24.39
  -3 -13  13   11.71   21.79
  -3 -13  14   24.18   21.09
  -3 -13  15   -0.45   18.96
  -3 -13  16   25.13   17.44
  -3 -12  -8   40.24   27.96
  -3 -12  -7   50.15   28.90
  -3 -12  -6   12.00   27.82
  -3 -12  -5   49.19   27.40
  -3 -12  -4   44.60   31.27
  -3 -12  -3   42.91   28.19
  -3 -12  -2   17.35   30.67
  -3 -12  -1  136.33   33.49
  -3 -12   0   17.90   32.86
  -3 -12   1  -21.41   31.02
  -3 -12   2   80.78   33.06
  -3 -12   3   25.20   32.15
  -3 -12   4   66.23   29.12
  -3 -12   5  125.65   29.14
  -3 -12   6    3.78   31.81
  -3 -12   7  -37.87   25.15
  -3 -12   8   31.12   31.27
  -3 -12  11   -6.43   22.48
  -3 -12  12   42.97   22.83
  -3 -12  13   34.79   21.83
  -3 -12  14   57.45   23.56
  -3 -12  15   55.33   21.37
  -3 -12  16  -18.08   19.05
  -3 -11  -8   -8.96   24.82
  -3 -11  -7  -13.73   25.54
  -3 -11  -6    8.62   24.77
  -3 -11  -5  -24.66   26.57
  -3 -11  -4   59.10   28.69
  -3 -11  -3    0.00   27.21
  -3 -11  -2   -9.95   25.32
  -3 -11  -1   40.74   29.39
  -3 -11   0  153.27   30.45
  -3 -11   1  293.22   31.10
  -3 -11   2  127.48   30.68
  -3 -11   3   90.97   27.08
  -3 -11   5   55.41   31.06
  -3 -11   6    9.95   25.79
  -3 -11   7   14.45   30.14
  -3 -11   8   27.19   23.51
  -3 -11   9   24.55   28.14
  -3 -11  10   26.30   27.42
  -3 -11  11  -21.68   26.41
  -3 -11  12   31.22   27.67
  -3 -11  14   -1.21   23.18
  -3 -11  15   12.76   20.42
  -3 -11  16   -5.00   19.27
  -3 -11  17    2.93   18.49
  -3 -10  -8  119.27   24.94
  -3 -10  -7   26.76   23.29
  -3 -10  -6  116.00   24.04
  -3 -10  -5   35.23   26.09
  -3 -10  -4  345.43   27.83
  -3 -10  -3  -18.40   26.03
  -3 -10  -2    8.57   21.82
  -3 -10  -1   18.60   24.54
  -3 -10   3   -9.00   23.36
  -3 -10   5  125.36   25.40
  -3 -10   6  -20.28   26.48
  -3 -10   7   47.26   24.97
  -3 -10   8  167.38   28.88
  -3 -10   9   14.18   25.35
  -3 -10  10   32.66   21.97
  -3 -10  11   14.26   20.72
  -3 -10  12   44.32   21.23
  -3 -10  13   22.26   22.48
  -3 -10  14   -0.42   22.53
  -3 -10  17  -40.51   17.50
  -3  -9  -7   34.25   21.38
  -3  -9  -6   -5.32   19.91
  -3  -9  -4  103.19   23.06
  -3  -9  -3   65.99   24.23
  -3  -9  -2   62.76   21.06
  -3  -9  -1   -7.41   20.03
  -3  -9   0  341.85   26.30
  -3  -9   1  105.38   20.81
  -3  -9   2  -14.98   19.43
  -3  -9   3   37.81   25.09
  -3  -9   4  183.04   25.07
  -3  -9   5  140.54   22.29
  -3  -9   6    3.98   24.94
  -3  -9   7   30.09   23.77
  -3  -9   8   13.76   19.10
  -3  -9   9   -5.86   22.34
  -3  -9  10  113.39   24.12
  -3  -9  11    5.99   22.98
  -3  -9  12   -0.84   22.18
  -3  -9  13   -0.76   19.07
  -3  -9  14   -0.30   19.51
  -3  -9  15   22.45   20.47
  -3  -9  16    7.61   18.98
  -3  -8   4   64.85   20.66
  -3  -8   5   84.73   23.07
  -3  -8   6  121.31   18.92
  -3  -8   7  142.71   22.98
  -3  -8   9  106.84   21.79
  -3  -8  10   98.63   21.27
  -3  -8  11   38.44   21.02
  -3  -8  12   43.44   21.37
  -3  -8  13   -2.01   19.19
  -3  -8  14   63.63   18.41
  -3  -8  15   16.08   18.38
  -3  -7   9  -11.44   18.00
  -3  -7  10   -2.16   17.21
  -3  -7  12    6.67   17.84
  -3  -7  14  -18.26   15.71
  -3  -7  15  -15.75   15.27
  -2 -16  -3  -17.49   22.10
  -2 -16  -1   17.26   23.72
  -2 -16   0   29.55   25.04
  -2 -16   1   26.48   26.50
  -2 -16   2  -35.52   25.62
  -2 -16   3   19.25   26.26
  -2 -16   4   -5.39   22.32
  -2 -16   6  -26.32   23.59
  -2 -15  -6  -20.70   25.23
  -2 -15  -5  -23.98   26.17
  -2 -15  -4  -39.76   26.87
  -2 -15  -2   42.86   30.01
  -2 -15  -1   64.77   28.05
  -2 -15   0    5.70   25.03
  -2 -15   1   45.35   27.85
  -2 -15   2   12.66   27.72
  -2 -15   4   16.97   25.15
  -2 -15   6   -4.98   25.45
  -2 -15   7    3.98   26.24
  -2 -15   8   19.75   22.44
  -2 -15   9   30.76   24.26
  -2 -15  10   34.84   23.66
  -2 -15  11  -12.63   21.22
  -2 -14  -7  -19.72   26.46
  -2 -14  -6   33.23   28.51
  -2 -14  -4  -43.60   28.11
  -2 -14  -3   14.25   31.72
  -2 -14  -2  -10.29   29.13
  -2 -14  -1    9.83   28.22
  -2 -14   0   13.87   31.38
  -2 -14   1   60.98   33.05
  -2 -14   2   54.72   31.88
  -2 -14   3   -6.99   30.24
  -2 -14   4  -15.10   26.75
  -2 -14   5   12.32   28.87
  -2 -14   6   55.99   30.47
  -2 -14   7   52.63   22.35
  -2 -14   8    6.67   28.87
  -2 -14   9   -5.57   25.28
  -2 -14  10   11.17   20.62
  -2 -14  11    3.42   20.71
  -2 -14  12   22.38   19.85
  -2 -14  13   17.25   20.70
  -2 -14  14   -2.63   17.94
  -2 -13  -3  -42.32   32.28
  -2 -13  -2  -23.15   31.31
  -2 -13  -1   23.36   27.70
  -2 -13   6  -24.00   30.57
  -2 -13   7   39.93   27.11
  -2 -13   8   41.64   29.72
  -2 -13   9   11.64   28.00
  -2 -13  10  -15.51   22.42
  -2 -13  11   33.28   22.88
  -2 -13  12  -20.51   21.08
  -2 -13  13    5.39   20.50
  -2 -13  14   30.11   21.71
  -2 -13  15   -1.41   17.84
  -2 -12  -8   36.87   28.01
  -2 -12  -7  -12.09   28.02
  -2 -12  -6   -2.78   27.75
  -2 -12  -5   43.45   27.26
  -2 -12  -4    1.41   29.97
  -2 -12  -3  -28.90   28.22
  -2 -12  -2   31.65   31.44
  -2 -12  -1   38.65   29.90
  -2 -12   0  -13.19   24.51
  -2 -12   2   15.14   24.18
  -2 -12   3    0.72   29.00
  -2 -12   5  123.55   31.82
  -2 -12   6   66.06   23.78
  -2 -12   7  -17.28   29.39
  -2 -12   8   34.93   23.61
  -2 -12  11   25.50   26.41
  -2 -12  12   33.47   24.84
  -2 -12  13  -39.29   23.82
  -2 -12  15    2.59   19.73
  -2 -12  16    9.26   19.50
  -2 -12  17    1.47   17.49
  -2 -11  -8  -19.10   24.75
  -2 -11  -7    4.08   25.43
  -2 -11  -6   40.76   24.96
  -2 -11  -5  -15.52   26.21
  -2 -11  -4   13.77   27.53
  -2 -11  -3   45.09   26.63
  -2 -11  -2   97.40   27.66
  -2 -11  -1   -9.59   28.85
  -2 -11   0   43.45   29.60
  -2 -11   1   27.12   28.74
  -2 -11   2  164.29   31.23
  -2 -11   3   54.98   30.16
  -2 -11   4   45.54   28.54
  -2 -11   5   40.02   24.88
  -2 -11   6   88.34   30.43
  -2 -11   7   44.44   21.28
  -2 -11   8   37.24   29.29
  -2 -11   9  178.22   28.06
  -2 -11  10   21.27   21.10
  -2 -11  11   68.49   25.29
  -2 -11  14   64.49   20.98
  -2 -11  15   10.73   22.24
  -2 -11  16   27.93   19.64
  -2 -11  17  -40.39   16.94
  -2 -10  -8  166.95   25.30
  -2 -10  -7   19.79   24.12
  -2 -10  -5    3.37   25.15
  -2 -10  -4  -19.75   20.83
  -2 -10  -3   -5.02   24.79
  -2 -10  -2  149.73   24.64
  -2 -10  -1   57.06   21.87
  -2 -10   0   51.96   25.23
  -2 -10   1   10.08   25.26
  -2 -10   2  142.55   24.21
  -2 -10   4  132.54   26.82
  -2 -10   5   11.65   25.94
  -2 -10   6  -32.69   20.38
  -2 -10   7  -26.72   25.69
  -2 -10   8   24.08   24.22
  -2 -10  10  -11.61   24.70
  -2 -10  11   44.89   25.60
  -2 -10  12   13.40   24.74
  -2 -10  13   75.53   23.43
  -2 -10  14   12.66   20.47
  -2 -10  17    8.17   18.52
  -2  -9  -7  -29.97   20.54
  -2  -9  -6  -18.59   20.69
  -2  -9  -5   -6.59   18.79
  -2  -9  -4    5.99   22.95
  -2  -9  -3   27.40   20.68
  -2  -9  -2   26.24   23.29
  -2  -9  -1    4.14   22.96
  -2  -9   0   91.71   22.14
  -2  -9   2  503.40   32.70
  -2  -9   4   95.01   23.01
  -2  -9   5   10.05   21.87
  -2  -9   6   47.93   24.43
  -2  -9   7    2.01   22.25
  -2  -9   8   16.89   20.89
  -2  -9   9  -17.81   22.66
  -2  -9  10   63.04   24.17
  -2  -9  12    2.84   22.44
  -2  -9  13   29.16   21.72
  -2  -9  14    3.84   19.50
  -2  -9  16    4.99   17.76
  -2  -8   4  302.91   27.33
  -2  -8   5   20.89   21.12
  -2  -8   6  379.78   25.68
  -2  -8   7  -36.38   18.53
  -2  -8   8   35.80   21.58
  -2  -8   9   50.68   21.41
  -2  -8  10   28.35   20.59
  -2  -8  11   38.55   20.18
  -2  -8  12  -16.22   19.36
  -2  -8  13   32.73   19.37
  -2  -8  14    4.55   17.12
  -2  -8  15    2.53   17.91
  -2  -8  16  -30.20   15.83
  -2  -7   9  110.36   18.15
  -2  -7  10   22.79   17.22
  -2  -7  11   -1.03   17.42
  -2  -7  12   28.54   18.05
  -2  -7  13   79.47   16.02
  -2  -7  14    9.11   16.63
  -1 -16  -2  -65.07   22.87
  -1 -16  -1   24.40   24.82
  -1 -16   0   18.52   25.17
  -1 -16   1   -5.39   22.37
  -1 -16   2   21.65   22.39
  -1 -16   3    1.98   23.04
  -1 -16   4    8.56   25.35
  -1 -15  -5   28.75   25.42
  -1 -15  -4   26.37   26.74
  -1 -15  -3   24.91   28.42
  -1 -15  -2   14.44   26.00
  -1 -15  -1    2.27   28.33
  -1 -15   1  -23.08   27.91
  -1 -15   2  -17.54   27.44
  -1 -15   3  -22.03   27.71
  -1 -15   4  -14.31   28.27
  -1 -15   5   46.58   26.80
  -1 -15   6   37.85   24.14
  -1 -15   7   -1.01   25.15
  -1 -15   9   32.96   19.52
  -1 -15  10   19.45   20.15
  -1 -14  -7  -46.24   26.38
  -1 -14  -6    0.46   28.89
  -1 -14  -5  -32.17   28.55
  -1 -14  -4  -15.96   27.26
  -1 -14  -3   26.40   29.70
  -1 -14  -2  -67.00   27.50
  -1 -14  -1   12.76   31.95
  -1 -14   1   31.28   28.63
  -1 -14   2   32.18   27.57
  -1 -14   3   -2.88   26.87
  -1 -14   4   16.19   30.75
  -1 -14   5    6.01   31.00
  -1 -14   6   29.62   24.45
  -1 -14   7   14.47   29.34
  -1 -14   8  -30.51   22.12
  -1 -14   9   43.26   26.94
  -1 -14  10   -0.46   24.29
  -1 -14  12    5.89   22.31
  -1 -13   5    4.42   30.68
  -1 -13   6   -2.12   27.42
  -1 -13   7   24.74   30.48
  -1 -13   8   31.08   25.39
  -1 -13   9   64.83   27.91
  -1 -13  10   26.77   27.93
  -1 -13  11  -12.02   24.58
  -1 -13  12  -20.35   23.18
  -1 -13  13   38.83   23.36
  -1 -13  14    5.66   20.93
  -1 -13  15   11.50   18.60
  -1 -12  -8  -21.51   26.34
  -1 -12  -7   57.57   28.29
  -1 -12  -6  122.33   29.39
  -1 -12  -5    7.22   26.61
  -1 -12  -4  -18.25   28.27
  -1 -12  -3   79.34   30.30
  -1 -12  -1   26.90   25.34
  -1 -12   0  -19.35   27.99
  -1 -12   1   37.49   31.21
  -1 -12   2  130.83   31.59
  -1 -12   3  111.43   29.94
  -1 -12   4   83.02   24.41
  -1 -12   5   29.41   30.54
  -1 -12   6  112.91   32.04
  -1 -12   7   15.85   24.52
  -1 -12  11   42.27   25.97
  -1 -12  12  -35.28   24.85
  -1 -12  13   10.32   23.65
  -1 -12  14   14.67   20.37
  -1 -12  15    4.80   20.75
  -1 -11  -7   44.76   25.94
  -1 -11  -6   -2.99   25.42
  -1 -11  -4   31.87   26.47
  -1 -11  -3   46.51   28.15
  -1 -11  -1   83.18   29.36
  -1 -11   1  -13.20   28.05
  -1 -11   2   39.14   27.74
  -1 -11   3  -21.68   29.33
  -1 -11   4   60.41   29.87
  -1 -11   5   49.20   25.28
  -1 -11   6   45.36   27.55
  -1 -11   7   10.89   28.53
  -1 -11   9   36.93   25.66
  -1 -11  10  109.53   27.66
  -1 -11  11    4.40   26.61
  -1 -11  14  -18.12   22.31
  -1 -11  15   17.40   19.58
  -1 -11  16   14.04   19.94
  -1 -10  -8  -29.35   23.16
  -1 -10  -7    6.58   22.46
  -1 -10  -6  278.73   25.53
  -1 -10  -5   24.31   22.02
  -1 -10  -3   42.57   22.85
  -1 -10  -2   72.79   26.42
  -1 -10  -1    5.80   24.14
  -1 -10   0   25.71   19.31
  -1 -10   1  -15.34   20.25
  -1 -10   2  156.75   21.31
  -1 -10   3    5.71   22.18
  -1 -10   6   67.84   20.43
  -1 -10   7  -33.29   26.13
  -1 -10   8   78.43   21.75
  -1 -10   9   13.93   25.07
  -1 -10  10   13.15   26.49
  -1 -10  11   18.78   24.03
  -1 -10  12   43.41   23.52
  -1 -10  13    8.39   23.45
  -1 -10  14   44.52   22.67
  -1 -10  16    8.92   20.39
  -1 -10  17    7.91   17.73
  -1  -9  -7  -28.23   20.33
  -1  -9  -5    0.07   21.28
  -1  -9  -4   22.26   20.39
  -1  -9  -3   45.98   23.15
  -1  -9  -2  176.62   23.55
  -1  -9  -1   61.86   21.01
  -1  -9   0   92.71   23.40
  -1  -9   1   26.87   23.49
  -1  -9   3   61.23   21.99
  -1  -9   4  -15.51   19.19
  -1  -9   5    3.71   24.31
  -1  -9   6   20.47   21.18
  -1  -9   7   30.05   23.88
  -1  -9   8   16.06   18.22
  -1  -9   9   53.06   23.28
  -1  -9  10   69.92   23.42
  -1  -9  11  -20.78   21.61
  -1  -9  12   65.46   22.57
  -1  -9  14   -9.65   19.89
  -1  -9  15   66.95   18.94
  -1  -9  16   27.14   18.83
  -1  -8   3   72.45   22.38
  -1  -8   4   11.68   18.70
  -1  -8   5  -10.00   19.30
  -1  -8   6   41.41   20.28
  -1  -8   7   48.41   20.56
  -1  -8   8   54.23   17.23
  -1  -8   9  492.32   26.05
  -1  -8  10   39.69   20.37
  -1  -8  11  167.04   21.19
  -1  -8  12   -0.93   19.17
  -1  -8  13   62.37   18.69
  -1  -8  15   -9.64   17.52
  -1  -8  16    6.32   16.28
  -1  -7   9   -6.63   16.03
  -1  -7  10    2.94   16.75
  -1  -7  11   23.07   16.30
  -1  -7  12   33.05   15.71
  -1  -7  13   65.09   16.68
  -1  -7  14    3.35   16.09
  -1  -7  15   68.72   15.54
  -1  -6  13   83.02   14.43
  -1  -6  14  -26.53   13.66
   0 -15  -5    7.76   25.06
   0 -15  -4   35.26   24.93
   0 -15  -3   57.22   27.14
   0 -15  -2   43.50   26.12
   0 -15  -1   22.66   28.33
   0 -15   0   -7.84   24.86
   0 -15   2    3.75   25.17
   0 -15   3    2.34   23.99
   0 -15   5  -11.48   25.70
   0 -15   6  -30.76   24.40
   0 -15   7   -2.32   22.55
   0 -15   8    5.55   22.01
   0 -15   9   -2.20   22.04
   0 -14  -6   64.73   28.25
   0 -14  -5  -23.53   27.64
   0 -14  -4   16.81   29.21
   0 -14  -3  -21.00   25.75
   0 -14  -2   21.73   31.03
   0 -14  -1  -33.66   28.05
   0 -14   0  -28.16   25.25
   0 -14   1  -20.77   28.59
   0 -14   2  -11.55   28.52
   0 -14   3   14.62   28.88
   0 -14   4  102.49   25.63
   0 -14   5    3.53   26.83
   0 -14   6    2.47   29.39
   0 -14   7   17.62   23.49
   0 -14   8   21.30   27.82
   0 -14   9   25.54   22.96
   0 -14  10    9.69   21.43
   0 -14  11   -8.57   20.80
   0 -14  12    9.33   19.24
   0 -14  13    7.37   19.07
   0 -13  -7   78.91   29.39
   0 -13  -6  102.44   31.08
   0 -13   3   27.88   27.61
   0 -13   4   20.85   30.10
   0 -13   5  -15.05   31.14
   0 -13   7    0.14   27.26
   0 -13   9   15.51   27.03
   0 -13  10   -9.62   20.38
   0 -13  11   42.90   23.15
   0 -13  12    8.32   22.38
   0 -13  13  -13.96   18.66
   0 -13  14   28.54   19.92
   0 -13  15   -6.75   17.01
   0 -12  -7  -14.75   26.60
   0 -12  -6   60.30   28.47
   0 -12  -5   26.33   26.79
   0 -12  -4    5.61   29.49
   0 -12  -2   24.18   30.10
   0 -12  -1   73.45   25.95
   0 -12   1   19.08   32.09
   0 -12   2    0.75   32.21
   0 -12   3   30.18   32.13
   0 -12   5  -21.91   22.41
   0 -12   6  129.40   30.84
   0 -12  10   29.70   27.87
   0 -12  11   -7.39   25.69
   0 -12  12   32.08   24.78
   0 -12  13  -23.97   22.79
   0 -12  14  -18.90   21.54
   0 -12  15   26.63   18.98
   0 -12  16   19.96   18.80
   0 -11  -8   20.91   26.59
   0 -11  -7  -47.10   26.58
   0 -11  -5   10.32   27.51
   0 -11  -4   79.78   24.77
   0 -11  -2   23.57   22.26
   0 -11  -1   18.36   28.81
   0 -11   0   20.49   29.40
   0 -11   1   73.48   29.91
   0 -11   2  182.37   29.41
   0 -11   3    8.01   29.88
   0 -11   4    8.37   29.56
   0 -11   5    9.71   28.33
   0 -11   6  100.47   26.07
   0 -11   7   79.46   29.55
   0 -11   8   98.91   23.32
   0 -11   9  -33.27   26.42
   0 -11  10   -4.57   26.67
   0 -11  13   26.67   21.22
   0 -11  14    4.16   21.94
   0 -11  15   56.47   21.82
   0 -11  16   13.02   18.75
   0 -11  17   29.69   17.18
   0 -10  -8  109.70   24.77
   0 -10  -7  -16.47   24.31
   0 -10  -6   11.17   25.51
   0 -10  -4    0.02   22.79
   0 -10  -3   25.63   25.59
   0 -10  -2   -4.05   21.96
   0 -10  -1   13.92   26.36
   0 -10   0   63.90   26.63
   0 -10   1   88.16   25.67
   0 -10   2   47.75   25.06
   0 -10   3   31.00   25.51
   0 -10   4   62.85   26.99
   0 -10   5  -22.94   25.12
   0 -10   6   26.14   22.02
   0 -10   7   18.17   26.98
   0 -10   8  -24.69   19.58
   0 -10   9   64.63   26.19
   0 -10  10   51.25   25.77
   0 -10  11  -12.01   21.42
   0 -10  12   51.48   21.42
   0 -10  13   -0.38   20.39
   0 -10  17   39.97   17.71
   0  -9  -7   35.85   21.94
   0  -9  -6  128.76   23.21
   0  -9  -5    9.06   22.33
   0  -9  -4   55.59   20.08
   0  -9  -3   40.24   23.06
   0  -9  -2   75.77   20.93
   0  -9  -1    8.63   23.53
   0  -9   0   61.25   23.40
   0  -9   1  -12.48   21.31
   0  -9   2    5.60   22.43
   0  -9   3  156.72   23.86
   0  -9   4  109.57   25.10
   0  -9   5   -2.99   21.82
   0  -9   6    4.28   20.92
   0  -9   7   -8.44   23.43
   0  -9   8   73.20   21.76
   0  -9   9   17.77   21.45
   0  -9  10   41.02   23.00
   0  -9  11   -1.97   22.12
   0  -9  12  -12.56   21.86
   0  -9  13    5.12   21.73
   0  -9  15   63.02   18.31
   0  -9  16   44.09   18.66
   0  -8   4   64.78   21.38
   0  -8   5   19.05   17.21
   0  -8   6   16.56   21.10
   0  -8   7    4.63   18.49
   0  -8   8   -1.02   20.82
   0  -8   9   31.29   18.53
   0  -8  10  -16.07   16.28
   0  -8  11    8.75   18.31
   0  -8  12   27.82   17.98
   0  -8  13   35.78   17.23
   0  -8  14    9.30   17.38
   0  -8  15   94.14   18.44
   0  -8  16  -25.99   15.43
   0  -7   8   30.31   16.61
   0  -7   9   29.75   18.46
   0  -7  11   36.05   18.05
   0  -7  12   13.41   17.48
   0  -7  13   22.80   16.37
   0  -7  14  -25.00   14.44
   0  -7  15   -8.77   15.44
   0  -6  12   -1.01   14.93
   0  -6  13   20.99   14.20
   0  -6  14   -0.62   13.39
   1 -15  -4  -31.27   22.34
   1 -15  -3   21.36   25.58
   1 -15  -1   21.22   26.43
   1 -15   0  -37.96   23.02
   1 -15   1    7.08   26.10
   1 -15   3   24.72   26.25
   1 -15   4  -16.44   22.96
   1 -15   6   29.72   25.58
   1 -15   7    9.58   19.36
   1 -15   8   41.96   22.80
   1 -14  -6  -22.41   26.04
   1 -14  -5  -18.92   27.12
   1 -14  -3   21.43   26.80
   1 -14  -2  -51.89   28.98
   1 -14  -1   -6.04   24.75
   1 -14   0   19.53   28.88
   1 -14   1   24.22   30.64
   1 -14   2   -2.62   29.63
   1 -14   3    9.67   30.08
   1 -14   4    2.10   28.58
   1 -14   5  -11.36   23.88
   1 -14   8   -4.99   23.00
   1 -14   9   25.92   22.58
   1 -14  10   21.44   23.95
   1 -14  11  -23.88   21.45
   1 -14  12    8.11   20.13
   1 -13  -7   -7.17   27.65
   1 -13  -6    5.40   29.17
   1 -13  -5   -2.32   29.60
   1 -13  -4  -11.06   28.56
   1 -13  -3    7.15   29.54
   1 -13  -2   69.30   31.30
   1 -13  -1   35.72   31.72
   1 -13   0   69.79   27.77
   1 -13   1  -20.28   26.13
   1 -13   3   16.61   27.81
   1 -13   4   35.02   23.33
   1 -13   5  -19.45   27.61
   1 -13   6  -54.30   29.23
   1 -13   7   36.43   24.82
   1 -13   8   13.81   28.61
   1 -13   9   -1.41   19.64
   1 -13  10   18.82   25.42
   1 -13  12    9.46   23.83
   1 -13  13   11.83   21.43
   1 -13  14   28.00   18.36
   1 -12  -7  -27.17   26.38
   1 -12  -6   14.11   27.82
   1 -12  -5   -9.14   26.86
   1 -12  -4    9.15   30.98
   1 -12  -3  -17.05   27.42
   1 -12  -2   29.53   30.74
   1 -12  -1    1.24   25.14
   1 -12   0   32.32   29.32
   1 -12   1    8.98   31.50
   1 -12   2   81.56   31.87
   1 -12   3   -0.60   30.92
   1 -12   4   13.06   32.42
   1 -12   8  -10.55   22.99
   1 -12   9  -38.59   27.11
   1 -12  11  -24.12   21.42
   1 -12  12   -2.46   19.53
   1 -12  13    7.26   20.22
   1 -12  14   -7.87   19.97
   1 -12  15    6.30   19.88
   1 -12  16   26.65   17.53
   1 -11  -8   26.23   26.40
   1 -11  -7  -10.48   24.38
   1 -11  -6   33.98   26.64
   1 -11  -5   10.41   25.36
   1 -11  -3  -28.39   27.09
   1 -11  -2    0.61   27.68
   1 -11  -1   52.32   26.78
   1 -11   0   43.11   29.91
   1 -11   2   26.89   30.09
   1 -11   3  -15.10   29.76
   1 -11   4   88.48   30.07
   1 -11   5  -13.17   26.62
   1 -11   6  -34.15   23.26
   1 -11   7   87.12   29.83
   1 -11   8   87.39   23.20
   1 -11  12  106.69   24.18
   1 -11  13  -25.19   21.28
   1 -11  14   -4.74   19.34
   1 -11  15   49.66   20.68
   1 -11  16   -2.85   17.72
   1 -11  17   -0.69   16.35
   1 -10  -8  101.15   25.03
   1 -10  -7   52.68   24.29
   1 -10  -6  -11.80   22.67
   1 -10  -5   17.48   24.20
   1 -10  -4  133.77   27.07
   1 -10  -3   78.68   25.24
   1 -10  -2   30.47   26.46
   1 -10  -1   49.63   21.85
   1 -10   0   73.94   26.67
   1 -10   1  -10.37   26.88
   1 -10   2   21.86   27.91
   1 -10   3  -28.54   26.90
   1 -10   4   45.85   27.45
   1 -10   5   38.53   23.01
   1 -10   6   11.55   25.46
   1 -10   7   65.70   27.59
   1 -10   8   23.87   22.48
   1 -10   9   15.58   25.96
   1 -10  10   -0.08   25.11
   1 -10  11   98.23   22.82
   1 -10  12   -6.38   19.12
   1 -10  13   76.48   20.63
   1 -10  15   -7.92   20.73
   1 -10  16    3.00   18.13
   1 -10  17  -20.50   16.99
   1  -9  -8  133.63   22.85
   1  -9  -7   24.99   22.88
   1  -9  -6   24.50   23.25
   1  -9  -5   31.25   23.53
   1  -9  -4   45.22   22.63
   1  -9  -3    0.20   21.12
   1  -9  -2   59.46   24.39
   1  -9  -1    1.81   23.05
   1  -9   0   69.17   19.16
   1  -9   2   74.54   23.29
   1  -9   3   38.14   22.25
   1  -9   4   20.06   19.35
   1  -9   5  -10.48   21.60
   1  -9   6    9.99   23.98
   1  -9   7  -10.04   18.93
   1  -9   9   37.38   19.03
   1  -9  10   27.16   22.24
   1  -9  11    5.50   23.34
   1  -9  12   53.00   22.69
   1  -9  13   13.60   22.06
   1  -9  14   77.09   21.56
   1  -9  15   74.54   18.82
   1  -9  17  -17.46   17.22
   1  -8  -2  -11.03   17.10
   1  -8   0  -24.21   21.32
   1  -8   1   77.50   20.94
   1  -8   2   34.95   19.69
   1  -8   3  125.82   21.50
   1  -8   4   30.60   21.92
   1  -8   5  202.11   22.83
   1  -8   6    3.84   15.67
   1  -8   7   28.14   21.70
[truncated: 6,998,043 more chars]
