# Supplementary material for: Light‐Driven Ratchet Mechanism Accelerates Regioselective Metal‐Cation Exchange in a Heterobimetallic Helicate
Source: Angew Chem Int Ed Engl. 2025 Jun 30;64(35):e202508952. doi: 10.1002/anie.202508952 (PMC12377437; doi:10.1002/anie.202508952)
Supplement: Supplementary file 2 — Supporting Information [file ANIE-64-e202508952-s001.zip › Zn2-E-Helicate-1.xyz]

192
energy: -299.344621366729 gnorm: 0.000415863961 xtb: 6.7.1pre (5071a88)
N          2.60290        0.22590        1.24630
C         10.47370        1.07780       -0.93130
C         19.87260       -0.59920        4.75020
C         20.90150       -0.26040        3.87220
N         22.03350       -0.93580        3.76780
C         20.08330       -1.70150        5.57880
C         21.29010       -2.37420        5.51360
C         22.25580       -1.97030        4.58990
C         23.54620       -2.65730        4.43240
N         24.21520       -2.40520        3.30000
C         25.38040       -3.00340        3.09000
C         25.95450       -3.87970        3.99730
C         25.28300       -4.13080        5.18460
C         24.06310       -3.51200        5.40520
H         20.77700        0.58270        3.21060
H         19.32140       -2.01530        6.27530
H         21.46060       -3.22290        6.15480
H         25.87640       -2.77400        2.15810
H         26.90280       -4.34510        3.78310
H         25.70100       -4.79360        5.92630
H         23.53880       -3.68130        6.33100
C         10.70650        2.33090       -0.35730
C         11.98850        2.76330       -0.10900
C         13.07530        1.92570       -0.36760
C         12.86650        0.64780       -0.96540
C         14.05130       -0.22680       -1.31270
C         15.09640        0.44250       -2.24750
C         16.42270        0.78220       -1.60240
C         17.61120        0.30650       -2.12930
C         18.83290        0.56620       -1.53010
C         18.89790        1.32270       -0.36060
C         17.72210        1.80720        0.19780
C         16.49920        1.55200       -0.41420
N         15.30180        1.75690        0.21530
N         14.36370        2.29450       -0.38630
C         11.57740        0.27240       -1.25060
H          9.87850        2.98840       -0.14400
H         12.16920        3.74050        0.31060
H         14.54320       -0.56250       -0.39540
H         13.66470       -1.11790       -1.80740
H          1.39370        1.85030        0.59000
H          2.22990        2.06970        2.13440
H          8.08390       -0.14080        3.34210
C          8.79270       -2.81860        2.18020
C          8.39400       -3.29220        3.43710
C          7.14570       -2.95630        3.91930
C          6.32670       -2.10860        3.16760
C          5.07750       -1.60110        3.69030
N          4.47110       -0.66190        3.09000
C          3.22650       -0.15710        3.57940
C          2.15650       -0.36480        2.49490
N          6.68800       -1.68270        1.94620
C          7.85520       -2.05540        1.46750
H          9.04810       -3.92610        4.01520
H          6.81060       -3.31580        4.88000
H          4.70910       -2.03190        4.62260
H          2.91190       -0.65020        4.50670
H          3.34860        0.91300        3.76260
H          1.20310        0.05560        2.84100
H         14.66740        1.34460       -2.69250
C         20.18460        1.56220        0.30290
C         21.08370        0.50990        0.47170
N         22.23060        0.61700        1.12100
C         20.55030        2.79970        0.83270
C         21.77580        2.92930        1.46080
C         22.60300        1.81300        1.59670
C         23.90010        1.86070        2.28760
N         24.41840        0.68120        2.65330
C         25.57820        0.65580        3.29690
C         26.29700        1.80000        3.60480
C         25.78400        3.02580        3.20780
C         24.56930        3.05710        2.54210
H         20.83510       -0.46490        0.08230
H         19.89310        3.65030        0.73900
H         22.06620        3.88380        1.86710
H         25.94890       -0.31870        3.57910
H         27.23430        1.73130        4.13250
H         26.31820        3.94070        3.41230
H         24.16700        4.00000        2.21110
H         15.30520       -0.23900       -3.07330
H         17.58500       -0.27860       -3.03670
H         19.73950        0.20280       -1.98770
H         17.74000        2.38700        1.10700
H         11.40810       -0.69770       -1.69240
C         10.12840       -3.02840        1.64380
C         10.35250       -3.17460        0.27170
C         11.62820       -3.32500       -0.22010
C         12.72520       -3.26810        0.64190
C         12.52340       -3.13640        2.04750
C         13.71010       -3.15260        2.98590
C         14.61280       -4.41110        2.86350
H          2.01770       -1.43720        2.35060
H          8.10830       -1.70370        0.48060
C          9.12550        0.58250       -1.16210
C          8.79750       -0.25540       -2.23620
C          7.52050       -0.77040       -2.32430
C          6.59770       -0.48890       -1.31270
C          5.29960       -1.12490       -1.27240
C         15.97950       -4.17560        2.25720
C         17.12920       -4.54280        2.93510
C         18.39180       -4.29790        2.42050
C         18.53980       -3.65960        1.18960
C         17.40550       -3.26840        0.49010
C         16.14000       -3.52950        1.00540
N         15.00630       -2.94300        0.51190
N         13.98280       -3.61580        0.33610
C         11.23370       -3.04450        2.50790
H          9.51730       -3.21330       -0.41010
H         11.79960       -3.46310       -1.27610
H         14.31340       -2.25340        2.83290
H         13.32180       -3.10250        4.00310
H         14.09010       -5.18390        2.29280
H         14.77010       -4.81990        3.86250
H         17.03860       -5.04190        3.88850
H         19.26280       -4.62820        2.96420
H         17.48900       -2.76170       -0.45830
H         11.07090       -2.93300        3.56910
N          4.57800       -1.03380       -0.23250
C         19.87550       -3.35920        0.66150
C         20.84690       -2.81610        1.50160
N         22.05070       -2.44900        1.09600
C         20.22530       -3.54410       -0.67610
C         21.50330       -3.21570       -1.09090
C         22.40380       -2.66240       -0.17880
C         23.76520       -2.25110       -0.55200
N         24.38800       -1.42690        0.30020
C         25.61240       -1.00440        0.01360
C         26.29400       -1.38360       -1.13190
C         25.66970       -2.25700       -2.01000
C         24.38900       -2.69670       -1.71660
H         20.61320       -2.65090        2.54170
H         19.51380       -3.95460       -1.37570
H         21.78130       -3.36120       -2.12150
H         26.06790       -0.33380        0.72750
H         27.28680       -1.01160       -1.32600
H         26.16990       -2.59120       -2.90580
H         23.89890       -3.39100       -2.37860
C          3.28510       -1.64090       -0.17750
C          2.23980       -0.54070        0.06840
N          6.89450        0.34380       -0.30150
C          8.09530        0.87920       -0.25640
H          9.52910       -0.48310       -2.99550
H          7.23930       -1.40980       -3.14670
H          4.99400       -1.70210       -2.14630
H          3.03950       -2.18350       -1.09800
H          3.27820       -2.33690        0.66460
H          1.24560       -0.99840        0.15570
H          2.22880        0.12270       -0.79750
H          8.29490        1.55130        0.56230
C         10.28480        1.27090        3.92980
C         10.36670        0.13350        4.73850
C         11.58800       -0.37290        5.11770
C         12.76700        0.20670        4.64460
C         12.71160        1.37820        3.83310
C         13.99230        2.05000        3.38870
C         14.94410        2.45320        4.54880
C         16.22260        1.64950        4.64870
C         17.45720        2.27540        4.63780
C         18.64120        1.55780        4.68510
C         18.61970        0.16460        4.73860
C         17.39670       -0.49360        4.73900
C         16.21060        0.23290        4.70630
N         14.99900       -0.34270        4.43570
N         14.00190       -0.04010        5.10300
C         11.47630        1.88820        3.52020
H          9.46590       -0.33180        5.10720
H         11.65130       -1.23510        5.76270
H         13.71540        2.94950        2.83890
H         14.52480        1.40160        2.68730
H         15.22930        3.49730        4.41340
H         14.40750        2.40100        5.50020
H         17.49790        3.35380        4.59940
H         19.58280        2.08320        4.70780
H         17.34900       -1.57060        4.76870
H         11.42370        2.76740        2.89630
Zn         5.40020        0.06390        1.35450
C          9.00570        1.79140        3.47290
C          8.77050        3.15580        3.25830
C          7.56610        3.55530        2.71620
C          6.62840        2.58760        2.34440
C          5.41840        2.93670        1.63350
N          4.70290        2.02800        1.11140
C          3.49310        2.34830        0.42080
C          2.32560        1.64630        1.13360
N          6.83230        1.28190        2.58390
C          7.95810        0.91320        3.15550
H          9.51510        3.88840        3.52790
H          7.35610        4.60050        2.54940
H          5.17550        3.99640        1.54150
H          3.30690        3.42800        0.38420
H          3.57710        1.96140       -0.59740
Zn        23.30270       -0.99100        2.04440
