# Supplementary material for: Light‐Driven Ratchet Mechanism Accelerates Regioselective Metal‐Cation Exchange in a Heterobimetallic Helicate
Source: Angew Chem Int Ed Engl. 2025 Jun 30;64(35):e202508952. doi: 10.1002/anie.202508952 (PMC12377437; doi:10.1002/anie.202508952)
Supplement: Supplementary file 2 — Supporting Information [file ANIE-64-e202508952-s001.zip › Zn2-E-Helicate-2.xyz]

192
energy: -299.352817877130 gnorm: 0.000453284139 xtb: 6.7.1pre (5071a88)
N          3.34400        0.60640        2.65140
C         10.50650        1.25240       -1.25450
C         19.65710       -2.04310        5.05440
C         20.50670       -1.39790        4.15410
N         21.78530       -1.70740        3.99930
C         20.22590       -3.03970        5.85130
C         21.56340       -3.35100        5.70390
C         22.32790       -2.67200        4.75370
C         23.73580       -3.00390        4.48920
N         24.25920       -2.50270        3.36250
C         25.50860       -2.80600        3.03590
C         26.31910       -3.61370        3.81740
C         25.80180       -4.11110        5.00430
C         24.49400       -3.80440        5.34360
H         20.12550       -0.61860        3.51150
H         19.63040       -3.55870        6.58610
H         21.99350       -4.13140        6.30850
H         25.87810       -2.38520        2.11280
H         27.32740       -3.83820        3.51010
H         26.40390       -4.72720        5.65410
H         24.08610       -4.17410        6.26930
C         10.74030        2.61120       -1.02790
C         12.02630        3.10040       -0.98870
C         13.10870        2.22640       -1.09660
C         12.89750        0.85330       -1.39610
C         14.06090       -0.09630       -1.59780
C         15.20090        0.40180       -2.52700
C         16.48010        0.74600       -1.79670
C         17.64870        0.04040       -2.01570
C         18.80170        0.28840       -1.28740
C         18.81080        1.27200       -0.29810
C         17.65460        2.00250       -0.05740
C         16.49900        1.75100       -0.79220
N         15.26730        2.14980       -0.38730
N         14.40930        2.59430       -1.16290
C         11.59910        0.40910       -1.48970
H          9.90950        3.28890       -0.90750
H         12.21470        4.14900       -0.81820
H         14.48120       -0.35560       -0.62120
H         13.65360       -1.01560       -2.01900
H          1.99990        2.11660        1.98660
H          3.11050        2.57010        3.28850
H          9.24120        0.60140        3.58770
C          9.42800       -2.69430        2.57700
C          9.06740       -3.25490        3.81000
C          7.97920       -2.74890        4.49000
C          7.25570       -1.68940        3.93590
C          6.17130       -1.05120        4.64770
N          5.57320       -0.05220        4.14070
C          4.47340        0.56030        4.81940
C          3.18530        0.22960        4.04280
N          7.56190       -1.18790        2.72850
C          8.60050       -1.67280        2.08410
H          9.62730       -4.07910        4.22300
H          7.68970       -3.15640        5.44620
H          5.91660       -1.44400        5.63320
H          4.37330        0.20840        5.85260
H          4.63130        1.64030        4.81280
H          2.33560        0.73400        4.52090
H         14.86040        1.25870       -3.11270
C         19.99970        1.49240        0.53110
C         20.72580        0.40230        1.00820
N         21.76970        0.50580        1.81330
C         20.43700        2.75970        0.91710
C         21.52690        2.87070        1.75980
C         22.17140        1.71870        2.21580
C         23.29440        1.75160        3.16460
N         23.90180        0.58190        3.40670
C         24.91880        0.54590        4.25750
C         25.39320        1.66540        4.92180
C         24.76600        2.87990        4.69020
C         23.70320        2.92280        3.80290
H         20.41390       -0.59790        0.74770
H         19.93700        3.64510        0.55600
H         21.86880        3.84970        2.04940
H         25.38190       -0.41660        4.41360
H         26.22670        1.58580        5.60040
H         25.09660        3.77740        5.18990
H         23.20220        3.85920        3.62550
H         15.43520       -0.38810       -3.24180
H         17.66070       -0.72190       -2.78070
H         19.70040       -0.26740       -1.50380
H         17.63230        2.76440        0.70550
H         11.41920       -0.63680       -1.68630
C         10.63370       -3.06860        1.85500
C         10.70940       -2.98430        0.46010
C         11.89340       -3.22800       -0.19540
C         13.05330       -3.50350        0.53090
C         12.98510       -3.68370        1.94120
C         14.20970       -4.10870        2.72580
C         14.99270       -5.31870        2.14560
H          3.01290       -0.84610        4.10350
H          8.83920       -1.20960        1.13990
C          9.17200        0.67870       -1.14060
C          8.70360       -0.36480       -1.94670
C          7.47610       -0.93190       -1.66420
C          6.76430       -0.49830       -0.54250
C          5.53870       -1.14080       -0.11820
C         16.33910       -4.95710        1.55650
C         17.51140       -5.46740        2.08490
C         18.75640       -5.05400        1.63880
C         18.85900       -4.09350        0.63320
C         17.70250       -3.57790        0.06550
C         16.45270       -4.00410        0.51000
N         15.31560       -3.30330        0.25120
N         14.23990       -3.86920        0.01130
C         11.77720       -3.47250        2.56020
H          9.82680       -2.75110       -0.11480
H         11.95440       -3.16950       -1.27060
H         14.88900       -3.25630        2.82710
H         13.87450       -4.36810        3.73030
H         14.38320       -5.83950        1.40370
H         15.17290       -6.03130        2.95130
H         17.45400       -6.20320        2.87300
H         19.64840       -5.48510        2.06520
H         17.75360       -2.83080       -0.71080
H         11.72450       -3.57560        3.63350
N          5.04590       -0.87740        1.02120
C         20.16180       -3.53290        0.25440
C         21.03050       -3.10770        1.25920
N         22.15600       -2.45350        1.02940
C         20.54850       -3.29700       -1.06410
C         21.76100       -2.67680       -1.30890
C         22.54380       -2.24830       -0.23580
C         23.80810       -1.51970       -0.40980
N         24.24500       -0.84130        0.65870
C         25.37320       -0.14970        0.56680
C         26.13530       -0.09650       -0.58960
C         25.70470       -0.81420       -1.69550
C         24.52590       -1.53640       -1.60470
H         20.76990       -3.27690        2.29250
H         19.91560       -3.60380       -1.88250
H         22.07050       -2.49410       -2.32470
H         25.68220        0.38310        1.45400
H         27.04330        0.48340       -0.61970
H         26.27620       -0.81480       -2.61080
H         24.18840       -2.11760       -2.44670
C          3.81410       -1.46800        1.44260
C          2.79520       -0.34500        1.70530
N          7.20250        0.51490        0.22150
C          8.33590        1.10130       -0.09740
H          9.28580       -0.70990       -2.78710
H          7.08110       -1.72510       -2.28000
H          5.08360       -1.86010       -0.80070
H          3.40930       -2.16360        0.69800
H          4.00030       -2.00560        2.37510
H          1.85370       -0.79030        2.05360
H          2.59550        0.16630        0.76270
H          8.65010        1.92650        0.52130
C         11.46360        2.22050        3.49430
C         12.47720        2.71010        2.65960
C         13.79710        2.52400        2.97640
C         14.16030        1.83470        4.14650
C         13.15050        1.28340        4.96210
C         13.52710        0.50310        6.18500
C         14.02130       -0.90610        5.81580
C         15.48300       -1.07820        5.50190
C         15.96370       -2.38750        5.58290
C         17.28780       -2.71720        5.40580
C         18.23040       -1.71460        5.15480
C         17.77680       -0.41100        5.06340
C         16.41880       -0.07350        5.20240
N         16.27020        1.30850        5.14060
N         15.41790        2.01190        4.63090
C         11.82380        1.48210        4.61950
H         12.21290        3.23240        1.75310
H         14.57590        2.90220        2.33360
H         12.65140        0.40510        6.82770
H         14.29780        1.02320        6.76060
H         13.79790       -1.57240        6.65280
H         13.44350       -1.26560        4.95750
H         15.25970       -3.17430        5.81010
H         17.59220       -3.74990        5.46540
H         18.46620        0.40340        4.90440
H         11.05400        1.09150        5.26910
Zn         6.17550        0.46900        2.20500
C         10.07060        2.54780        3.19220
C          9.73140        3.84570        2.79310
C          8.42070        4.13390        2.47310
C          7.47590        3.10560        2.49690
C          6.12450        3.32870        2.02440
N          5.34590        2.34930        1.82150
C          4.01590        2.55770        1.34110
C          3.02190        1.99110        2.36820
N          7.79160        1.86270        2.89130
C          9.03310        1.60820        3.25920
H         10.48680        4.61530        2.75610
H          8.12940        5.13050        2.17960
H          5.83240        4.35910        1.81550
H          3.79830        3.61770        1.16550
H          3.91270        2.00730        0.40300
Zn        23.05640       -1.08290        2.40670
