# Supplementary material for: Light‐Driven Ratchet Mechanism Accelerates Regioselective Metal‐Cation Exchange in a Heterobimetallic Helicate
Source: Angew Chem Int Ed Engl. 2025 Jun 30;64(35):e202508952. doi: 10.1002/anie.202508952 (PMC12377437; doi:10.1002/anie.202508952)
Supplement: Supplementary file 2 — Supporting Information [file ANIE-64-e202508952-s001.zip › Zn2-E-Helicate-3.xyz]

192
energy: -299.353152317427 gnorm: 0.000475649926 xtb: 6.7.1pre (5071a88)
N          3.33950        0.73330        2.57400
C         10.88590        0.79360       -1.00380
C         19.90500       -1.58920        5.03140
C         20.66760       -1.05230        3.99160
N         21.89810       -1.43590        3.70350
C         20.55370       -2.50200        5.86720
C         21.84180       -2.90530        5.56650
C         22.48090       -2.39370        4.43490
C         23.74880       -2.92080        3.91040
N         24.09320       -2.49330        2.68700
C         25.16970       -2.99800        2.10060
C         25.98070       -3.94880        2.70150
C         25.65850       -4.37100        3.98280
C         24.52670       -3.85460        4.59370
H         20.24130       -0.31080        3.33340
H         20.05540       -2.90700        6.73410
H         22.32310       -3.63760        6.19260
H         25.39280       -2.62580        1.11150
H         26.84280       -4.33880        2.18550
H         26.27350       -5.09350        4.49670
H         24.26780       -4.17510        5.58880
C         11.66450       -0.23040       -1.55750
C         13.02290       -0.27250       -1.36430
C         13.64760        0.72420       -0.61230
C         12.90000        1.84810       -0.14750
C         13.63790        2.99700        0.50530
C         14.82320        3.57250       -0.32050
C         16.21410        3.26840        0.19820
C         17.12590        4.29280        0.40040
C         18.39270        4.05520        0.90470
C         18.79180        2.76420        1.25950
C         17.89390        1.72010        1.08340
C         16.63760        1.96150        0.53750
N         15.66690        0.98700        0.52220
N         14.95820        0.91410       -0.48810
C         11.54050        1.84090       -0.33240
H         11.18600       -1.03120       -2.09720
H         13.61300       -1.08850       -1.74780
H         14.00870        2.68470        1.48510
H         12.91720        3.79570        0.68050
H          1.99360        2.23510        1.90000
H          3.08020        2.68920        3.22220
H          9.23230        0.83950        3.55680
C          9.46030       -2.64350        2.53090
C          9.12500       -3.13830        3.79730
C          8.05950       -2.58350        4.47710
C          7.34290       -1.53340        3.89580
C          6.25140       -0.88400        4.58800
N          5.63070        0.08590        4.05170
C          4.52060        0.69190        4.71880
C          3.22750        0.33340        3.95880
N          7.64850       -1.06790        2.67410
C          8.65640       -1.60960        2.02500
H          9.67940       -3.95540        4.23170
H          7.77990       -2.95010        5.45260
H          6.00050       -1.25440        5.58320
H          4.42910        0.35720        5.75880
H          4.65970        1.77410        4.69260
H          2.37680        0.80700        4.46690
H         14.72340        4.65890       -0.33240
C         20.11880        2.53090        1.84020
C         20.86530        1.38280        1.56350
N         22.05340        1.13170        2.09520
C         20.68230        3.44930        2.72880
C         21.92720        3.19780        3.26860
C         22.60210        2.02360        2.93010
C         23.92650        1.69750        3.47700
N         24.36910        0.45170        3.26610
C         25.55780        0.10260        3.74170
C         26.37440        0.96290        4.45720
C         25.93420        2.26050        4.66890
C         24.69840        2.63300        4.16800
H         20.49010        0.64130        0.87280
H         20.14060        4.33850        3.01090
H         22.34980        3.90160        3.96510
H         25.88210       -0.90680        3.54030
H         27.32900        0.62790        4.82850
H         26.54190        2.97010        5.20870
H         24.35780        3.64500        4.30620
H         14.74380        3.24450       -1.36080
H         16.84500        5.30540        0.15160
H         19.07900        4.88090        1.00830
H         18.14900        0.71000        1.35850
H         10.96760        2.68580        0.01910
C         10.61660       -3.10270        1.77140
C         10.60180       -3.13190        0.37260
C         11.73630       -3.45470       -0.33510
C         12.93630       -3.69200        0.33580
C         12.95700       -3.76700        1.75430
C         14.22110       -4.14460        2.50270
C         15.04750       -5.32630        1.92440
H          3.08790       -0.74760        4.00550
H          8.88820       -1.19210        1.05770
C          9.43960        0.66940       -1.03670
C          8.75570        0.00490       -2.06750
C          7.43340       -0.33850       -1.88960
C          6.80890       -0.04670       -0.67140
C          5.54900       -0.64950       -0.30910
C         16.35010       -4.88190        1.29570
C         17.57030       -5.19730        1.86370
C         18.75820       -4.65830        1.39510
C         18.75200       -3.77780        0.31340
C         17.54930       -3.47840       -0.31110
C         16.35270       -4.00890        0.17290
N         15.15160       -3.44220       -0.08590
N         14.09850       -4.07700       -0.24490
C         11.79340       -3.48120        2.43230
H          9.68780       -2.92350       -0.16090
H         11.72870       -3.47730       -1.41290
H         14.86850       -3.26400        2.56930
H         13.92520       -4.40540        3.51970
H         14.44910       -5.89680        1.21180
H         15.29380       -6.00880        2.73860
H         17.59490       -5.87000        2.70790
H         19.69030       -4.92970        1.86470
H         17.51960       -2.81080       -1.15750
H         11.80310       -3.50250        3.51200
N          5.12740       -0.58460        0.88910
C         19.98000       -3.07920       -0.09050
C         20.76370       -2.46570        0.88740
N         21.83410       -1.73570        0.62480
C         20.38710       -2.92800       -1.41450
C         21.52710       -2.19380       -1.68920
C         22.23210       -1.58930       -0.64620
C         23.43950       -0.77600       -0.85900
N         24.08760       -0.38030        0.24590
C         25.20570        0.32220        0.12380
C         25.74300        0.68490       -1.10090
C         25.06880        0.30560       -2.25140
C         23.90450       -0.43500       -2.12900
H         20.48270       -2.55480        1.92540
H         19.83110       -3.39170       -2.21470
H         21.85770       -2.10150       -2.70970
H         25.69950        0.60320        1.04160
H         26.65890        1.25080       -1.15030
H         25.44270        0.57710       -3.22650
H         23.37190       -0.73040       -3.01700
C          3.92190       -1.25530        1.27130
C          2.83550       -0.21730        1.60690
N          7.41750        0.70690        0.25970
C          8.66610        1.07370        0.06450
H          9.26290       -0.24580       -2.98590
H          6.89380       -0.86970       -2.65830
H          5.03040       -1.22590       -1.07670
H          3.55070       -1.91860        0.48110
H          4.14090       -1.84220        2.16580
H          1.93910       -0.74390        1.96090
H          2.57050        0.31380        0.69150
H          9.12250        1.66030        0.84690
C         11.32320        2.58800        3.82520
C         12.15830        3.51200        4.47450
C         13.50640        3.29120        4.58100
C         14.08340        2.10610        4.08510
C         13.23290        1.11920        3.53000
C         13.80250       -0.21980        3.18990
C         14.20180       -0.92400        4.50850
C         15.67350       -0.93700        4.78650
C         16.21280       -2.08080        5.37060
C         17.56790       -2.26500        5.54570
C         18.47060       -1.29310        5.10320
C         17.94690       -0.11820        4.58510
C         16.56810        0.09360        4.43900
N         16.35170        1.32540        3.82800
N         15.40740        2.09520        3.82500
C         11.88880        1.38670        3.38690
H         11.74140        4.41140        4.89930
H         14.14520        4.01650        5.06070
H         14.67320       -0.12340        2.53530
H         13.05430       -0.81370        2.66460
H         13.68930       -0.43530        5.34380
H         13.85220       -1.95600        4.48840
H         15.53950       -2.86780        5.67640
H         17.92340       -3.19190        5.96610
H         18.58760        0.69670        4.28740
H         11.27470        0.64220        2.90320
Zn         6.28570        0.64450        2.13730
C          9.92470        2.88670        3.55220
C          9.47450        4.20340        3.38290
C          8.17510        4.43160        2.98280
C          7.33910        3.34190        2.72840
C          6.01830        3.51940        2.16940
N          5.33600        2.51330        1.80550
C          4.01660        2.69150        1.28450
C          3.01030        2.11390        2.29780
N          7.74110        2.08200        2.95130
C          8.97330        1.86930        3.36420
H         10.14610        5.03490        3.52640
H          7.81400        5.43670        2.83010
H          5.65870        4.54250        2.04870
H          3.78170        3.74670        1.10140
H          3.94270        2.13390        0.34920
Zn        23.07010       -0.75360        2.06080
