# Supplementary material for: Light‐Driven Ratchet Mechanism Accelerates Regioselective Metal‐Cation Exchange in a Heterobimetallic Helicate
Source: Angew Chem Int Ed Engl. 2025 Jun 30;64(35):e202508952. doi: 10.1002/anie.202508952 (PMC12377437; doi:10.1002/anie.202508952)
Supplement: Supplementary file 2 — Supporting Information [file ANIE-64-e202508952-s001.zip › Zn2-E-Helicate-4.xyz]

192
energy: -299.331738277267 gnorm: 0.000330200058 xtb: 6.7.1pre (5071a88)
N          3.36990       -0.04270        1.13290
C         11.09670       -0.07510       -2.08050
C         19.36180       -1.77420        4.29560
C         20.34690       -0.91570        3.80290
N         21.56840       -1.30320        3.47390
C         19.73360       -3.11040        4.47400
C         21.02370       -3.50680        4.18100
C         21.93210       -2.57750        3.67050
C         23.30780       -2.93250        3.29340
N         23.97530       -2.02590        2.56790
C         25.21670       -2.29060        2.18300
C         25.87220       -3.46930        2.50110
C         25.19980       -4.40800        3.26920
C         23.90220       -4.13630        3.67120
H         20.13140        0.13320        3.67270
H         19.01520       -3.83770        4.81800
H         21.30260       -4.53820        4.31560
H         25.70990       -1.52940        1.59670
H         26.88050       -3.64320        2.16280
H         25.67610       -5.33410        3.55160
H         23.37630       -4.85020        4.28250
C         11.98310       -0.85740       -2.83540
C         13.33980       -0.62530       -2.80680
C         13.86130        0.37420       -1.98230
C         12.97450        1.28960       -1.34960
C         13.51480        2.49140       -0.60590
C         14.63930        3.28930       -1.31770
C         15.99870        3.12500       -0.67470
C         16.67420        4.21140       -0.14930
C         17.86200        4.06680        0.54740
C         18.40300        2.79940        0.77740
C         17.75290        1.68940        0.24610
C         16.58060        1.84200       -0.49340
N         15.75610        0.79620       -0.78110
N         15.15710        0.72640       -1.86690
C         11.62530        1.04340       -1.41340
H         11.61580       -1.69590       -3.40490
H         14.01690       -1.25980       -3.35540
H         13.87310        2.16310        0.37510
H         12.67540        3.16270       -0.42580
H          2.19450        0.96380       -0.32130
H          2.93890        1.97630        0.92430
H          9.25390        0.86090        2.68830
C          9.69380       -2.19810        3.41140
C          9.19420       -2.13310        4.72100
C          7.94350       -1.59940        4.94840
C          7.20620       -1.09770        3.87170
C          5.96150       -0.39060        4.06060
N          5.39270        0.18010        3.07760
C          4.15220        0.86660        3.26610
C          3.03270        0.10600        2.52900
N          7.64690       -1.21990        2.60990
C          8.81960       -1.77380        2.39210
H          9.79340       -2.46560        5.55340
H          7.54850       -1.53130        5.95010
H          5.55820       -0.34350        5.07320
H          3.88630        0.95450        4.32640
H          4.24870        1.86400        2.83290
H          2.08570        0.64220        2.68060
H         14.68390        3.02270       -2.37570
C         19.60900        2.66270        1.60340
C         20.55040        1.65650        1.38270
N         21.63440        1.47910        2.12270
C         19.85700        3.52350        2.67690
C         21.00240        3.36210        3.43080
C         21.88830        2.32580        3.12970
C         23.11100        2.08340        3.90960
N         23.71450        0.90350        3.71870
C         24.80400        0.61090        4.41670
C         25.36670        1.47870        5.33900
C         24.76980        2.71660        5.52440
C         23.62830        3.02290        4.80150
H         20.41260        0.97070        0.56160
H         19.15200        4.29860        2.93290
H         21.18310        4.02050        4.26350
H         25.24560       -0.35730        4.23260
H         26.25030        1.19650        5.88780
H         25.18400        3.43130        6.21860
H         23.16650        3.98790        4.92550
H         14.38800        4.35000       -1.27830
H         16.26470        5.20150       -0.28510
H         18.37040        4.94750        0.90580
H         18.13150        0.69000        0.39350
H         10.95830        1.74220       -0.93290
C         11.06250       -2.58730        3.11640
C         11.83530       -3.36530        3.98990
C         13.17160       -3.59220        3.75040
C         13.79870       -3.01830        2.63950
C         13.00830       -2.32040        1.67930
C         13.61980       -1.86210        0.37640
C         14.34640       -2.98750       -0.40680
H          2.93450       -0.88450        2.97570
H          9.08990       -1.89270        1.35480
C          9.70410       -0.46420       -1.91080
C          9.03090       -1.30750       -2.80790
C          7.78470       -1.79660       -2.47820
C          7.20010       -1.42720       -1.26310
C          5.97510       -2.02880       -0.78880
C         15.84470       -2.81010       -0.46390
C         16.51830       -2.77890       -1.67100
C         17.86400       -2.46530       -1.75150
C         18.57990       -2.11340       -0.60470
C         17.93240       -2.17830        0.62760
C         16.59770       -2.56450        0.71310
N         15.86790       -2.41310        1.85630
N         15.04120       -3.27150        2.20190
C         11.67800       -2.12350        1.94150
H         11.38300       -3.81000        4.86210
H         13.76160       -4.17180        4.44210
H         12.80980       -1.47520       -0.24090
H         14.31070       -1.03330        0.55710
H         13.97510       -2.99340       -1.43180
H         14.09860       -3.96250        0.01980
H         15.97850       -3.00290       -2.57880
H         18.34990       -2.49100       -2.71320
H         18.44170       -1.93370        1.54560
H         11.10910       -1.55060        1.22610
N          5.47740       -1.68440        0.32930
C         19.95210       -1.60460       -0.69820
C         20.82160       -1.64430        0.39440
N         22.00050       -1.04480        0.42250
C         20.42830       -0.96240       -1.84650
C         21.69370       -0.40860       -1.84810
C         22.45690       -0.43910       -0.68050
C         23.76560        0.21780       -0.56850
N         24.18570        0.48250        0.67460
C         25.34870        1.09800        0.84490
C         26.16380        1.47870       -0.20910
C         25.75040        1.18670       -1.50060
C         24.53510        0.54730       -1.68340
H         20.54550       -2.18140        1.28790
H         19.80830       -0.87130       -2.72410
H         22.05590        0.08900       -2.73220
H         25.64360        1.29470        1.86520
H         27.09880        1.98120       -0.02290
H         26.36200        1.45010       -2.34950
H         24.20690        0.29380       -2.67770
C          4.27020       -2.29500        0.79660
C          3.08910       -1.33330        0.54870
N          7.79190       -0.53890       -0.44870
C          8.98790       -0.08680       -0.75900
H          9.48120       -1.58180       -3.74850
H          7.26640       -2.46930       -3.14380
H          5.53460       -2.81590       -1.40270
H          4.06390       -3.24360        0.28800
H          4.37260       -2.46590        1.86890
H          2.17470       -1.78780        0.95180
H          2.95870       -1.21560       -0.52840
H          9.43100        0.58410       -0.03820
C         10.96850        2.90970        2.92830
C         11.96460        3.70990        2.36130
C         13.29890        3.46850        2.61490
C         13.64470        2.43130        3.47250
C         12.65000        1.77030        4.24790
C         13.08990        0.85150        5.36040
C         13.76930       -0.46380        4.89530
C         15.27830       -0.59610        4.90490
C         15.87300       -1.58820        5.67140
C         17.20410       -1.93090        5.52390
C         17.99340       -1.31410        4.55040
C         17.43480       -0.28220        3.80020
C         16.11630        0.10080        4.00060
N         15.46380        1.01530        3.19670
N         14.83780        1.89950        3.80240
C         11.33400        1.98250        3.91790
H         11.69650        4.47500        1.64980
H         14.07020        4.04820        2.13380
H         12.20990        0.58940        5.94830
H         13.77520        1.40050        6.01120
H         13.38920       -1.26680        5.52770
H         13.43260       -0.67300        3.87500
H         15.27620       -2.11590        6.40040
H         17.62680       -2.68630        6.16700
H         18.00440        0.23880        3.04710
H         10.56750        1.45400        4.46430
Zn         6.42580       -0.04760        1.23450
C          9.60660        2.96810        2.41560
C          9.02440        4.13810        1.91200
C          7.80690        4.06100        1.26770
C          7.18370        2.81780        1.12450
C          5.98680        2.66030        0.32990
N          5.47910        1.51040        0.14550
C          4.29160        1.37210       -0.64050
C          3.09410        1.09940        0.29390
N          7.70190        1.70660        1.67010
C          8.85790        1.78560        2.29440
H          9.51960        5.08970        2.02610
H          7.34420        4.94580        0.85880
H          5.57400        3.55860       -0.13210
H          4.08110        2.27100       -1.23190
H          4.42370        0.51850       -1.30720
Zn        22.91000       -0.25970        2.18280
