# Supplementary material for: Light‐Driven Ratchet Mechanism Accelerates Regioselective Metal‐Cation Exchange in a Heterobimetallic Helicate
Source: Angew Chem Int Ed Engl. 2025 Jun 30;64(35):e202508952. doi: 10.1002/anie.202508952 (PMC12377437; doi:10.1002/anie.202508952)
Supplement: Supplementary file 2 — Supporting Information [file ANIE-64-e202508952-s001.zip › Zn2-E-Mesocate-1.xyz]

192
energy: -299.325304376542 gnorm: 0.000384768147 xtb: 6.6.1 (8d0f1dd)
N          2.13710       -0.11290       -0.16990
Zn        22.57570       -0.36120       -0.58110
C         19.44130        2.49930       -1.84780
C         20.21670        1.34870       -1.69210
N         21.45670        1.35100       -1.22740
C         20.06790        3.71880       -1.57850
C         21.36960        3.72610       -1.11810
C         22.03620        2.51610       -0.91510
C         23.35630        2.44820       -0.27530
N         23.70510        1.25500        0.22380
C         24.83990        1.14820        0.90300
C         25.70480        2.21180        1.10620
C         25.38130        3.43860        0.54550
C         24.18960        3.55980       -0.15010
H         19.79530        0.38160       -1.92460
H         19.54260        4.64970       -1.72570
H         21.84270        4.66450       -0.88270
H         25.07160        0.17220        1.30150
H         26.61090        2.07870        1.67450
H         26.04120        4.28590        0.65020
H         23.92930        4.50310       -0.60030
C         19.43620       -2.63760       -2.62710
C         20.24130       -2.06590       -1.64060
N         21.48680       -1.66760       -1.84910
C         20.02130       -2.85140       -3.87660
C         21.33210       -2.46970       -4.08480
C         22.04270       -1.85430       -3.05250
C         23.40500       -1.33670       -3.23660
N         23.84380       -0.48220       -2.30300
C         25.04860        0.05600       -2.44090
C         25.89180       -0.22900       -3.50270
C         25.46210       -1.13880       -4.45710
C         24.20260       -1.69870       -4.32250
H         19.84450       -1.89810       -0.65030
H         19.45860       -3.31520       -4.67210
H         21.77940       -2.62080       -5.05260
H         25.36240        0.74190       -1.66930
H         26.86010        0.23900       -3.57200
H         26.09360       -1.40770       -5.28970
H         23.86210       -2.41950       -5.04670
C         19.37970       -0.35010        2.48570
C         20.13600       -0.14380        1.33110
N         21.34230       -0.64950        1.13620
C         19.99490       -1.06330        3.51630
C         21.25830       -1.58610        3.31890
C         21.90210       -1.40190        2.09300
C         23.17140       -2.05920        1.74900
N         23.63810       -1.83510        0.51240
C         24.74290       -2.45220        0.11590
C         25.45900       -3.32100        0.92340
C         24.99950       -3.54660        2.21200
C         23.84130       -2.91100        2.62820
H         19.72030        0.42950        0.51630
H         19.49130       -1.20930        4.45930
H         21.72340       -2.14410        4.11350
H         25.07560       -2.24430       -0.88930
H         26.35000       -3.80210        0.55450
H         25.52890       -4.20840        2.87990
H         23.47520       -3.08660        3.62530
Zn         5.39320       -0.04500       -0.27570
C          8.50610        3.18680        0.20150
C          7.72460        4.11120        0.91500
C          6.45990        3.76250        1.33630
C          5.95650        2.49800        1.01880
C          4.75410        1.97580        1.62430
N          4.35420        0.79830        1.35340
C          3.20360        0.26450        2.01670
C          1.94120        0.44430        1.14030
N          6.62990        1.67720        0.19810
C          7.84410        2.00830       -0.18820
H          8.10560        5.09090        1.15320
H          5.86890        4.44860        1.92290
H          4.26060        2.60020        2.37070
H          3.37370       -0.80080        2.17700
H          3.02260        0.75740        2.97880
H          1.73460        1.51130        1.04240
H          1.09560       -0.01730        1.66720
H          8.33490        1.28800       -0.82340
C          8.43680       -0.98050       -3.47420
C          7.61790       -0.80160       -4.60030
C          6.33000       -0.34190       -4.44120
C          5.85440       -0.08110       -3.15320
C          4.61540        0.62660       -2.94000
N          4.23380        0.92970       -1.76510
C          3.02880        1.68260       -1.59050
C          1.84540        0.73110       -1.29590
N          6.57490       -0.40320       -2.06790
C          7.80880       -0.83870       -2.22420
H          7.99130       -1.01070       -5.58990
H          5.69980       -0.16130       -5.29800
H          4.07010        0.94960       -3.82850
H          3.16710        2.35210       -0.74090
H          2.78200        2.26890       -2.48310
H          1.67360        0.10520       -2.17300
H          0.94830        1.34440       -1.13690
H          8.34240       -1.06230       -1.31200
C          8.47470       -2.01690        2.32650
C          7.84800       -3.25290        2.53630
C          6.64520       -3.51470        1.91620
C          6.07070       -2.53940        1.09560
C          4.85950       -2.79510        0.35310
N          4.34920       -1.89540       -0.38770
C          3.13120       -2.16750       -1.08720
C          1.94080       -1.52690       -0.33460
N          6.63600       -1.33150        0.94190
C          7.78580       -1.08450        1.53380
H          8.32040       -4.00790        3.14500
H          6.15660       -4.46820        2.04330
H          4.42320       -3.79140        0.43830
H          3.20090       -1.72610       -2.08200
H          2.94220       -3.24380       -1.17620
H          1.86240       -1.98900        0.65060
H          1.02370       -1.75870       -0.89330
H          8.18840       -0.09240        1.39440
C          9.93060        3.38880       -0.03810
C         10.63800        4.33270        0.71740
C         11.99990        4.48230        0.58660
C         10.66390        2.58000       -0.92590
C         12.02930        2.68270       -1.06620
C         12.69940        3.68490       -0.31080
N         14.03500        3.53750       -0.43470
N         14.75870        3.99020       -1.32500
C         15.77070        3.17180       -1.79250
C         15.24490        2.19980       -2.67500
C         13.76520        2.17170       -2.99400
C         12.82490        1.66720       -1.86340
C         16.14970        1.34740       -3.28320
C         17.51040        1.43240       -3.03240
C         18.01560        2.41320       -2.18130
C         17.12640        3.29580       -1.56660
H         10.13060        4.95070        1.43900
H         12.53250        5.21250        1.17540
H         10.15880        1.84190       -1.52960
H         13.45710        3.17540       -3.30080
H         13.63140        1.51220       -3.85180
H         12.11150        0.97350       -2.30970
H         13.43640        1.10190       -1.15250
H         15.77850        0.59300       -3.96000
H         18.18340        0.75350       -3.53110
H         17.47660        4.04310       -0.87230
C          9.80280       -1.73260        2.84920
C         10.24590       -2.27940        4.05800
C         11.53750       -2.08100        4.48910
C         10.69360       -0.94210        2.10790
C         12.00230       -0.76310        2.48660
C         12.44170       -1.37990        3.69020
N         13.68980       -1.00930        4.05090
N         14.69880       -1.27530        3.38530
C         15.68980       -0.38000        3.14100
C         15.25250        0.80940        2.49840
C         13.77990        1.13680        2.38970
C         12.94960        0.06110        1.63910
C         16.21510        1.60430        1.90430
C         17.55970        1.26900        1.92490
C         17.98340        0.09310        2.54600
C         17.03800       -0.72590        3.15340
H          9.56820       -2.84670        4.67650
H         11.88050       -2.51180        5.41660
H         10.36580       -0.50250        1.17790
H         13.36100        1.30580        3.38400
H         13.69460        2.07850        1.84690
H         12.34440        0.56130        0.88240
H         13.63340       -0.61550        1.11830
H         15.90460        2.50960        1.40520
H         18.27860        1.93190        1.47110
H         17.32910       -1.64860        3.62930
C          9.87110       -1.20320       -3.60890
C         10.52530       -0.74210       -4.75760
C         11.88810       -0.86990       -4.90320
C         10.64760       -1.77350       -2.58630
C         12.01390       -1.90530       -2.69120
C         12.63200       -1.47490       -3.89820
N         13.97550       -1.53840       -3.77440
N         14.68670       -2.52530       -3.97950
C         15.73930       -2.74140       -3.11110
C         15.26700       -3.30200       -1.90110
C         13.79170       -3.58560       -1.71080
C         12.86740       -2.34840       -1.52090
C         16.21510       -3.64960       -0.95450
C         17.56800       -3.43570       -1.16990
C         18.01690       -2.91100       -2.37880
C         17.08610       -2.57720       -3.36240
H          9.97110       -0.25080       -5.54060
H         12.38240       -0.51290       -5.79300
H         10.17080       -2.13590       -1.68860
H         13.43920       -4.17020       -2.56580
H         13.69430       -4.21510       -0.82570
H         12.19650       -2.55580       -0.68700
H         13.49510       -1.49660       -1.23860
H         15.88980       -4.08990       -0.02410
H         18.27740       -3.71720       -0.40810
H         17.40030       -2.14200       -4.29790
