# Supplementary material for: Light‐Driven Ratchet Mechanism Accelerates Regioselective Metal‐Cation Exchange in a Heterobimetallic Helicate
Source: Angew Chem Int Ed Engl. 2025 Jun 30;64(35):e202508952. doi: 10.1002/anie.202508952 (PMC12377437; doi:10.1002/anie.202508952)
Supplement: Supplementary file 2 — Supporting Information [file ANIE-64-e202508952-s001.zip › Zn2-Z-Helicate-1.xyz]

192
energy: -299.400139467171 gnorm: 0.000388895327 xtb: 6.6.1 (8d0f1dd)
N        -10.01070       -0.00490       -0.02320
C         -2.91840        1.23520        3.81840
C          3.71670       -0.57670       -3.57790
C          4.13870       -0.53660       -2.24710
N          5.10670        0.25140       -1.80820
C          4.37710        0.26860       -4.47300
C          5.37160        1.10960       -4.01140
C          5.71550        1.08690       -2.65990
C          6.76190        1.94880       -2.09170
N          7.26200        1.56400       -0.91030
C          8.22570        2.28170       -0.34980
C          8.73870        3.43390       -0.92380
C          8.20950        3.85880       -2.13350
C          7.20970        3.10570       -2.72770
H          3.66150       -1.15470       -1.50120
H          4.12860        0.25510       -5.52280
H          5.89090        1.75140       -4.70350
H          8.60670        1.91710        0.59240
H          9.52590        3.98410       -0.43490
H          8.56860        4.75940       -2.60700
H          6.77730        3.42960       -3.65970
C         -1.89500        2.14140        4.11350
C         -0.82040        1.73600        4.86190
C         -0.69670        0.41320        5.32380
C         -1.72930       -0.50160        5.06630
C         -1.83300       -1.90490        5.60730
C         -0.55830       -2.54140        6.17340
C          0.53490       -2.61310        5.14990
C          0.71270       -3.73760        4.35700
C          1.72340       -3.80560        3.41870
C          2.61480       -2.74140        3.25940
C          2.47070       -1.62030        4.06880
C          1.42990       -1.54350        4.98930
N          1.39540       -0.49320        5.89510
N          0.45240        0.25540        6.08660
C         -2.81210       -0.06110        4.31000
H         -1.94080        3.15520        3.75080
H         -0.02660        2.42530        5.10380
H         -2.58620       -1.89850        6.40230
H         -2.21120       -2.54730        4.80760
H        -11.22060       -0.22890        1.70680
H        -10.44910       -1.69830        1.09180
H         -4.30500       -1.58630       -1.12670
C         -4.06330        1.82390       -2.95070
C         -4.60000        1.32480       -4.14180
C         -5.69320        0.48210       -4.09190
C         -6.23990        0.15150       -2.85130
C         -7.39490       -0.71900       -2.74550
N         -7.92030       -0.95080       -1.61430
C         -9.11000       -1.73580       -1.51220
C        -10.29470       -0.79470       -1.19850
N         -5.73080        0.63150       -1.70660
C         -4.68500        1.43330       -1.75620
H         -4.17830        1.61260       -5.09220
H         -6.12780        0.09020       -4.99830
H         -7.78260       -1.15010       -3.66970
H         -9.32820       -2.28460       -2.43550
H         -8.98720       -2.43800       -0.68640
H        -11.20160       -1.40310       -1.08770
H         -0.80730       -3.55100        6.50630
C          3.69310       -2.81370        2.26850
C          4.12740       -1.67830        1.58070
N          5.09560       -1.69270        0.67900
C          4.34040       -4.01550        1.97010
C          5.33470       -4.03640        1.01100
C          5.69210       -2.85120        0.36840
C          6.74010       -2.79130       -0.66050
N          7.25360       -1.57880       -0.90620
C          8.22190       -1.45480       -1.80350
C          8.72550       -2.52700       -2.52250
C          8.18130       -3.78310       -2.29920
C          7.17760       -3.91890       -1.35360
H          3.66000       -0.72010        1.75300
H          4.08220       -4.92140        2.49600
H          5.84340       -4.96010        0.79040
H          8.61430       -0.45940       -1.94830
H          9.51690       -2.38090       -3.23930
H          8.53170       -4.64230       -2.84990
H          6.73440       -4.88510       -1.17820
H         -0.22670       -1.98060        7.05090
H          0.04100       -4.57410        4.48150
H          1.81370       -4.68410        2.80030
H          3.16190       -0.79540        4.00470
H         -3.61770       -0.75800        4.13320
C         -2.89750        2.70820       -2.96210
C         -1.87190        2.51060       -3.89220
C         -0.79770        3.36170       -3.91360
C         -0.67790        4.42490       -3.00070
C         -1.71040        4.65680       -2.07920
C         -1.81440        5.82670       -1.13390
C         -0.53950        6.63440       -0.86240
H        -10.44040       -0.12680       -2.04880
H         -4.29720        1.77220       -0.80700
C         -4.08380        1.66250        3.04340
C         -4.62480        2.94260        3.19930
C         -5.71910        3.31280        2.44190
C         -6.26200        2.39730        1.53950
C         -7.41820        2.73100        0.73030
C          0.55600        5.78340       -0.29340
C          0.73810        5.65480        1.07610
C          1.75030        4.87410        1.59850
C          2.63840        4.20610        0.75170
C          2.49080        4.35140       -0.62300
C          1.44950        5.11330       -1.14400
N          1.41150        5.37870       -2.50520
N          0.46720        5.16980       -3.24740
C         -2.79290        3.78110       -2.08400
H         -1.91610        1.68910       -4.58860
H         -0.00210        3.22670       -4.62970
H         -2.56560        6.51340       -1.53820
H         -2.19580        5.45540       -0.17910
H         -0.78920        7.42420       -0.15110
H         -0.20910        7.11840       -1.78490
H          0.06880        6.17880        1.74210
H          1.84420        4.77410        2.66790
H          3.18000        3.88530       -1.30860
H         -3.59960        3.97570       -1.39320
N         -7.93380        1.86260       -0.03760
C          3.71720        3.38120        1.30430
C          4.14500        2.21590        0.66410
N          5.11190        1.43900        1.12470
C          4.37160        3.72350        2.49040
C          5.36670        2.90170        2.98360
C          5.71590        1.74960        2.27940
C          6.76190        0.82450        2.73840
N          7.25890       -0.00620        1.81270
C          8.22290       -0.85130        2.15070
C          8.74080       -0.93060        3.43360
C          8.21500       -0.09550        4.40840
C          7.21380        0.79550        4.05690
H          3.67380        1.88740       -0.25040
H          4.11800        4.63320        3.01200
H          5.88170        3.17370        3.89000
H          8.59990       -1.48600        1.36270
H          9.52880       -1.62920        3.66280
H          8.57760       -0.13580        5.42390
H          6.78380        1.43990        4.80570
C         -9.12270        2.15660       -0.77420
C        -10.30440        1.40580       -0.12080
N         -5.74740        1.16760        1.38880
C         -4.70140        0.81680        2.11100
H         -4.20620        3.62740        3.92030
H         -6.15710        4.29290        2.55080
H         -7.81480        3.74360        0.81710
H         -9.34910        3.22880       -0.78970
H         -8.99180        1.79270       -1.79430
H        -11.21070        1.60770       -0.70630
H        -10.45640        1.80720        0.88220
H         -4.31000       -0.17400        1.93470
C         -2.89980       -3.91410       -0.83470
C         -1.87140       -4.60760       -0.18890
C         -0.79490       -5.05660       -0.90890
C         -0.67580       -4.81500       -2.28930
C         -1.70990       -4.14440       -2.96010
C         -1.81230       -3.92400       -4.44800
C         -0.53710       -4.09830       -5.28170
C          0.55700       -3.17420       -4.83770
C          0.73940       -1.92990       -5.42370
C          1.75130       -1.08280       -5.01690
C          2.63840       -1.47140       -4.00980
C          2.49020       -2.72860       -3.43520
C          1.45000       -3.56520       -3.82750
N          1.41320       -4.87200       -3.36320
N          0.47010       -5.40540       -2.80450
C         -2.79440       -3.70530       -2.20530
H         -1.91580       -4.78590        0.87320
H          0.00330       -5.59870       -0.42620
H         -2.19400       -2.91280       -4.61230
H         -2.56280       -4.62100       -4.83550
H         -0.20480       -5.13820       -5.23060
H         -0.78740       -3.88660       -6.32320
H          0.07050       -1.62290       -6.21410
H          1.84630       -0.11180       -5.47580
H          3.17790       -3.08150       -2.68350
H         -3.60240       -3.21280       -2.72570
Zn        -6.95570        0.00200       -0.00820
C         -4.06880       -3.45830       -0.08150
C         -4.60580       -4.23180        0.95240
C         -5.70370       -3.76470        1.64840
C         -6.25350       -2.53020        1.30050
C         -7.41530       -2.00140        1.98880
N         -7.93750       -0.90730        1.61510
C         -9.13420       -0.42550        2.23010
C        -10.30760       -0.62740        1.24580
N         -5.74200       -1.78590        0.30850
C         -4.69310       -2.23300       -0.35400
H         -4.18100       -5.19460        1.19000
H         -6.13890       -4.34810        2.44490
H         -7.81170       -2.58370        2.82200
H         -9.36210       -0.94900        3.16570
H         -9.01410        0.64130        2.42470
Zn         6.17990       -0.00320        0.00030
