# Supplementary material for: Light‐Driven Ratchet Mechanism Accelerates Regioselective Metal‐Cation Exchange in a Heterobimetallic Helicate
Source: Angew Chem Int Ed Engl. 2025 Jun 30;64(35):e202508952. doi: 10.1002/anie.202508952 (PMC12377437; doi:10.1002/anie.202508952)
Supplement: Supplementary file 2 — Supporting Information [file ANIE-64-e202508952-s001.zip › Zn2-Z-Helicate-2.xyz]

192
energy: -299.394990883491 gnorm: 0.000395026084 xtb: 6.6.1 (8d0f1dd)
N        -10.48410        0.18370       -0.42170
C         -3.87000       -1.05070        3.87270
C          3.79140       -0.51260       -3.59700
C          4.26050       -0.52680       -2.28130
N          5.32690        0.14670       -1.87750
C          4.50410        0.26770       -4.51140
C          5.60570        0.98370       -4.08740
C          6.00100        0.90540       -2.75210
C          7.18660        1.60860       -2.24220
N          7.67330        1.16920       -1.07440
C          8.77260        1.72430       -0.58270
C          9.44650        2.75630       -1.21570
C          8.93340        3.24310       -2.40850
C          7.78860        2.66230       -2.92910
H          3.74850       -1.09640       -1.51970
H          4.21550        0.29220       -5.55050
H          6.16710        1.56560       -4.79890
H          9.13640        1.32350        0.35090
H         10.34350        3.16930       -0.78390
H          9.41650        4.05710       -2.92650
H          7.37010        3.03930       -3.84730
C         -3.62930       -2.31960        3.32820
C         -2.67890       -3.15200        3.86960
C         -1.91960       -2.73220        4.96290
C         -2.19420       -1.49810        5.57560
C         -1.46670       -1.12840        6.83620
C         -0.15060       -0.38460        6.57420
C          0.80740       -0.97240        5.57210
C          1.74040       -0.08820        5.02890
C          2.69070       -0.47700        4.11320
C          2.76570       -1.81290        3.70780
C          1.88910       -2.72000        4.28270
C          0.90330       -2.31770        5.19120
N          0.17330       -3.39280        5.70590
N         -1.01570       -3.60010        5.54020
C         -3.15520       -0.67840        5.01520
H         -4.21010       -2.67500        2.49230
H         -2.48740       -4.12610        3.44900
H         -2.09930       -0.47860        7.44390
H         -1.26900       -2.02940        7.42230
H        -11.80530       -0.33510        1.15730
H        -11.14980       -1.67670        0.20950
H         -4.85600       -1.73210       -1.65190
C         -4.25120        1.85710       -2.81310
C         -4.73760        1.58330       -4.09620
C         -5.90020        0.85380       -4.24110
C         -6.56760        0.40940       -3.09950
C         -7.81980       -0.31240       -3.19850
N         -8.44530       -0.65700       -2.14990
C         -9.73270       -1.26910       -2.24450
C        -10.78960       -0.25160       -1.76390
N         -6.09760        0.65530       -1.86690
C         -4.98470        1.35050       -1.72960
H         -4.22600        1.96490       -4.96590
H         -6.29990        0.64270       -5.22080
H         -8.19780       -0.52450       -4.19950
H         -9.97300       -1.57720       -3.26860
H         -9.74990       -2.13880       -1.58600
H        -11.78200       -0.71550       -1.84180
H          0.37670       -0.28830        7.52940
C          3.75940       -2.23080        2.71480
C          4.15640       -1.34930        1.70690
N          5.09000       -1.62530        0.81230
C          4.37400       -3.48500        2.73060
C          5.30640       -3.79840        1.75860
C          5.65370       -2.84000        0.80670
C          6.64480       -3.07830       -0.25210
N          7.17750       -1.98370       -0.81130
C          8.07550       -2.12070       -1.77720
C          8.49350       -3.35590       -2.24660
C          7.93820       -4.49680       -1.68600
C          6.99990       -4.35760       -0.67560
H          3.68490       -0.38270        1.61360
H          4.13800       -4.20120        3.50220
H          5.78480       -4.76390        1.76920
H          8.48160       -1.20700       -2.18560
H          9.23050       -3.42170       -3.03030
H          8.22890       -5.47760       -2.02930
H          6.54190       -5.23120       -0.24220
H         -0.39030        0.62740        6.23790
H          1.70340        0.94360        5.34420
H          3.39530        0.24770        3.73750
H          1.91400       -3.76280        4.00520
H         -3.32330        0.28550        5.47040
C         -3.04360        2.66520       -2.64410
C         -1.99990        2.57780       -3.57260
C         -0.92710        3.42400       -3.47700
C         -0.81890        4.36920       -2.43980
C         -1.84220        4.45250       -1.48340
C         -1.93050        5.44890       -0.35560
C         -0.67550        6.26560       -0.02810
H        -10.76710        0.61230       -2.42970
H         -4.64360        1.50380       -0.71640
C         -4.86220       -0.16340        3.26920
C         -5.51590        0.85010        3.98070
C         -6.44680        1.64520        3.33920
C         -6.77360        1.37480        2.00980
C         -7.79780        2.11310        1.29580
C          0.49160        5.40830        0.36230
C          0.74840        5.09820        1.69040
C          1.85190        4.35370        2.05540
C          2.76140        3.91160        1.08990
C          2.52600        4.22120       -0.24400
C          1.39080        4.93960       -0.60910
N          1.25280        5.37140       -1.91930
N          0.27680        5.19720       -2.62730
C         -2.93030        3.59300       -1.61490
H         -2.03320        1.85020       -4.36730
H         -0.12880        3.38350       -4.20170
H         -2.73250        6.15460       -0.59540
H         -2.23330        4.90830        0.54540
H         -0.92060        6.93070        0.80260
H         -0.41670        6.89410       -0.88420
H          0.06740        5.45210        2.45020
H          2.00490        4.11020        3.09460
H          3.21850        3.92600       -1.01590
H         -3.73540        3.69040       -0.90160
N         -8.22420        1.68180        0.18000
C          3.94890        3.15240        1.49250
C          4.46830        2.11760        0.71140
N          5.50120        1.37330        1.07340
C          4.61180        3.42460        2.69200
C          5.68800        2.64700        3.07070
C          6.10350        1.59780        2.24900
C          7.19570        0.68500        2.61700
N          7.56610       -0.20140        1.68360
C          8.55690       -1.04330        1.94350
C          9.23380       -1.06600        3.15200
C          8.84640       -0.16940        4.13640
C          7.81600        0.71600        3.86640
H          4.01290        1.86160       -0.23400
H          4.29500        4.24530        3.31650
H          6.19650        2.86740        3.99380
H          8.82790       -1.72250        1.14940
H         10.03810       -1.76440        3.31580
H          9.33860       -0.15630        5.09660
H          7.50630        1.41120        4.62800
C         -9.30140        2.33960       -0.49300
C        -10.61770        1.59770       -0.15830
N         -6.16550        0.39320        1.32780
C         -5.22170       -0.30850        1.91950
H         -5.31090        1.00970        5.02730
H         -6.94350        2.44320        3.86910
H         -8.17730        3.02660        1.75580
H         -9.40540        3.38690       -0.18870
H         -9.12070        2.28020       -1.56660
H        -11.43060        2.05610       -0.73490
H        -10.83550        1.74270        0.90130
H         -4.70600       -1.02020        1.29370
C         -3.36670       -4.01020       -1.40360
C         -2.37870       -4.71470       -0.70720
C         -1.20900       -5.05010       -1.33700
C         -0.95160       -4.68220       -2.67180
C         -1.93760       -3.98560       -3.38870
C         -1.89270       -3.61470       -4.84880
C         -0.55310       -3.76060       -5.57700
C          0.51570       -2.88120       -5.00030
C          0.76050       -1.61520       -5.51390
C          1.78910       -0.82920       -5.03540
C          2.63580       -1.30500       -4.02960
C          2.40250       -2.56800       -3.50020
C          1.33870       -3.34170       -3.95990
N          1.24060       -4.66250       -3.55420
N          0.24870       -5.21560       -3.11250
C         -3.11900       -3.66330       -2.72620
H         -2.52830       -4.99270        0.32380
H         -0.44310       -5.60120       -0.81330
H         -2.22470       -2.57690       -4.94340
H         -2.62620       -4.23800       -5.37040
H         -0.23950       -4.80750       -5.55640
H         -0.71090       -3.48810       -6.62260
H          0.13460       -1.24770       -6.31370
H          1.93720        0.15680       -5.44590
H          3.04770       -2.98170       -2.74200
H         -3.88730       -3.15400       -3.28890
Zn        -7.43750       -0.17890       -0.37220
C         -4.63420       -3.68020       -0.75320
C         -5.23950       -4.57080        0.13970
C         -6.41440       -4.20590        0.76700
C         -6.96300       -2.94930        0.50540
C         -8.15510       -2.49510        1.19250
N         -8.59470       -1.31880        1.01210
C         -9.78430       -0.88330        1.67510
C        -10.91100       -0.70160        0.63610
N         -6.39610       -2.10050       -0.36460
C         -5.28270       -2.45730       -0.97520
H         -4.80170       -5.53950        0.32420
H         -6.90090       -4.87710        1.45760
H         -8.63100       -3.19700        1.87910
H        -10.11650       -1.59510        2.43990
H         -9.57810        0.08150        2.14210
Zn         6.38260       -0.17150       -0.07890
