# Supplementary material for: Light‐Driven Ratchet Mechanism Accelerates Regioselective Metal‐Cation Exchange in a Heterobimetallic Helicate
Source: Angew Chem Int Ed Engl. 2025 Jun 30;64(35):e202508952. doi: 10.1002/anie.202508952 (PMC12377437; doi:10.1002/anie.202508952)
Supplement: Supplementary file 2 — Supporting Information [file ANIE-64-e202508952-s001.zip › Zn2-Z-Helicate-3.xyz]

192
energy: -299.395482613578 gnorm: 0.000208501955 xtb: 6.6.1 (8d0f1dd)
N        -10.72720        0.79320       -0.24080
C         -3.84140       -1.38040        3.16910
C          4.01890       -0.40960       -3.37470
C          4.49720       -0.27100       -2.07000
N          5.44420        0.58570       -1.72220
C          4.56090        0.44500       -4.33830
C          5.52310        1.36570       -3.96990
C          5.96000        1.40660       -2.64600
C          7.02470        2.31150       -2.19040
N          7.64770        1.95710       -1.05880
C          8.64310        2.70780       -0.60680
C          9.06990        3.86000       -1.24730
C          8.41370        4.25260       -2.40470
C          7.37720        3.46790       -2.88390
H          4.09110       -0.87400       -1.27180
H          4.25320        0.37050       -5.36960
H          5.95740        2.01130       -4.71510
H          9.12370        2.37090        0.29940
H          9.88910        4.43550       -0.84780
H          8.70370        5.15190       -2.92560
H          6.84490        3.76510       -3.77220
C         -3.51790       -2.39100        2.25170
C         -2.53500       -3.31100        2.52720
C         -1.82070       -3.24540        3.72680
C         -2.16620       -2.28120        4.68960
C         -1.48700       -2.29400        6.02830
C         -0.20140       -1.46100        6.04850
C          0.86650       -1.77860        5.03590
C          1.85300       -0.80350        4.87560
C          2.91810       -0.95280        4.01800
C          3.06590       -2.13700        3.29010
C          2.12910       -3.14060        3.47570
C          1.01800       -2.96950        4.31170
N          0.23610       -4.12480        4.37930
N         -0.93000       -4.24300        4.04690
C         -3.15410       -1.36460        4.38780
H         -4.05790       -2.48170        1.32390
H         -2.28620       -4.08330        1.81680
H         -2.16140       -1.88050        6.78070
H         -1.26240       -3.32210        6.32340
H        -11.87140       -0.27640        1.18950
H        -11.30830       -1.19670       -0.21190
H         -5.10120       -0.25670       -2.35220
C         -4.53390        3.17410       -2.45200
C         -5.09120        3.27590       -3.73120
C         -6.31270        2.68630       -3.98720
C         -6.95690        1.99000       -2.96400
C         -8.22760        1.33350       -3.19430
N         -8.78440        0.66630       -2.27010
C        -10.06290        0.06480       -2.48490
C        -11.11400        0.80450       -1.63070
N         -6.42610        1.88900       -1.73570
C         -5.26550        2.46620       -1.48750
H         -4.58160        3.82960       -4.50410
H         -6.76680        2.76060       -4.96300
H         -8.66740        1.43330       -4.18770
H        -10.36730        0.10280       -3.53740
H        -10.00950       -0.97490       -2.15770
H        -12.09190        0.33410       -1.80020
H          0.24630       -1.55850        7.04350
C          4.18140       -2.30420        2.35500
C          4.65470       -1.21030        1.62830
N          5.64550       -1.27930        0.75700
C          4.82150       -3.52620        2.13790
C          5.84290       -3.60410        1.20880
C          6.23120       -2.45870        0.51170
C          7.26660       -2.45630       -0.53290
N          7.66790       -1.25110       -0.96020
C          8.58620       -1.17020       -1.91280
C          9.16210       -2.28460       -2.50200
C          8.75140       -3.53870       -2.07520
C          7.79070       -3.62670       -1.08040
H          4.19120       -0.24200        1.74060
H          4.53250       -4.40220        2.69760
H          6.33850       -4.54670        1.04740
H          8.87700       -0.17370       -2.21180
H          9.90900       -2.17330       -3.27100
H          9.16960       -4.43370       -2.50900
H          7.45340       -4.59540       -0.75190
H         -0.47110       -0.40900        5.92160
H          1.76460        0.10600        5.45110
H          3.65640       -0.17070        3.94340
H          2.20460       -4.07170        2.93530
H         -3.36850       -0.60680        5.12500
C         -3.24420        3.80180       -2.16410
C         -2.23230        3.80640       -3.13150
C         -1.07270        4.49710       -2.90080
C         -0.84600        5.19060       -1.69520
C         -1.83920        5.17070       -0.70300
C         -1.81420        5.90750        0.61170
C         -0.52250        6.63370        0.99900
H        -11.17380        1.83850       -1.97290
H         -4.87800        2.34470       -0.48680
C         -4.88680       -0.40150        2.87710
C         -5.51240        0.35170        3.88030
C         -6.49210        1.26480        3.54540
C         -6.89610        1.37260        2.21470
C         -7.97690        2.24800        1.80960
C          0.63060        5.70190        1.22360
C          0.93460        5.22970        2.49320
C          2.04710        4.44640        2.72370
C          2.91580        4.12500        1.67600
C          2.62000        4.57410        0.39630
C          1.47650        5.33700        0.16350
N          1.31540        5.94100       -1.07030
N          0.31610        5.93920       -1.76670
C         -3.01380        4.46990       -0.96840
H         -2.35920        3.27350       -4.06030
H         -0.29490        4.52630       -3.64850
H         -2.61750        6.65070        0.58860
H         -2.05820        5.19240        1.40290
H         -0.71570        7.18220        1.92340
H         -0.27500        7.36910        0.22870
H          0.28820        5.49530        3.31660
H          2.24430        4.08370        3.72010
H          3.27690        4.36570       -0.43300
H         -3.79190        4.49230       -0.21950
N         -8.46740        2.15110        0.64210
C          4.15000        3.38210        1.94880
C          4.66430        2.42690        1.06990
N          5.76820        1.73470        1.30700
C          4.88110        3.62250        3.11500
C          6.03160        2.90090        3.36190
C          6.45040        1.93850        2.44190
C          7.64630        1.10980        2.65460
N          8.05020        0.37390        1.61080
C          9.14070       -0.37160        1.72670
C          9.88890       -0.44390        2.89040
C          9.46680        0.29100        3.98780
C          8.33280        1.07760        3.86880
H          4.15170        2.19510        0.14750
H          4.56070        4.38150        3.81160
H          6.59890        3.10300        4.25440
H          9.43610       -0.92840        0.85060
H         10.77240       -1.05950        2.93570
H         10.01070        0.25620        4.91900
H          7.99290        1.64490        4.71850
C         -9.61550        2.92130        0.27550
C        -10.87170        2.03960        0.47270
N         -6.32360        0.63690        1.25020
C         -5.33920       -0.17980        1.56450
H         -5.24940        0.22060        4.91730
H         -6.96610        1.86400        4.30740
H         -8.35000        2.96330        2.54390
H         -9.72350        3.82460        0.88600
H         -9.52810        3.19150       -0.77690
H        -11.75140        2.60920        0.14750
H        -10.98200        1.82840        1.53770
H         -4.87570       -0.68510        0.73160
C         -3.87990       -2.38210       -3.49360
C         -3.72990       -1.34880       -4.42610
C         -2.67920       -1.37170       -5.30580
C         -1.69910       -2.38120       -5.26620
C         -1.83550       -3.42920       -4.34180
C         -0.95010       -4.64340       -4.22320
C          0.39600       -4.62130       -4.95490
C          1.28600       -3.50760       -4.49010
C          2.22180       -3.70110       -3.48410
C          3.07690       -2.69090       -3.09050
C          3.04310       -1.44660       -3.72680
C          2.11640       -1.23790       -4.74100
C          1.22590       -2.24560       -5.10330
N          0.43150       -2.08030       -6.22610
N         -0.77540       -2.23460       -6.28780
C         -2.93270       -3.40090       -3.48750
H         -4.46550       -0.56400       -4.49890
H         -2.56920       -0.59760       -6.04970
H         -1.51680       -5.50390       -4.59410
H         -0.76050       -4.81660       -3.16030
H          0.89080       -5.57620       -4.76620
H          0.22470       -4.54940       -6.03200
H          2.28230       -4.66930       -3.00960
H          3.80750       -2.88510       -2.32180
H          2.04160       -0.28440       -5.23970
H         -3.02450       -4.20060       -2.76750
Zn        -7.64830        0.60070       -0.49270
C         -5.01200       -2.39780       -2.57010
C         -5.61330       -3.58510       -2.13910
C         -6.67690       -3.52540       -1.25900
C         -7.14030       -2.28010       -0.83090
C         -8.25060       -2.15740        0.09300
N         -8.68050       -1.01210        0.43180
C         -9.80620       -0.88720        1.30380
C        -11.03360       -0.41070        0.49300
N         -6.57290       -1.13960       -1.25080
C         -5.54830       -1.19980       -2.07660
H         -5.26450       -4.53910       -2.50240
H         -7.15330       -4.42910       -0.91210
H         -8.68250       -3.08170        0.47990
H        -10.05690       -1.83420        1.79600
H         -9.56940       -0.13460        2.05780
Zn         6.70210        0.38270       -0.02590
