# Supplementary material for: Light‐Driven Ratchet Mechanism Accelerates Regioselective Metal‐Cation Exchange in a Heterobimetallic Helicate
Source: Angew Chem Int Ed Engl. 2025 Jun 30;64(35):e202508952. doi: 10.1002/anie.202508952 (PMC12377437; doi:10.1002/anie.202508952)
Supplement: Supplementary file 2 — Supporting Information [file ANIE-64-e202508952-s001.zip › Zn2-Z-Helicate-4.xyz]

192
energy: -299.399756522651 gnorm: 0.000235885680 xtb: 6.6.1 (8d0f1dd)
N          1.01600        0.14270        1.25690
C          8.14840        1.65150       -2.31830
C         15.95660        0.47050        5.08910
C         16.47050        0.40060        3.79340
N         17.41360       -0.45010        3.42450
C         16.47540       -0.42910        6.02300
C         17.45110       -1.32790        5.63490
C         17.90960       -1.31690        4.31730
C         18.96140       -2.22150        3.82950
N         19.53740       -1.87970        2.66910
C         20.51180       -2.63460        2.18060
C         20.96510       -3.78230        2.81100
C         20.36150       -4.16080        4.00100
C         19.34770       -3.37040        4.51830
H         16.08930        1.04930        3.01890
H         16.13570       -0.40750        7.04690
H         17.86840       -2.00500        6.36140
H         20.95120       -2.30380        1.25130
H         21.76400       -4.36380        2.38060
H         20.67430       -5.05450        4.51870
H         18.86100       -3.65930        5.43490
C          8.30340        2.89070       -1.68540
C          9.33970        3.71410       -2.04130
C         10.30300        3.33190       -2.99500
C         10.17190        2.08650       -3.63080
C         11.04020        1.53990       -4.73550
C         12.34970        2.27090       -5.04690
C         13.29190        2.28440       -3.88070
C         14.25820        1.30130       -3.72080
C         15.15830        1.33940       -2.67430
C         15.14590        2.40650       -1.77240
C         14.19200        3.40480       -1.92300
C         13.24730        3.32880       -2.94350
N         12.40130        4.40320       -3.16480
N         11.18800        4.36070       -3.26710
C          9.09070        1.28740       -3.27510
H          7.58070        3.23340       -0.96300
H          9.44830        4.68590       -1.58460
H         11.27690        0.50040       -4.49080
H         10.44060        1.52680       -5.65160
H         -0.11980        1.44010        0.02110
H          0.62110        2.16820        1.45420
H          6.71530        0.54500        3.23050
C          6.80570       -3.31870        2.45290
C          6.20350       -3.70370        3.65630
C          5.14270       -2.97140        4.15150
C          4.67600       -1.87460        3.42620
C          3.53350       -1.10240        3.87230
N          3.06080       -0.18000        3.13980
C          1.87670        0.52000        3.52690
C          0.70030        0.01630        2.65940
N          5.24900       -1.50120        2.27200
C          6.27680       -2.18700        1.81330
H          6.54550       -4.57950        4.18460
H          4.66490       -3.25320        5.07690
H          3.10400       -1.35680        4.84230
H          1.62780        0.36510        4.58310
H          2.02870        1.58310        3.33590
H         -0.20060        0.57750        2.93970
H         12.13010        3.29060       -5.37310
C         16.15730        2.49390       -0.71400
C         16.60680        1.35520       -0.04340
N         17.54490        1.37730        0.88880
C         16.74270        3.70990       -0.35460
C         17.71520        3.73510        0.62710
C         18.10260        2.54330        1.24050
C         19.14190        2.48100        2.27910
N         19.64900        1.26650        2.53000
C         20.61170        1.13880        3.43280
C         21.11750        2.20910        4.15310
C         20.58180        3.46760        3.92360
C         19.58410        3.60690        2.97220
H         16.17620        0.38840       -0.25780
H         16.45740        4.62130       -0.85680
H         18.18370        4.66990        0.88610
H         20.99730        0.14110        3.58140
H         21.90380        2.05990        4.87500
H         20.93480        4.32630        4.47340
H         19.15210        4.57690        2.79070
H         12.82580        1.75570       -5.88380
H         14.30380        0.49560       -4.43840
H         15.90710        0.56840       -2.58770
H         14.13730        4.23030       -1.23090
H          9.00680        0.32520       -3.75820
C          7.91070       -4.07890        1.87330
C          8.07210       -4.17870        0.48620
C          9.06540       -4.96960       -0.03020
C          9.97870       -5.65470        0.79420
C          9.84100       -5.55590        2.18840
C         10.65250       -6.28300        3.23060
C         11.93150       -6.99340        2.77720
H          0.52620       -1.03570        2.89050
H          6.72090       -1.81970        0.90040
C          7.00480        0.79120       -2.02310
C          6.43450       -0.03350       -2.99950
C          5.33970       -0.81170       -2.67840
C          4.80830       -0.74000       -1.39020
C          3.63590       -1.50260       -1.00960
C         12.93100       -6.05060        2.17760
C         13.92070       -5.45900        2.94970
C         14.87230       -4.63040        2.38890
C         14.88720       -4.40600        1.00980
C         13.90880       -4.99640        0.22030
C         12.91560       -5.78180        0.79980
N         12.03790       -6.47590       -0.01760
N         10.82180       -6.46920        0.05810
C          8.80400       -4.77300        2.68360
H          7.38550       -3.68830       -0.18430
H          9.17710       -5.07980       -1.09800
H         10.91780       -5.56250        4.00960
H         10.00140       -7.03230        3.69290
H         11.67840       -7.78430        2.06680
H         12.37350       -7.47140        3.65390
H         13.94360       -5.66130        4.01030
H         15.63880       -4.20020        3.01340
H         13.87420       -4.82440       -0.84410
H          8.71610       -4.68990        3.75670
N          3.10860       -1.33610        0.13290
C         15.95450       -3.60360        0.40390
C         16.46220       -2.47080        1.04210
N         17.45910       -1.74600        0.56250
C         16.54060       -3.95850       -0.81300
C         17.57540       -3.19520       -1.31980
C         18.02310       -2.08410       -0.60460
C         19.13720       -1.23790       -1.05760
N         19.67260       -0.42890       -0.13340
C         20.70050        0.34160       -0.46160
C         21.25210        0.36220       -1.73270
C         20.69170       -0.45180       -2.70580
C         19.62140       -1.26310       -2.36470
H         16.03280       -2.12830        1.97170
H         16.20710       -4.83780       -1.34190
H         18.04470       -3.48520       -2.24500
H         21.10170        0.96260        0.32540
H         22.09260        0.99950       -1.95420
H         21.08050       -0.45670       -3.71230
H         19.16830       -1.89090       -3.11380
C          1.90090       -2.01560        0.48210
C          0.73130       -1.00570        0.43050
N          5.34850        0.05210       -0.45170
C          6.40810        0.77540       -0.75310
H          6.82870       -0.04750       -4.00330
H          4.88670       -1.45380       -3.41770
H          3.23440       -2.20440       -1.74210
H          1.67870       -2.84610       -0.19790
H          2.00130       -2.39020        1.50160
H         -0.18660       -1.52500        0.73480
H          0.60460       -0.67700       -0.60220
H          6.82340        1.36410        0.05090
C          8.01090        2.46880        4.67400
C          8.09970        1.32630        5.47830
C          9.08680        1.23350        6.42480
C         10.06300        2.23560        6.58600
C         10.00060        3.38130        5.77610
C         10.89410        4.59340        5.85330
C         12.15730        4.50060        6.71470
C         13.10230        3.44030        6.23470
C         14.12380        3.73260        5.34210
C         15.02250        2.76660        4.93490
C         14.95020        1.47200        5.45570
C         13.94120        1.16440        6.35920
C         13.00100        2.12660        6.71920
N         12.09340        1.84360        7.72690
N         10.88400        1.97950        7.67030
C          8.96790        3.46370        4.84850
H          7.36360        0.54250        5.40440
H          9.14400        0.37270        7.07330
H         10.29190        5.42470        6.23430
H         11.19290        4.85290        4.83350
H         12.65840        5.46990        6.67320
H         11.87750        4.32120        7.75590
H         14.21310        4.74110        4.96630
H         15.81410        3.02940        4.25150
H         13.84050        0.16910        6.76290
H          8.93560        4.34160        4.22030
Zn         4.09910        0.08540        1.32830
C          6.91680        2.63870        3.72040
C          6.38660        3.90120        3.43120
C          5.33600        4.01080        2.54170
C          4.80920        2.85430        1.96560
C          3.67900        2.90670        1.05970
N          3.15580        1.83410        0.62780
C          1.98460        1.87560       -0.19000
C          0.77210        1.43430        0.66110
N          5.31210        1.64130        2.24100
C          6.32870        1.54080        3.07370
H          6.77640        4.78290        3.91500
H          4.91310        4.97520        2.30710
H          3.30370        3.89290        0.78250
H          1.79020        2.87800       -0.58850
H          2.11550        1.17090       -1.01230
Zn        18.56030       -0.31190        1.65190
