# Supplementary material for: Light‐Driven Ratchet Mechanism Accelerates Regioselective Metal‐Cation Exchange in a Heterobimetallic Helicate
Source: Angew Chem Int Ed Engl. 2025 Jun 30;64(35):e202508952. doi: 10.1002/anie.202508952 (PMC12377437; doi:10.1002/anie.202508952)
Supplement: Supplementary file 2 — Supporting Information [file ANIE-64-e202508952-s001.zip › Zn2-Z-Mesocate-1-Enantiomer2.xyz]

192

N         -3.02760       -3.99300       -0.53900
Zn       -21.44980       -3.78140       -0.12580
C        -18.68080       -2.44380       -3.26120
C        -19.20030       -3.05450       -2.11850
N        -20.28160       -2.63930       -1.48000
C        -19.39950       -1.35320       -3.76100
C        -20.50910       -0.89530       -3.07860
C        -20.91960       -1.54350       -1.91240
C        -22.03260       -1.07230       -1.07650
N        -22.44830       -1.91270       -0.11730
C        -23.43130       -1.53190        0.68900
C        -24.05950       -0.30120        0.59230
C        -23.63560        0.57800       -0.39280
C        -22.60660        0.18880       -1.23460
H        -18.70390       -3.91260       -1.68860
H        -19.09900       -0.87430       -4.67960
H        -21.05800       -0.05350       -3.46600
H        -23.73540       -2.24500        1.44180
H        -24.85700       -0.04100        1.26860
H        -24.09470        1.54790       -0.50280
H        -22.25310        0.86720       -1.99260
C        -18.76400       -7.29390       -0.33530
C        -19.29520       -6.02510       -0.09590
N        -20.44000       -5.59280       -0.60400
C        -19.55770       -8.16330       -1.09140
C        -20.74350       -7.71320       -1.63240
C        -21.14940       -6.39590       -1.40850
C        -22.33600       -5.81120       -2.04960
N        -22.67620       -4.57440       -1.65850
C        -23.72650       -3.98830       -2.22040
C        -24.49850       -4.58770       -3.20160
C        -24.15330       -5.86370       -3.61970
C        -23.05810       -6.48060       -3.03840
H        -18.75960       -5.31670        0.52090
H        -19.25320       -9.18660       -1.24440
H        -21.34640       -8.38990       -2.21340
H        -23.96780       -2.99680       -1.86600
H        -25.34400       -4.06970       -3.62320
H        -24.72390       -6.36930       -4.38290
H        -22.77390       -7.46680       -3.36370
C        -18.53060       -2.17160        2.75460
C        -19.11360       -2.69500        1.59940
N        -20.27460       -3.33220        1.57970
C        -19.27710       -2.28350        3.93230
C        -20.47770       -2.96250        3.91950
C        -20.94410       -3.51580        2.72570
C        -22.16340       -4.33320        2.65160
N        -22.61900       -4.61120        1.42150
C        -23.70920       -5.35770        1.29380
C        -24.40840       -5.87300        2.37260
C        -23.94030       -5.60250        3.64940
C        -22.80220       -4.82570        3.78970
H        -18.60870       -2.61020        0.64720
H        -18.92550       -1.83150        4.84630
H        -21.05000       -3.04210        4.82830
H        -24.04400       -5.54780        0.28450
H        -25.29190       -6.46940        2.21530
H        -24.44910       -5.98870        4.51860
H        -22.41650       -4.62180        4.77430
Zn        -6.20430       -4.20190       -0.55080
C         -9.38400       -1.49540       -2.16100
C         -9.09910       -0.34730       -1.40650
C         -7.99820       -0.32820       -0.57680
C         -7.19780       -1.46870       -0.47580
C         -6.00590       -1.49510        0.34260
N         -5.30830       -2.55460        0.43240
C         -4.08710       -2.55860        1.17280
C         -2.88870       -2.77860        0.21680
N         -7.49420       -2.58870       -1.15440
C         -8.52870       -2.59220       -1.96940
H         -9.73620        0.52050       -1.47030
H         -7.75120        0.55540       -0.00900
H         -5.73260       -0.57330        0.85880
H         -4.12300       -3.38770        1.88290
H         -3.93400       -1.62080        1.71930
H         -2.84010       -1.93630       -0.47460
H         -1.97710       -2.76950        0.82830
H         -8.68400       -3.50710       -2.52230
C         -9.05010       -7.31020       -2.13090
C         -8.31160       -7.69690       -3.26090
C         -7.16460       -7.01300       -3.59960
C         -6.73010       -5.96310       -2.78750
C         -5.58950       -5.14920       -3.14380
N         -5.17990       -4.23180       -2.36330
C         -4.04980       -3.43110       -2.71600
C         -2.79430       -3.92720       -1.95580
N         -7.38130       -5.64250       -1.65650
C         -8.49450       -6.28120       -1.35310
H         -8.62930       -8.53250       -3.86310
H         -6.60080       -7.28600       -4.47780
H         -5.12990       -5.33340       -4.11620
H         -4.26080       -2.40300       -2.41690
H         -3.83890       -3.46730       -3.79020
H         -2.54270       -4.92440       -2.32050
H         -1.96590       -3.25480       -2.20980
H         -8.98960       -5.94580       -0.45260
C         -8.97460       -4.02190        3.01680
C         -8.21200       -4.80400        3.89870
C         -7.09070       -5.45880        3.44040
C         -6.69960       -5.29580        2.10940
C         -5.51760       -5.94610        1.59210
N         -5.08530       -5.68200        0.42540
C         -3.86150       -6.26250       -0.03130
C         -2.71420       -5.22950        0.12280
N         -7.39570       -4.51570        1.26620
C         -8.49290       -3.92610        1.70120
H         -8.48540       -4.88290        4.93830
H         -6.50320       -6.07360        4.10410
H         -5.01930       -6.66370        2.24610
H         -3.97300       -6.51510       -1.08670
H         -3.59500       -7.16100        0.53580
H         -2.56340       -5.03760        1.18630
H         -1.80000       -5.69120       -0.27010
H         -9.03590       -3.35070        0.96390
C        -10.48610       -1.53750       -3.11460
C        -10.95060       -0.35730       -3.71300
C        -11.96210       -0.40540       -4.63410
C        -11.08500       -2.73670       -3.50030
C        -12.12110       -2.81580       -4.42290
C        -12.59320       -1.61530       -4.98290
N        -13.53590       -1.43320       -5.96970
N        -14.71730       -1.70580       -6.00500
C        -15.42590       -2.51530       -5.14210
C        -15.05900       -3.86940       -5.04680
C        -13.79980       -4.36450       -5.69040
C        -12.57320       -4.20990       -4.78360
C        -15.91740       -4.73080       -4.37980
C        -17.08590       -4.28130       -3.79810
C        -17.44940       -2.93350       -3.88550
C        -16.61730       -2.06290       -4.58060
H        -10.48220        0.58980       -3.50030
H        -12.30860        0.49690       -5.11290
H        -10.75700       -3.66180       -3.04610
H        -13.91210       -5.42680       -5.91380
H        -13.62070       -3.84720       -6.63540
H        -12.75770       -4.75640       -3.85260
H        -11.73170       -4.70050       -5.28300
H        -15.66250       -5.77890       -4.32030
H        -17.73890       -4.99050       -3.31260
H        -16.85400       -1.01390       -4.66400
C        -10.17980       -3.33750        3.47230
C        -10.86460       -3.79300        4.60990
C        -11.91430       -3.07850        5.11750
C        -10.67110       -2.19440        2.84230
C        -11.76890       -1.47650        3.30480
C        -12.38380       -1.90660        4.49310
N        -13.29610       -1.23160        5.26690
N        -14.45570       -0.92950        5.08780
C        -15.15300       -1.00200        3.89830
C        -14.69430       -0.25570        2.79880
C        -13.41260        0.52030        2.88880
C        -12.15680       -0.26620        2.49020
C        -15.51480       -0.18720        1.68100
C        -16.74110       -0.82320        1.63790
C        -17.21030       -1.53490        2.74560
C        -16.40360       -1.61100        3.87550
H        -10.57130       -4.70550        5.10260
H        -12.41290       -3.40470        6.01710
H        -10.17040       -1.81680        1.96120
H        -13.28340        0.90940        3.90120
H        -13.48140        1.37760        2.21650
H        -11.31650        0.43400        2.51650
H        -12.27020       -0.59510        1.45120
H        -15.18870        0.39230        0.82970
H        -17.36040       -0.71840        0.76000
H        -16.71200       -2.17110        4.74420
C        -10.31900       -7.95380       -1.80580
C        -11.05810       -8.59860       -2.81050
C        -12.19290       -9.29350       -2.49570
C        -10.83680       -7.98120       -0.51140
C        -12.01630       -8.63550       -0.16990
C        -12.69520       -9.33890       -1.18000
N        -13.71180      -10.25160       -1.04440
N        -14.86580      -10.15860       -0.68750
C        -15.47380       -9.08310       -0.07470
C        -14.97040       -8.62960        1.15740
C        -13.71980       -9.22590        1.73410
C        -12.41690       -8.55240        1.28330
C        -15.72490       -7.69600        1.85540
C        -16.93360       -7.22800        1.37520
C        -17.45230       -7.71060        0.17000
C        -16.70710       -8.64110       -0.54570
H        -10.73960       -8.56210       -3.83950
H        -12.73680       -9.82620       -3.26040
H        -10.29410       -7.49510        0.28730
H        -13.76710       -9.13660        2.82110
H        -13.67110      -10.29120        1.49650
H        -11.60740       -8.99270        1.87280
H        -12.46720       -7.49050        1.54900
H        -15.36210       -7.34210        2.80940
H        -17.50290       -6.52900        1.96880
H        -17.05190       -9.02050       -1.49470
