# Supplementary material for: Light‐Driven Ratchet Mechanism Accelerates Regioselective Metal‐Cation Exchange in a Heterobimetallic Helicate
Source: Angew Chem Int Ed Engl. 2025 Jun 30;64(35):e202508952. doi: 10.1002/anie.202508952 (PMC12377437; doi:10.1002/anie.202508952)
Supplement: Supplementary file 2 — Supporting Information [file ANIE-64-e202508952-s001.zip › Zn2-Z-Mesocate-4 Enantiomer2.xyz]

192

N         -1.44280        0.24520        0.37710
Zn       -20.59010        0.31730        0.23470
C        -17.68850        3.28960       -0.53150
C        -18.47700        2.14140       -0.59750
N        -19.53600        1.91390        0.16580
C        -18.06570        4.26140        0.40040
C        -19.18630        4.04880        1.17780
C        -19.91070        2.86410        1.04340
C        -21.10110        2.52370        1.80780
N        -21.61140        1.31420        1.51060
C        -22.71700        0.92430        2.13830
C        -23.36700        1.69680        3.08430
C        -22.84360        2.94290        3.40100
C        -21.69550        3.36000        2.75170
H        -18.23370        1.37670       -1.31600
H        -17.48450        5.16120        0.52160
H        -19.49080        4.79570        1.89130
H        -23.10610       -0.04340        1.86460
H        -24.26300        1.33120        3.55790
H        -23.32260        3.57450        4.13180
H        -21.27170        4.32500        2.97240
C        -17.69840       -1.90590       -1.89840
C        -18.49770       -1.37640       -0.88570
N        -19.53570       -0.57800       -1.09060
C        -18.04230       -1.57470       -3.21270
C        -19.14120       -0.77100       -3.43870
C        -19.87640       -0.28060       -2.35920
C        -21.03740        0.58960       -2.47110
N        -21.55600        0.96120       -1.28610
C        -22.63190        1.74270       -1.28500
C        -23.24380        2.19560       -2.44020
C        -22.71320        1.81960       -3.66660
C        -21.59520        1.00490       -3.67940
H        -18.28090       -1.62410        0.14020
H        -17.45020       -1.92940       -4.04090
H        -19.41880       -0.51690       -4.44770
H        -23.02770        2.00920       -0.31790
H        -24.11660        2.82430       -2.37910
H        -23.16340        2.15010       -4.58880
H        -21.16680        0.69240       -4.61680
C        -17.79590       -0.52710        3.28700
C        -18.54880        0.11240        2.30250
N        -19.59740       -0.42330        1.69440
C        -18.20430       -1.81210        3.65790
C        -19.31580       -2.36560        3.05530
C        -19.99940       -1.65220        2.07030
C        -21.16630       -2.13780        1.34930
N        -21.62460       -1.28220        0.41680
C        -22.69880       -1.63030       -0.28550
C        -23.36840       -2.82780       -0.10750
C        -22.90160       -3.71620        0.85160
C        -21.78540       -3.36370        1.58890
H        -18.28430        1.11280        2.00290
H        -17.65250       -2.37240        4.39530
H        -19.64320       -3.35110        3.34050
H        -23.04520       -0.91570       -1.01500
H        -24.23660       -3.05560       -0.70350
H        -23.39890       -4.65740        1.02230
H        -21.40540       -4.03090        2.34400
Zn        -4.91870        0.23740        0.37450
C         -8.04910        2.52250       -1.37020
C         -7.62740        3.81590       -1.02460
C         -6.40760        3.98860       -0.40820
C         -5.63390        2.86710       -0.08890
C         -4.45720        2.88390        0.72260
N         -3.95260        1.74250        1.03900
C         -2.81460        1.69890        1.89810
C         -1.48720        1.45860        1.12100
N         -6.01140        1.62340       -0.45610
C         -7.15120        1.48130       -1.11070
H         -8.26150        4.66740       -1.21120
H         -6.06210        4.97120       -0.13030
H         -4.05990        3.82440        1.09270
H         -2.95540        0.88170        2.60480
H         -2.69970        2.63580        2.45300
H         -1.31760        2.29380        0.44070
H         -0.69050        1.46830        1.87320
H         -7.38900        0.48550       -1.44440
C         -8.05680       -2.39760       -0.75010
C         -7.63250       -2.74260       -2.04290
C         -6.40720       -2.30330       -2.49380
C         -5.63060       -1.47430       -1.67620
C         -4.45160       -0.78080       -2.09200
N         -3.94780        0.06220       -1.25950
C         -2.80970        0.82960       -1.64820
C         -1.48260        0.28210       -1.04580
N         -6.00920       -1.17600       -0.41460
C         -7.15340       -1.66700        0.02980
H         -8.26910       -3.32120       -2.69250
H         -6.06010       -2.55200       -3.48370
H         -4.05250       -0.92900       -3.09120
H         -2.95440        1.85060       -1.29620
H         -2.69070        0.84010       -2.73660
H         -1.30770       -0.72420       -1.42790
H         -0.68700        0.93150       -1.42780
H         -7.39080       -1.46500        1.06050
C         -8.06720        0.56850        3.20660
C         -7.64350       -0.37900        4.15200
C         -6.41530       -0.98440        4.00180
C         -5.63490       -0.68670        2.87880
C         -4.45270       -1.38980        2.48940
N         -3.94680       -1.08790        1.34460
C         -2.80550       -1.80460        0.87670
C         -1.48150       -1.00580        1.05640
N         -6.01310        0.25670        1.98950
C         -7.16010        0.88310        2.18840
H         -8.28220       -0.65620        4.97480
H         -6.06860       -1.71670        4.71280
H         -4.05310       -2.18050        3.11760
H         -2.94590       -2.00780       -0.18460
H         -2.68620       -2.75350        1.40970
H         -1.31220       -0.83320        2.11970
H         -0.68210       -1.65870        0.68860
H         -7.39590        1.67470        1.49750
C         -9.37180        2.22020       -1.91160
C         -9.95370        0.96460       -1.68390
C        -11.18740        0.67420       -2.19790
C        -10.11130        3.15130       -2.63470
C        -11.38400        2.89700       -3.13900
C        -11.93420        1.62210       -2.92370
N        -13.06940        1.05130       -3.46290
N        -14.25040        1.31780       -3.33780
C        -14.79130        2.46190       -2.78030
C        -14.46580        3.71710       -3.32240
C        -13.44940        3.83750       -4.41840
C        -12.01490        4.02330       -3.91380
C        -15.17840        4.81960       -2.87010
C        -16.18840        4.69890       -1.93550
C        -16.54570        3.44340       -1.43550
C        -15.83450        2.33010       -1.86780
H         -9.44680        0.21160       -1.10130
H        -11.62770       -0.29860       -2.03560
H         -9.68220        4.12070       -2.83990
H        -13.69570        4.71050       -5.02460
H        -13.49000        2.96130       -5.07030
H        -11.98250        4.91800       -3.28480
H        -11.38170        4.22230       -4.78330
H        -14.94410        5.79320       -3.27330
H        -16.73680        5.57690       -1.63420
H        -16.04580        1.34470       -1.47870
C         -9.39880        1.16920        3.20170
C         -9.96330        1.61380        1.99670
C        -11.20400        2.18850        1.98780
C        -10.16580        1.29610        4.35630
C        -11.44640        1.84310        4.37230
C        -11.97670        2.31380        3.15880
N        -13.10890        3.06630        2.92470
N        -14.29410        2.82950        3.06690
C        -14.86110        1.77670        3.75970
C        -14.56040        1.60290        5.12180
C        -13.53650        2.46450        5.79840
C        -12.11020        1.91010        5.72210
C        -15.30660        0.67230        5.83280
C        -16.32340       -0.05070        5.24020
C        -16.65310        0.15730        3.89750
C        -15.90950        1.07700        3.16760
H         -9.43640        1.51080        1.06130
H        -11.62940        2.54630        1.06180
H         -9.75400        0.97460        5.30120
H        -13.79720        2.54490        6.85470
H        -13.55160        3.47310        5.37750
H        -11.48100        2.52740        6.36970
H        -12.10770        0.90050        6.14440
H        -15.09320        0.52380        6.88050
H        -16.89770       -0.74040        5.83760
H        -16.09970        1.24370        2.11730
C         -9.38730       -2.69770       -0.22680
C         -9.96030       -1.86710        0.74760
C        -11.20360       -2.14440        1.24520
C        -10.14490       -3.77270       -0.68200
C        -11.42670       -4.05980       -0.21940
C        -11.96940       -3.22930        0.77610
N        -13.11320       -3.39030        1.53120
N        -14.29350       -3.39440        1.23360
C        -14.83320       -3.47820       -0.03650
C        -14.51880       -4.58060       -0.85000
C        -13.51670       -5.60280       -0.40350
C        -12.07700       -5.27970       -0.81560
C        -15.23070       -4.73390       -2.03220
C        -16.22740       -3.85130       -2.40000
C        -16.57400       -2.78470       -1.56540
C        -15.86640       -2.61070       -0.38200
H         -9.43830       -0.99900        1.11760
H        -11.63650       -1.51240        2.00650
H         -9.72410       -4.43960       -1.41960
H        -13.77610       -6.56140       -0.85520
H        -13.55970       -5.72730        0.68150
H        -11.45760       -6.14380       -0.55820
H        -12.04300       -5.17660       -1.90440
H        -15.00550       -5.57420       -2.67140
H        -16.77470       -4.02310       -3.31290
H        -16.07220       -1.77870        0.27590
