# Supplementary material for: Light‐Driven Ratchet Mechanism Accelerates Regioselective Metal‐Cation Exchange in a Heterobimetallic Helicate
Source: Angew Chem Int Ed Engl. 2025 Jun 30;64(35):e202508952. doi: 10.1002/anie.202508952 (PMC12377437; doi:10.1002/anie.202508952)
Supplement: Supplementary file 2 — Supporting Information [file ANIE-64-e202508952-s001.zip › Zn2-Z-Mesocate-4.xyz]

192
 energy: -304.110759683663 gnorm: 0.000351691169 xtb: 6.6.1 (8d0f1dd)
N            1.44279946438813        0.24518351714370        0.37712181389805
Zn          20.59013884622901        0.31729138877307        0.23472945990048
C           17.68853414771544        3.28961687254931       -0.53153556609233
C           18.47703020308527        2.14138347080280       -0.59746997487636
N           19.53598410642066        1.91386841878864        0.16582058298449
C           18.06570464461695        4.26139215209061        0.40039662803395
C           19.18627694444987        4.04880769371967        1.17783611726688
C           19.91073051292657        2.86411367810818        1.04338974313585
C           21.10113715389978        2.52372754903547        1.80783867418941
N           21.61144172116224        1.31416134000578        1.51062064830516
C           22.71700791309263        0.92433703793290        2.13830613948515
C           23.36697206976029        1.69678356660941        3.08431566952657
C           22.84360906995413        2.94289777738911        3.40102002902578
C           21.69551449656737        3.35996122072785        2.75165239838620
H           18.23365781013841        1.37666411709053       -1.31599918442099
H           17.48446893151967        5.16122821855441        0.52159706413765
H           19.49083216134188        4.79571566528568        1.89134955835794
H           23.10605752256183       -0.04344322749939        1.86455413512774
H           24.26302359303001        1.33122482341064        3.55791425247384
H           23.32259088065353        3.57447164436917        4.13182817240117
H           21.27166845942073        4.32504863036504        2.97244272583173
C           17.69843494271370       -1.90587575579859       -1.89843777643327
C           18.49767627531321       -1.37643184856572       -0.88572805516781
N           19.53570200808029       -0.57798336465226       -1.09063646414155
C           18.04227964719820       -1.57467143975279       -3.21272584518120
C           19.14116888235584       -0.77095965011140       -3.43869418835594
C           19.87641092123903       -0.28060414749188       -2.35918006410377
C           21.03742462775299        0.58956258640241       -2.47114213369055
N           21.55603915225119        0.96123368377904       -1.28612492660381
C           22.63194496070265        1.74267320295298       -1.28498576662300
C           23.24377966886475        2.19558694801803       -2.44019832100621
C           22.71316183094598        1.81957087491715       -3.66664183801223
C           21.59522168188444        1.00485056278873       -3.67940800256120
H           18.28094237444495       -1.62407805044980        0.14017655737917
H           17.45022750019177       -1.92939400262001       -4.04090175607458
H           19.41879844546107       -0.51691224350491       -4.44767189620556
H           23.02772825044022        2.00922697176756       -0.31793253268799
H           24.11658398660538        2.82432771815089       -2.37913616186805
H           23.16344195804226        2.15013341504288       -4.58879378400714
H           21.16683435865833        0.69242239157236       -4.61677276631605
C           17.79587047400357       -0.52712560853404        3.28698641098088
C           18.54881776538429        0.11235870988556        2.30250659683960
N           19.59739256966484       -0.42328108285365        1.69436981563662
C           18.20432152509468       -1.81210313146849        3.65790112376358
C           19.31578859360172       -2.36557206839758        3.05527066833902
C           19.99941481039868       -1.65220514510479        2.07033573591236
C           21.16632486095469       -2.13778670800958        1.34925865519867
N           21.62462245327901       -1.28221104024906        0.41679993950302
C           22.69878993171195       -1.63033674350936       -0.28548994328256
C           23.36844129311261       -2.82778734811104       -0.10745251827958
C           22.90160698124837       -3.71618250135604        0.85163160007483
C           21.78536742224069       -3.36365819078950        1.58889600710669
H           18.28432638872122        1.11275929759584        2.00290472303149
H           17.65246305918387       -2.37238722419470        4.39526420169301
H           19.64318309741835       -3.35105408976968        3.34050612289500
H           23.04517766362990       -0.91573230391333       -1.01499558185996
H           24.23661359176407       -3.05558325656947       -0.70346951421938
H           23.39888652032941       -4.65744941593687        1.02225953799820
H           21.40536883840074       -4.03089065157709        2.34400185621676
Zn           4.91865243501227        0.23740745336027        0.37454878583780
C            8.04914827202864        2.52247945110371       -1.37017976425916
C            7.62737228047923        3.81594507728313       -1.02459693112560
C            6.40761515782375        3.98860560474684       -0.40822584077304
C            5.63393203528076        2.86705655960410       -0.08893755453454
C            4.45723508467476        2.88385698565311        0.72264417483478
N            3.95259950020280        1.74249425324940        1.03898018355819
C            2.81463157236120        1.69894388647977        1.89808903980754
C            1.48718422844765        1.45858893814695        1.12098903009092
N            6.01144878236541        1.62337704118544       -0.45611634131439
C            7.15123784451702        1.48134709616825       -1.11068688431893
H            8.26149387483822        4.66736436087986       -1.21115933879408
H            6.06210674106995        4.97117767885037       -0.13028104763649
H            4.05989481898885        3.82443946762362        1.09265007953736
H            2.95536259431615        0.88165725241352        2.60478847321615
H            2.69966188785289        2.63584289256575        2.45300727677846
H            1.31761478064638        2.29381617492343        0.44073486297683
H            0.69053040406508        1.46826902549854        1.87324545050103
H            7.38900266989308        0.48548030105701       -1.44438765336568
C            8.05680795199975       -2.39759202419335       -0.75008223139462
C            7.63251456200328       -2.74264858878672       -2.04294177100897
C            6.40719895402624       -2.30326439195195       -2.49382023993399
C            5.63061172417099       -1.47430391856668       -1.67618735771954
C            4.45162322119743       -0.78077139618376       -2.09202236547455
N            3.94782871176384        0.06218256771630       -1.25949881391892
C            2.80972267467384        0.82955179907463       -1.64817090855394
C            1.48260242287701        0.28205069592381       -1.04580790220586
N            6.00924028802115       -1.17604673565254       -0.41458126142195
C            7.15342209731783       -1.66697679576567        0.02982223108103
H            8.26907502179166       -3.32123979904300       -2.69246133422749
H            6.06011051546293       -2.55195420935013       -3.48365165223652
H            4.05251610771011       -0.92896658642413       -3.09117458807151
H            2.95437084520117        1.85059037410945       -1.29616485267510
H            2.69067800542886        0.84014683551225       -2.73661917080367
H            1.30766893426922       -0.72415912952729       -1.42793509059673
H            0.68704729782977        0.93154979552597       -1.42779501310365
H            7.39080677844132       -1.46502110576983        1.06054936768936
C            8.06723585086713        0.56846436833373        3.20661943371283
C            7.64351848335948       -0.37900225620396        4.15204541738892
C            6.41534603110035       -0.98443511666958        4.00178113183904
C            5.63493077946906       -0.68672133895883        2.87883606807457
C            4.45266760178166       -1.38979555923412        2.48937467789571
N            3.94683178002605       -1.08791286407013        1.34464931599539
C            2.80550649461558       -1.80458226953252        0.87667683656543
C            1.48154077675997       -1.00583325274399        1.05640875870101
N            6.01308658022265        0.25666986304590        1.98953077149975
C            7.16006891426493        0.88309515551592        2.18838930467421
H            8.28221472577853       -0.65623405550991        4.97482115498222
H            6.06857119883544       -1.71672038956682        4.71279986058256
H            4.05310471039975       -2.18053001408846        3.11756671019621
H            2.94591446320332       -2.00781952320622       -0.18457804235373
H            2.68619736640156       -2.75354711484310        1.40974554862641
H            1.31224525445599       -0.83324298886583        2.11971603242152
H            0.68209405443392       -1.65870568339901        0.68857648771463
H            7.39593558928697        1.67473366241684        1.49746480195694
C            9.37182440186927        2.22024464149452       -1.91158202296824
C            9.95372023720005        0.96455810028394       -1.68386756444106
C           11.18744356517949        0.67419047635149       -2.19790245144916
C           10.11125564793459        3.15132289529936       -2.63469968713769
C           11.38404237121996        2.89697597528472       -3.13897380262859
C           11.93424596061535        1.62205884947987       -2.92365366866550
N           13.06944737221088        1.05128956448236       -3.46291214034781
N           14.25039785744430        1.31779979276805       -3.33775233882906
C           14.79134457069291        2.46190547201574       -2.78029410468153
C           14.46577650159773        3.71706768545328       -3.32244585049446
C           13.44944323759177        3.83752062081033       -4.41839470314187
C           12.01489767811329        4.02333305242224       -3.91379734061425
C           15.17835876314146        4.81959549390880       -2.87006786565732
C           16.18838323146573        4.69887233087560       -1.93550886907694
C           16.54568768568839        3.44336520335579       -1.43552332679509
C           15.83448912960648        2.33012464033121       -1.86778191009341
H            9.44679221582800        0.21155018091734       -1.10133984700842
H           11.62768984466919       -0.29859209101363       -2.03560006155585
H            9.68224415950345        4.12069057980736       -2.83993294131839
H           13.69566944435609        4.71049292793869       -5.02457276371576
H           13.48999358578546        2.96126488934128       -5.07034505596888
H           11.98247383172758        4.91804667965976       -3.28477457278844
H           11.38171786511577        4.22225698803392       -4.78332262474672
H           14.94412508081392        5.79323346353596       -3.27329916202969
H           16.73677063516483        5.57686555820275       -1.63415159465976
H           16.04583109789850        1.34467545446251       -1.47872973439271
C            9.39883582444346        1.16918300254591        3.20168459612690
C            9.96327926371193        1.61382628472238        1.99673580698933
C           11.20402891499682        2.18853153474026        1.98782057288261
C           10.16583449577470        1.29607102070524        4.35625467525084
C           11.44638067856233        1.84306892188475        4.37225624508959
C           11.97665463707736        2.31379008900806        3.15878824801951
N           13.10890024647385        3.06625129305118        2.92473615298460
N           14.29412870098358        2.82952751452983        3.06687159832792
C           14.86106253072737        1.77672993872514        3.75965222566376
C           14.56038314205991        1.60290783294467        5.12179625290488
C           13.53652145249842        2.46452531725440        5.79841235210483
C           12.11015039723126        1.91012323987667        5.72210020852336
C           15.30662626478325        0.67230012942296        5.83275029645267
C           16.32344809852259       -0.05068026840777        5.24018053821314
C           16.65310132384023        0.15734400600383        3.89753592178620
C           15.90952980506881        1.07704939515653        3.16760325235391
H            9.43638389889966        1.51078694126687        1.06128778093686
H           11.62944513186725        2.54631393938404        1.06182436332332
H            9.75400212874841        0.97455899160873        5.30116180452572
H           13.79719551639083        2.54493246133070        6.85469661014075
H           13.55162098840702        3.47314921751798        5.37747629904981
H           11.48102459640688        2.52743398423162        6.36969209650589
H           12.10771398053089        0.90050743783559        6.14439527342131
H           15.09324820495991        0.52377241396896        6.88053918131697
H           16.89766176064589       -0.74038147802848        5.83761146618858
H           16.09969923836401        1.24366550235396        2.11727524176197
C            9.38732840611080       -2.69770236874520       -0.22679568746481
C            9.96030205212436       -1.86712116720687        0.74760478996503
C           11.20358085017223       -2.14444571658149        1.24521074733718
C           10.14490765437171       -3.77269455702061       -0.68202195455688
C           11.42667237018047       -4.05975512065475       -0.21940535004514
C           11.96936998067106       -3.22931125688670        0.77609877526675
N           13.11324085557903       -3.39026405325074        1.53123666604911
N           14.29345698070105       -3.39437128009388        1.23360640274233
C           14.83320104904083       -3.47820598498808       -0.03647960785182
C           14.51882083001401       -4.58060522033069       -0.84995727238195
C           13.51666133035481       -5.60282270240036       -0.40346653020126
C           12.07695517003360       -5.27973524759705       -0.81564462053103
C           15.23068407664639       -4.73387423408670       -2.03223413351440
C           16.22741902240471       -3.85133313981438       -2.39996383333269
C           16.57398409625603       -2.78467476719648       -1.56544619991810
C           15.86642846417440       -2.61065255846446       -0.38201802661904
H            9.43825935426290       -0.99898429815113        1.11756002522639
H           11.63647535765823       -1.51239432418729        2.00651050297760
H            9.72412152094311       -4.43963143714469       -1.41961978957384
H           13.77605517245655       -6.56138908945740       -0.85519319260805
H           13.55972739650691       -5.72728625389747        0.68153076688104
H           11.45758267722936       -6.14382075078165       -0.55823582851643
H           12.04299936683670       -5.17655826037455       -1.90444675183190
H           15.00553328588060       -5.57424524772459       -2.67137464773293
H           16.77467409365843       -4.02312743245590       -3.31288711233558
H           16.07216969081409       -1.77871403433246        0.27585268710945
