# Supplementary material for: Light‐Driven Ratchet Mechanism Accelerates Regioselective Metal‐Cation Exchange in a Heterobimetallic Helicate
Source: Angew Chem Int Ed Engl. 2025 Jun 30;64(35):e202508952. doi: 10.1002/anie.202508952 (PMC12377437; doi:10.1002/anie.202508952)
Supplement: Supplementary file 2 — Supporting Information [file ANIE-64-e202508952-s001.zip › ZnFe-E-Helicate-1.xyz]

192
energy: -301.423144842918 gnorm: 0.000765638224 xtb: 6.6.1 (8d0f1dd)
N          2.57780        0.22410        1.24790
C         10.48840        1.04690       -0.87760
C         19.94070       -0.47930        4.70700
C         20.92220       -0.21890        3.75580
N         22.04020       -0.92220        3.62270
C         20.19670       -1.49430        5.63100
C         21.39390       -2.17860        5.55430
C         22.29160       -1.89130        4.52500
C         23.52080       -2.63400        4.27440
N         24.09480       -2.35950        3.08650
C         25.21070       -3.00830        2.76430
C         25.81600       -3.94050        3.58920
C         25.24000       -4.21380        4.82210
C         24.07490       -3.55110        5.16570
H         20.75080        0.56900        3.04120
H         19.47720       -1.72820        6.39970
H         21.61560       -2.95390        6.26840
H         25.64520       -2.76630        1.80680
H         26.72080       -4.43420        3.27480
H         25.68910       -4.92350        5.49810
H         23.61100       -3.73500        6.12020
C         10.74370        2.30000       -0.31440
C         12.03390        2.71560       -0.07840
C         13.10790        1.86060       -0.33500
C         12.87520        0.57890       -0.91470
C         14.04600       -0.31480       -1.26020
C         15.09420        0.32830       -2.20930
C         16.43130        0.64680       -1.57840
C         17.60460        0.12940       -2.09790
C         18.83740        0.39030       -1.52190
C         18.92920        1.19730       -0.38990
C         17.76710        1.71530        0.16860
C         16.53190        1.45160       -0.41460
N         15.34240        1.68030        0.22200
N         14.40030        2.21490       -0.37550
C         11.57880        0.22130       -1.19060
H          9.92660        2.97390       -0.10730
H         12.23220        3.69770        0.32100
H         14.54060       -0.64390       -0.34090
H         13.64610       -1.20830       -1.73970
H          1.36290        1.86630        0.64770
H          2.20130        2.03810        2.19640
H          8.08260       -0.17300        3.33980
C          8.80940       -2.77670        2.16650
C          8.41100       -3.26360        3.41840
C          7.15240       -2.95780        3.89180
C          6.32150       -2.12430        3.13720
C          5.06150       -1.64540        3.66140
N          4.44110       -0.70470        3.07810
C          3.18610       -0.23210        3.57460
C          2.12650       -0.40810        2.47430
N          6.67810       -1.68970        1.91740
C          7.85740       -2.03850        1.44720
H          9.07300       -3.88890        3.99680
H          6.81560       -3.33140        4.84620
H          4.69750       -2.09890        4.58480
H          2.87120       -0.76270        4.47990
H          3.29670        0.83140        3.80170
H          1.17060       -0.00300        2.82940
H         14.67910        1.23660       -2.65370
C         20.22780        1.45400        0.24490
C         21.08550        0.38800        0.49740
N         22.21780        0.48520        1.18350
C         20.63570        2.71960        0.67080
C         21.85190        2.84660        1.31270
C         22.61620        1.71000        1.58070
C         23.84840        1.71220        2.35990
N         24.27610        0.48420        2.71320
C         25.38410        0.39220        3.44400
C         26.12250        1.48990        3.85120
C         25.69650        2.75640        3.47590
C         24.54200        2.86590        2.72110
H         20.79700       -0.59540        0.16460
H         20.01700        3.58380        0.48780
H         22.19020        3.81740        1.63430
H         25.70110       -0.60450        3.70890
H         27.01310        1.35350        4.44210
H         26.25140        3.63510        3.76320
H         24.19310        3.83510        2.40630
H         15.28170       -0.36040       -3.03350
H         17.55990       -0.48280       -2.98630
H         19.73400       -0.00490       -1.97420
H         17.80840        2.33310        1.05270
H         11.39330       -0.74820       -1.62820
C         10.15540       -2.96250        1.64520
C         10.40060       -3.12770        0.27950
C         11.68380       -3.28520       -0.19100
C         12.76940       -3.21310        0.68450
C         12.54650       -3.05090        2.08350
C         13.72080       -3.04850        3.03740
C         14.62280       -4.31050        2.95720
H          1.99310       -1.47610        2.29630
H          8.10650       -1.68890        0.45750
C          9.13280        0.57680       -1.12180
C          8.80340       -0.24520       -2.20760
C          7.52010       -0.73820       -2.31550
C          6.59040       -0.45180       -1.31140
C          5.28550       -1.07530       -1.29580
C         16.00060       -4.08700        2.37490
C         17.13760       -4.42180        3.08880
C         18.40920       -4.20440        2.58330
C         18.57820       -3.63890        1.32130
C         17.45660       -3.27220        0.58770
C         16.18200       -3.49420        1.09900
N         15.05770       -2.91460        0.57700
N         14.02840       -3.57890        0.40490
C         11.24960       -2.95530        2.52350
H          9.57470       -3.18420       -0.41300
H         11.86970       -3.45050       -1.24060
H         14.32930       -2.15450        2.86860
H         13.32150       -2.97110        4.04880
H         14.11240       -5.09150        2.38760
H         14.75800       -4.70270        3.96560
H         17.03080       -4.87930        4.06100
H         19.27200       -4.50790        3.15610
H         17.55920       -2.82080       -0.38740
H         11.07180       -2.83050        3.58110
N          4.55260       -1.00220       -0.26250
C         19.92180       -3.37660        0.79090
C         20.85940       -2.73760        1.59600
N         22.05220       -2.33220        1.17740
C         20.30270       -3.68390       -0.51680
C         21.57260       -3.34180       -0.93860
C         22.42310       -2.64310       -0.08050
C         23.73080       -2.12340       -0.46170
N         24.26210       -1.26640        0.43210
C         25.44670       -0.72700        0.15660
C         26.16310       -1.00740       -0.99400
C         25.62900       -1.90250       -1.91060
C         24.39460       -2.46540       -1.63850
H         20.59160       -2.50400        2.61310
H         19.62100       -4.19280       -1.17960
H         21.88970       -3.58540       -1.93870
H         25.84510       -0.04610        0.89250
H         27.11930       -0.54030       -1.16300
H         26.16250       -2.15600       -2.81260
H         23.96030       -3.17150       -2.32620
C          3.25380       -1.59980       -0.23820
C          2.21450       -0.50240        0.04470
N          6.88470        0.37070       -0.29120
C          8.09460        0.88660       -0.23030
H          9.53940       -0.47290       -2.96280
H          7.23650       -1.36190       -3.14880
H          4.98480       -1.63150       -2.18520
H          3.01140       -2.10530       -1.17950
H          3.23800       -2.32940        0.57570
H          1.21980       -0.96040        0.11400
H          2.20810        0.18790       -0.80010
H          8.29390        1.55750        0.59050
C         10.31510        1.23140        3.86250
C         10.42020        0.10990        4.68940
C         11.65200       -0.37210        5.06800
C         12.82000        0.21280        4.57410
C         12.74060        1.36130        3.73280
C         14.00900        2.03700        3.26000
C         14.96580        2.48670        4.39800
C         16.25820        1.70840        4.50430
C         17.48220        2.35060        4.44360
C         18.67790        1.65440        4.51650
C         18.67830        0.26860        4.65990
C         17.46570       -0.40830        4.70280
C         16.26780        0.29570        4.63080
N         15.06340       -0.30490        4.38310
N         14.05990        0.00190        5.03820
C         11.49560        1.84960        3.42320
H          9.52890       -0.35690        5.07980
H         11.73240       -1.21450        5.73680
H         13.71740        2.91560        2.68440
H         14.54510        1.37340        2.57430
H         15.23040        3.53150        4.23360
H         14.44110        2.44770        5.35620
H         17.50630        3.42620        4.35210
H         19.61290        2.19290        4.49770
H         17.43740       -1.48290        4.80090
H         11.42620        2.71810        2.78550
Zn         5.35760        0.06260        1.35470
C          9.02500        1.75070        3.43350
C          8.79170        3.11700        3.22820
C          7.57670        3.52470        2.71910
C          6.62450        2.56310        2.36810
C          5.40420        2.92860        1.68340
N          4.67420        2.03540        1.15470
C          3.45610        2.37950        0.48940
C          2.29550        1.64670        1.18240
N          6.82280        1.25550        2.60240
C          7.96170        0.88140        3.14700
H          9.54590        3.84410        3.48530
H          7.36610        4.57140        2.56450
H          5.16680        3.99150        1.61400
H          3.26930        3.45890        0.49680
H          3.53290        2.03540       -0.54530
Fe        23.18900       -0.98770        2.03670
