# Supplementary material for: Light‐Driven Ratchet Mechanism Accelerates Regioselective Metal‐Cation Exchange in a Heterobimetallic Helicate
Source: Angew Chem Int Ed Engl. 2025 Jun 30;64(35):e202508952. doi: 10.1002/anie.202508952 (PMC12377437; doi:10.1002/anie.202508952)
Supplement: Supplementary file 2 — Supporting Information [file ANIE-64-e202508952-s001.zip › ZnFe-E-Helicate-2.xyz]

192
energy: -301.423565512418 gnorm: 0.000413228774 xtb: 6.6.1 (8d0f1dd)
N          3.20700        0.57000        2.54670
C         10.50470        1.18490       -1.18380
C         19.84190       -1.84550        5.02590
C         20.66120       -1.26940        4.05780
N         21.93010       -1.61210        3.85610
C         20.44210       -2.75710        5.90230
C         21.76400       -3.10120        5.71820
C         22.47840       -2.54900        4.65410
C         23.80600       -2.98910        4.24510
N         24.22260       -2.46110        3.07550
C         25.38930       -2.86790        2.58390
C         26.20680       -3.78630        3.21970
C         25.79890       -4.31070        4.43820
C         24.57850       -3.90920        4.95230
H         20.25460       -0.53320        3.38160
H         19.87780       -3.18610        6.71470
H         22.22880       -3.81390        6.37820
H         25.68850       -2.43800        1.64150
H         27.14240       -4.07810        2.77200
H         26.41450       -5.01760        4.97110
H         24.23640       -4.30290        5.89460
C         10.76050        2.54130       -0.96890
C         12.05420        3.00620       -0.90290
C         13.12150        2.10830       -0.96190
C         12.89030        0.73570       -1.25280
C         14.04800       -0.22840       -1.41960
C         15.19620        0.24230       -2.35350
C         16.47940        0.59290       -1.63460
C         17.65560       -0.08910       -1.88420
C         18.81930        0.17670       -1.18000
C         18.83360        1.14790       -0.17820
C         17.66810        1.85420        0.09260
C         16.50530        1.59400       -0.62710
N         15.27410        1.99880       -0.21680
N         14.42730        2.44560       -1.00190
C         11.58700        0.31780       -1.38270
H          9.93920        3.23650       -0.88570
H         12.26020        4.05480       -0.75640
H         14.45930       -0.46780       -0.43270
H         13.63910       -1.15570       -1.82150
H          1.88910        2.10300        1.88370
H          2.96490        2.51930        3.22590
H          9.15260        0.54910        3.55230
C          9.41100       -2.61940        2.61610
C          9.04990       -3.16820        3.85470
C          7.91940       -2.70730        4.49450
C          7.15670       -1.69800        3.89930
C          6.03950       -1.09040        4.58580
N          5.42080       -0.10870        4.06950
C          4.29900        0.47590        4.73630
C          3.02780        0.16010        3.92450
N          7.45940       -1.21480        2.68340
C          8.53540       -1.66530        2.07450
H          9.64200       -3.95250        4.29940
H          7.62540       -3.10900        5.45160
H          5.78250       -1.48660        5.56970
H          4.18050        0.09810        5.75770
H          4.44970        1.55720        4.76250
H          2.17150        0.65130        4.40310
H         14.86320        1.09080       -2.95530
C         20.03980        1.38110        0.62120
C         20.81900        0.29670        1.01470
N         21.89440        0.38270        1.78710
C         20.44380        2.64530        1.05770
C         21.55470        2.74750        1.87040
C         22.25720        1.59900        2.23870
C         23.38280        1.57910        3.16340
N         23.86630        0.34580        3.41640
C         24.86290        0.23260        4.29080
C         25.43540        1.31120        4.94210
C         24.95470        2.58460        4.67200
C         23.91170        2.71590        3.77270
H         20.51830       -0.69310        0.71140
H         19.90090        3.52810        0.75980
H         21.87090        3.71520        2.22130
H         25.22960       -0.76430        4.47700
H         26.24140        1.15500        5.64000
H         25.38070        3.45120        5.15170
H         23.51650        3.69200        3.54720
H         15.42410       -0.56260       -3.05310
H         17.66920       -0.84030       -2.66020
H         19.72600       -0.35300       -1.43090
H         17.64630        2.60990        0.86220
H         11.39090       -0.72450       -1.58490
C         10.65370       -2.94910        1.93680
C         10.75870       -2.92870        0.54210
C         11.96400       -3.15900       -0.07870
C         13.11980       -3.35350        0.68070
C         13.02700       -3.45630        2.09880
C         14.25520       -3.80180        2.91480
C         15.04120       -5.05200        2.43290
H          2.85810       -0.91730        3.95880
H          8.76550       -1.22450        1.11630
C          9.15630        0.63870       -1.11090
C          8.69220       -0.39000       -1.93880
C          7.44770       -0.93600       -1.69740
C          6.71160       -0.49930       -0.59210
C          5.46940       -1.13360       -0.20890
C         16.39060       -4.74450        1.82270
C         17.55300       -5.25090        2.37710
C         18.80480       -4.90280        1.89740
C         18.92800       -4.02080        0.82530
C         17.78060       -3.50890        0.23440
C         16.52310       -3.86480        0.71700
N         15.39940       -3.15360        0.40480
N         14.32000       -3.72870        0.21440
C         11.80000       -3.26340        2.68330
H          9.87770       -2.76780       -0.06060
H         12.04000       -3.16860       -1.15440
H         14.93220       -2.94050        2.93920
H         13.92530       -3.97530        3.93930
H         14.43460       -5.62690        1.73000
H         15.21570       -5.70010        3.29200
H         17.48200       -5.93720        3.20730
H         19.68810       -5.33080        2.34530
H         17.84530       -2.82140       -0.59500
H         11.72770       -3.31870        3.75970
N          4.94710       -0.88690        0.92190
C         20.24050       -3.51370        0.40490
C         21.09890       -3.02320        1.38460
N         22.19950       -2.32760        1.13080
C         20.63920       -3.37280       -0.92560
C         21.84000       -2.74510       -1.19760
C         22.58480       -2.19400       -0.15400
C         23.78040       -1.37900       -0.32950
N         24.17470       -0.74110        0.79110
C         25.26110        0.02430        0.72830
C         26.00410        0.19950       -0.42620
C         25.60650       -0.45890       -1.58180
C         24.47900       -1.25950       -1.52920
H         20.83260       -3.15140        2.42110
H         20.02450       -3.75620       -1.72460
H         22.17400       -2.64350       -2.21690
H         25.55810        0.50950        1.64510
H         26.87730        0.83070       -0.41640
H         26.16540       -0.35500       -2.49800
H         24.15590       -1.79590       -2.40570
C          3.69940       -1.47790        1.29550
C          2.67870       -0.35760        1.56720
N          7.14070        0.50480        0.19020
C          8.29330        1.07340       -0.09490
H          9.29130       -0.73500       -2.76730
H          7.05340       -1.71370       -2.33280
H          5.02650       -1.83820       -0.91450
H          3.31070       -2.14850        0.52110
H          3.85950       -2.04640        2.21530
H          1.73210       -0.81320        1.88460
H          2.49780        0.17540        0.63270
H          8.59940        1.89630        0.53290
C         11.37390        2.17730        3.42490
C         12.34130        2.69260        2.55020
C         13.67620        2.50700        2.78880
C         14.10830        1.80000        3.92610
C         13.14430        1.23710        4.79060
C         13.59690        0.46010        5.98810
C         14.13720       -0.92300        5.57600
C         15.61860       -1.04840        5.34850
C         16.16850       -2.31220        5.56890
C         17.51200       -2.58220        5.44140
C         18.40450       -1.55980        5.10230
C         17.88280       -0.29820        4.88300
C         16.50660       -0.02220        4.97750
N         16.28850        1.34130        4.82260
N         15.38680        1.99120        4.33070
C         11.79960        1.42540        4.51770
H         12.02560        3.23990        1.67580
H         14.41930        2.90510        2.11600
H         12.75240        0.32080        6.66280
H         14.36740        1.00620        6.53810
H         13.87270       -1.63960        6.35580
H         13.62130       -1.24050        4.66140
H         15.50830       -3.11370        5.86570
H         17.87110       -3.58530        5.60900
H         18.53130        0.53540        4.65960
H         11.06750        1.01930        5.20150
Zn         6.05370        0.43430        2.14550
C          9.96940        2.50360        3.17950
C          9.61670        3.81080        2.82130
C          8.30310        4.09870        2.51930
C          7.36510        3.06280        2.51740
C          6.01820        3.29460        2.03900
N          5.23960        2.32360        1.79530
C          3.91740        2.55430        1.30130
C          2.89850        1.96210        2.29020
N          7.68740        1.81320        2.88650
C          8.93490        1.56090        3.24050
H         10.36670        4.58630        2.80280
H          8.00180        5.10120        2.25860
H          5.72920        4.33070        1.85450
H          3.71070        3.62020        1.15510
H          3.82790        2.03560        0.34340
Fe        23.05700       -1.08470        2.35730
