# Supplementary material for: Light‐Driven Ratchet Mechanism Accelerates Regioselective Metal‐Cation Exchange in a Heterobimetallic Helicate
Source: Angew Chem Int Ed Engl. 2025 Jun 30;64(35):e202508952. doi: 10.1002/anie.202508952 (PMC12377437; doi:10.1002/anie.202508952)
Supplement: Supplementary file 2 — Supporting Information [file ANIE-64-e202508952-s001.zip › ZnFe-E-Helicate-3.xyz]

192
energy: -301.438332368184 gnorm: 0.000616796316 xtb: 6.6.1 (8d0f1dd)
N          3.21980        0.77500        2.52600
C         10.88960        0.65440       -0.97320
C         20.05620       -1.53760        4.90980
C         20.83240       -0.92900        3.92620
N         22.06190       -1.30600        3.60340
C         20.69910       -2.49300        5.70740
C         21.97930       -2.89200        5.38110
C         22.61310       -2.33690        4.26750
C         23.79460       -2.87960        3.61700
N         24.06280       -2.30570        2.42670
C         25.03800       -2.81950        1.68410
C         25.81370       -3.89270        2.08710
C         25.57360       -4.46050        3.33140
C         24.54170       -3.95210        4.10100
H         20.40710       -0.14500        3.32190
H         20.19710       -2.93330        6.55380
H         22.46600       -3.65850        5.96060
H         25.21030       -2.34900        0.72910
H         26.59190       -4.26920        1.44410
H         26.17120       -5.28410        3.68780
H         24.32400       -4.37900        5.06560
C         11.64280       -0.37000       -1.55970
C         13.00300       -0.44270       -1.38700
C         13.66140        0.52700       -0.62780
C         12.94000        1.65920       -0.14060
C         13.71670        2.80320        0.47210
C         14.86180        3.35320       -0.42280
C         16.27230        3.04560        0.03290
C         17.19910        4.06940        0.15120
C         18.47950        3.84430        0.62090
C         18.88170        2.56860        1.02520
C         17.97790        1.51980        0.90690
C         16.70290        1.74610        0.39530
N         15.72700        0.77290        0.44170
N         14.97750        0.69500       -0.54060
C         11.57660        1.67700       -0.29730
H         11.14340       -1.14260       -2.12110
H         13.57340       -1.25570       -1.80590
H         14.13680        2.49600        1.43290
H         13.01420        3.61060        0.67950
H          1.96730        2.32680        1.80000
H          3.01790        2.73880        3.16400
H          9.21710        0.77560        3.57580
C          9.35530       -2.67510        2.64170
C          8.97130       -3.17650        3.89150
C          7.87870       -2.62670        4.53060
C          7.18500       -1.57170        3.92930
C          6.08290       -0.90920        4.58980
N          5.49730        0.07880        4.04410
C          4.38360        0.70160        4.68860
C          3.09170        0.37660        3.90560
N          7.53230       -1.10500        2.71850
C          8.56380       -1.64640        2.10760
H          9.50970       -3.99530        4.34260
H          7.55940       -2.99980        5.49120
H          5.79700       -1.27960        5.57560
H          4.26520        0.36380        5.72420
H          4.54490        1.78130        4.67310
H          2.25350        0.87260        4.41160
H         14.77050        4.43940       -0.45060
C         20.20560        2.37630        1.62560
C         20.95700        1.21600        1.44420
N         22.11510        0.97300        2.05270
C         20.74810        3.35840        2.46180
C         21.96110        3.12960        3.07170
C         22.61820        1.91570        2.86770
C         23.85680        1.55060        3.53740
N         24.25200        0.28500        3.31540
C         25.38150       -0.12450        3.88950
C         26.15880        0.67590        4.70770
C         25.75490        1.98250        4.94110
C         24.58900        2.42340        4.34190
H         20.59610        0.44550        0.78000
H         20.20850        4.27190        2.65210
H         22.37970        3.87620        3.72460
H         25.69730       -1.13300        3.67940
H         27.06290        0.28410        5.14370
H         26.33650        2.64040        5.56670
H         24.26060        3.43770        4.49290
H         14.72660        3.00610       -1.45080
H         16.91630        5.07170       -0.13260
H         19.17560        4.66700        0.66230
H         18.24100        0.51560        1.20510
H         11.02780        2.53140        0.07210
C         10.54460       -3.10410        1.91830
C         10.56750       -3.11320        0.51880
C         11.73490       -3.35790       -0.16350
C         12.92850       -3.52640        0.53910
C         12.91110       -3.66170        1.95330
C         14.17490       -4.01830        2.71360
C         15.07580       -5.12230        2.09690
H          2.92360       -0.70060        3.95150
H          8.82810       -1.22880        1.14780
C          9.43970        0.56640       -1.00380
C          8.73860       -0.06210       -2.04570
C          7.40520       -0.36280       -1.87900
C          6.78220       -0.06370       -0.66160
C          5.49950       -0.63010       -0.32040
C         16.36860       -4.58740        1.52180
C         17.59440       -4.91140        2.07120
C         18.77490       -4.35120        1.60880
C         18.75800       -3.42950        0.56200
C         17.54250       -3.08630       -0.01560
C         16.35760       -3.65190        0.45090
N         15.13750       -3.11230        0.20810
N         14.12920       -3.79710       -0.01840
C         11.71570       -3.45540        2.60510
H          9.65500       -2.95170       -0.03410
H         11.75770       -3.37200       -1.24030
H         14.77990       -3.11440        2.84060
H         13.86760       -4.34550        3.70800
H         14.52600       -5.68330        1.33930
H         15.33700       -5.83420        2.88020
H         17.63420       -5.62700        2.87850
H         19.71430       -4.65420        2.04450
H         17.49700       -2.37520       -0.82600
H         11.69250       -3.51580        3.68390
N          5.05750       -0.56570        0.87120
C         19.99070       -2.75780        0.13500
C         20.87210       -2.29260        1.10620
N         21.95740       -1.57370        0.85340
C         20.31320       -2.49340       -1.19790
C         21.47410       -1.79960       -1.47680
C         22.27570       -1.33470       -0.43250
C         23.49620       -0.56160       -0.60410
N         24.07450       -0.18830        0.55370
C         25.21300        0.49660        0.49320
C         25.83010        0.84810       -0.69410
C         25.23690        0.47180       -1.89110
C         24.05410       -0.24370       -1.84170
H         20.64980       -2.49110        2.14110
H         19.67880       -2.84490       -1.99600
H         21.74880       -1.60860       -2.50040
H         25.66030        0.76950        1.43530
H         26.75530        1.40010       -0.67930
H         25.68830        0.72510       -2.83690
H         23.57610       -0.55670       -2.75450
C          3.82940       -1.21390        1.22050
C          2.74370       -0.16610        1.54080
N          7.40870        0.65870        0.28280
C          8.67220        0.98160        0.09700
H          9.24040       -0.31320       -2.96680
H          6.85140       -0.86290       -2.65810
H          4.97830       -1.18690       -1.10100
H          3.46740       -1.86490        0.41690
H          4.01730       -1.81290        2.11470
H          1.84110       -0.69720        1.86790
H          2.50080        0.37080        0.62250
H          9.14440        1.54700        0.88720
C         11.34520        2.50690        3.76890
C         12.18730        3.45410        4.37550
C         13.53820        3.24620        4.46630
C         14.11530        2.04760        4.00450
C         13.25830        1.03610        3.50710
C         13.83930       -0.31150        3.22550
C         14.31370       -0.91290        4.57280
C         15.80130       -0.96560        4.72730
C         16.37510       -2.13110        5.22580
C         17.73820       -2.29770        5.35060
C         18.61300       -1.27880        4.96120
C         18.05470       -0.10270        4.48250
C         16.66920        0.08240        4.36310
N         16.40700        1.30490        3.75010
N         15.43810        2.04460        3.72860
C         11.91000        1.29140        3.37120
H         11.77250        4.36290        4.78090
H         14.17970        3.99070        4.91050
H         14.67980       -0.24240        2.52800
H         13.08330       -0.95230        2.77010
H         13.90060       -0.31620        5.39260
H         13.91290       -1.91910        4.69000
H         15.72570       -2.94090        5.52320
H         18.12120       -3.23800        5.71300
H         18.67270        0.73670        4.20200
H         11.29140        0.52250        2.92930
Zn         6.23450        0.61740        2.14670
C          9.94430        2.80840        3.50300
C          9.51300        4.12770        3.30280
C          8.21130        4.36870        2.92230
C          7.35110        3.28840        2.71170
C          6.03170        3.48640        2.15630
N          5.32200        2.49560        1.80020
C          4.01740        2.71030        1.25610
C          2.96040        2.16420        2.23830
N          7.73320        2.02670        2.96030
C          8.97100        1.80520        3.35790
H         10.20120        4.95100        3.40990
H          7.86460        5.37570        2.75130
H          5.69980        4.51700        2.01950
H          3.81950        3.77130        1.06760
H          3.94920        2.15620        0.31760
Fe        23.08820       -0.69820        2.12060
