# Supplementary material for: Light‐Driven Ratchet Mechanism Accelerates Regioselective Metal‐Cation Exchange in a Heterobimetallic Helicate
Source: Angew Chem Int Ed Engl. 2025 Jun 30;64(35):e202508952. doi: 10.1002/anie.202508952 (PMC12377437; doi:10.1002/anie.202508952)
Supplement: Supplementary file 2 — Supporting Information [file ANIE-64-e202508952-s001.zip › ZnFe-E-Helicate-4.xyz]

192
energy: -301.407061389777 gnorm: 0.000564874050 xtb: 6.6.1 (8d0f1dd)
N          3.24440       -0.05830        1.10010
C         11.11800       -0.09260       -2.02050
C         19.47480       -1.58330        4.36320
C         20.42010       -0.76480        3.74600
N         21.62320       -1.16870        3.35440
C         19.88010       -2.89090        4.65990
C         21.15270       -3.30050        4.32290
C         22.00330       -2.42900        3.64230
C         23.31780       -2.79370        3.13180
N         23.88540       -1.85200        2.35230
C         25.08010       -2.10940        1.82700
C         25.77190       -3.28810        2.04540
C         25.19940       -4.25620        2.85870
C         23.95460       -4.00290        3.40670
H         20.17840        0.26610        3.54610
H         19.19960       -3.58590        5.12410
H         21.46910       -4.30390        4.55220
H         25.50920       -1.33530        1.21070
H         26.73800       -3.43970        1.59270
H         25.71170       -5.18310        3.06080
H         23.48980       -4.73360        4.04700
C         11.99740       -0.89240       -2.76610
C         13.35740       -0.68390       -2.73180
C         13.89230        0.31390       -1.91340
C         13.01560        1.24550       -1.28910
C         13.58040        2.44950       -0.56830
C         14.69790        3.22750       -1.31280
C         16.06990        3.06750       -0.69720
C         16.77230        4.16420       -0.23130
C         17.97860        4.03200        0.43440
C         18.51600        2.76890        0.69500
C         17.83950        1.64860        0.21890
C         16.64740        1.78650       -0.49140
N         15.81230        0.73350       -0.73380
N         15.18940        0.65660       -1.80630
C         11.66320        1.01720       -1.35190
H         11.61900       -1.72440       -3.33760
H         14.02640       -1.32940       -3.27750
H         13.95590        2.12790        0.40890
H         12.75080        3.13040       -0.37760
H          2.13490        0.96940       -0.37950
H          2.83480        1.96250        0.90670
H          9.20830        0.84810        2.67510
C          9.67160       -2.15910        3.41060
C          9.16170       -2.08410        4.71660
C          7.90050       -1.57300        4.92990
C          7.15940       -1.09800        3.84320
C          5.90250       -0.41220        4.02420
N          5.32330        0.15100        3.04140
C          4.07780        0.82560        3.23860
C          2.94630        0.07570        2.50140
N          7.61160       -1.22150        2.58490
C          8.79700       -1.75710        2.38350
H          9.76010       -2.39770        5.55690
H          7.49620       -1.50370        5.92760
H          5.49840       -0.36890        5.03680
H          3.81760        0.90200        4.30050
H          4.16850        1.82890        2.81650
H          2.01070        0.62130        2.68080
H         14.71970        2.94290       -2.36660
C         19.73450        2.64530        1.50440
C         20.63620        1.59810        1.32520
N         21.69920        1.37910        2.09300
C         20.02390        3.55320        2.53010
C         21.15060        3.36580        3.30210
C         21.96700        2.25640        3.08030
C         23.11200        1.90590        3.91080
N         23.64280        0.69800        3.63720
C         24.67060        0.28220        4.37280
C         25.22960        1.02980        5.39440
C         24.70160        2.28400        5.66760
C         23.62670        2.72380        4.91560
H         20.47230        0.90060        0.52050
H         19.36200        4.37870        2.73650
H         21.37660        4.05970        4.09390
H         25.07120       -0.68910        4.12870
H         26.06220        0.64030        5.95660
H         25.11790        2.90220        6.44680
H         23.20140        3.69520        5.10340
H         14.45300        4.28980       -1.28610
H         16.37160        5.15360       -0.39350
H         18.50660        4.91990        0.74260
H         18.21490        0.65020        0.38730
H         11.00520        1.72910       -0.87530
C         11.04490       -2.54550        3.13340
C         11.81040       -3.30160        4.03300
C         13.14920       -3.53280        3.81580
C         13.78790       -2.98700        2.69730
C         13.00540       -2.32170        1.70830
C         13.63430       -1.91180        0.39790
C         14.37620       -3.06030       -0.33650
H          2.84680       -0.91840        2.93950
H          9.07870       -1.88170        1.34870
C          9.71530       -0.45490       -1.87620
C          9.04460       -1.28470       -2.78910
C          7.78630       -1.75610       -2.48540
C          7.18380       -1.38450       -1.27900
C          5.95240       -1.98700       -0.82550
C         15.87630       -2.89260       -0.37640
C         16.57150       -2.93010       -1.57120
C         17.92280       -2.64040       -1.64350
C         18.62830       -2.23530       -0.50670
C         17.95570       -2.23160        0.71480
C         16.61600       -2.60040        0.79780
N         15.87520       -2.39960        1.92950
N         15.03550       -3.24360        2.28090
C         11.67270       -2.11500        1.95240
H         11.34820       -3.73000        4.90780
H         13.73120       -4.09700        4.52650
H         12.83160       -1.54840       -0.24280
H         14.32090       -1.07480        0.55830
H         14.02140       -3.09750       -1.36670
H         14.11860       -4.02110        0.11600
H         16.04620       -3.19540       -2.47630
H         18.42110       -2.72790       -2.59480
H         18.44850       -1.95120        1.63240
H         11.10990       -1.56540        1.21220
N          5.43560       -1.65460        0.28940
C         20.00200       -1.73120       -0.60880
C         20.81980       -1.61790        0.51610
N         21.97130       -0.95900        0.54420
C         20.52690       -1.23030       -1.80770
C         21.77220       -0.63760       -1.81210
C         22.46130       -0.47050       -0.61120
C         23.69320        0.29280       -0.46620
N         24.02620        0.55350        0.81300
C         25.12570        1.26690        1.04180
C         25.94690        1.74520        0.03560
C         25.61890        1.46420       -1.28360
C         24.47380        0.72920       -1.53500
H         20.51000       -2.06020        1.44780
H         19.96050       -1.27730       -2.72300
H         22.18110       -0.25810       -2.73330
H         25.36680        1.45630        2.07610
H         26.82630        2.31710        0.28190
H         26.24160        1.80790       -2.09380
H         24.19850        0.48690       -2.54780
C          4.23290       -2.28480        0.73940
C          3.02400       -1.34810        0.50260
N          7.76960       -0.50130       -0.45300
C          8.97780       -0.06480       -0.74290
H          9.50710       -1.55920       -3.72350
H          7.26980       -2.41760       -3.16310
H          5.52520       -2.77380       -1.44920
H          4.04600       -3.22980        0.21790
H          4.33290       -2.47040        1.81020
H          2.13140       -1.84590        0.90130
H          2.88830       -1.22470       -0.57310
H          9.41460        0.60740       -0.01740
C         10.93810        2.88540        2.88920
C         11.92570        3.69840        2.32410
C         13.26270        3.46610        2.56690
C         13.62380        2.42360        3.41480
C         12.63640        1.75450        4.19610
C         13.09190        0.85420        5.31560
C         13.84520       -0.42550        4.86710
C         15.35810       -0.48830        4.90640
C         15.98230       -1.41230        5.73260
C         17.32560       -1.71270        5.61330
C         18.10260       -1.12840        4.60910
C         17.51360       -0.15250        3.80790
C         16.18110        0.19620        3.97990
N         15.52090        1.07700        3.13590
N         14.81700        1.90460        3.73930
C         11.31770        1.95270        3.86870
H         11.64630        4.47370        1.62780
H         14.02720        4.06610        2.09920
H         12.21290        0.54990        5.88420
H         13.73640        1.43520        5.97970
H         13.49180       -1.24570        5.49320
H         13.53870       -0.65130        3.84080
H         15.39970       -1.92000        6.48670
H         17.76800       -2.41270        6.30360
H         18.06990        0.35520        3.03470
H         10.55680        1.42040        4.42100
Zn         6.38650       -0.04260        1.21730
C          9.56910        2.95190        2.39790
C          8.98040        4.12640        1.91030
C          7.75310        4.05670        1.28570
C          7.12300        2.81630        1.14420
C          5.92130        2.66520        0.35630
N          5.41160        1.51650        0.15970
C          4.23010        1.38580       -0.63500
C          3.00990        1.09320        0.27120
N          7.64460        1.70080        1.68000
C          8.81110        1.77560        2.28620
H          9.47830        5.07640        2.02550
H          7.28540        4.94530        0.89150
H          5.50830        3.56760       -0.09770
H          4.02350        2.29260       -1.21440
H          4.37330        0.54400       -1.31510
Fe        22.82940       -0.23060        2.13930
