# Supplementary material for: Light‐Driven Ratchet Mechanism Accelerates Regioselective Metal‐Cation Exchange in a Heterobimetallic Helicate
Source: Angew Chem Int Ed Engl. 2025 Jun 30;64(35):e202508952. doi: 10.1002/anie.202508952 (PMC12377437; doi:10.1002/anie.202508952)
Supplement: Supplementary file 2 — Supporting Information [file ANIE-64-e202508952-s001.zip › ZnFe-E-Mesocate-1 Enantiomer2.xyz]

192

N         -1.97430        0.00460       -0.23890
Fe       -22.53110       -0.28570       -0.61880
C        -19.49590        2.41600       -1.88680
C        -20.27830        1.27720       -1.71060
N        -21.49480        1.27920       -1.17610
C        -20.09890        3.64650       -1.60390
C        -21.37210        3.66420       -1.07550
C        -22.02990        2.46070       -0.81370
C        -23.26470        2.35470       -0.04880
N        -23.60430        1.08970        0.27590
C        -24.67350        0.90890        1.04710
C        -25.46450        1.94450        1.51340
C        -25.13920        3.24540        1.15560
C        -24.01980        3.44980        0.36880
H        -19.86830        0.31240       -1.96640
H        -19.57280        4.56940       -1.78940
H        -21.83700        4.60490       -0.83340
H        -24.91860       -0.10990        1.30090
H        -26.31870        1.73370        2.13520
H        -25.74070        4.07760        1.48430
H        -23.74260        4.44880        0.07720
C        -19.45320       -2.64900       -2.33570
C        -20.26650       -1.97620       -1.42760
N        -21.47860       -1.51230       -1.71100
C        -20.01120       -2.95910       -3.58010
C        -21.28390       -2.51700       -3.87220
C        -21.98050       -1.74740       -2.93850
C        -23.23550       -1.06370       -3.21860
N        -23.62710       -0.21190       -2.24840
C        -24.73420        0.49780       -2.45180
C        -25.50870        0.39780       -3.59450
C        -25.12330       -0.49340       -4.58570
C        -23.96800       -1.22970       -4.39320
H        -19.88730       -1.75850       -0.44110
H        -19.45260       -3.53320       -4.30220
H        -21.71870       -2.73680       -4.83260
H        -25.02660        1.17380       -1.66470
H        -26.39590        1.00010       -3.69950
H        -25.70730       -0.60970       -5.48460
H        -23.64600       -1.93060       -5.14480
C        -19.48190       -0.40020        2.35230
C        -20.26160       -0.05910        1.24990
N        -21.46110       -0.56660        0.99140
C        -20.06550       -1.24910        3.29880
C        -21.31670       -1.77260        3.04930
C        -21.97690       -1.45770        1.86000
C        -23.19740       -2.10610        1.40070
N        -23.56930       -1.75770        0.15090
C        -24.62940       -2.36400       -0.37690
C        -25.38000       -3.31400        0.29370
C        -25.02010       -3.65520        1.58990
C        -23.90950       -3.04540        2.14540
H        -19.86390        0.62410        0.51620
H        -19.54420       -1.49630        4.20970
H        -21.76580       -2.44400        3.76150
H        -24.89930       -2.07640       -1.38030
H        -26.22920       -3.76990       -0.18780
H        -25.58820       -4.38020        2.15040
H        -23.60470       -3.29430        3.14790
Zn        -5.39820        0.01260       -0.29810
C         -8.55930        3.18900        0.08490
C         -7.78650        4.16570        0.73560
C         -6.50100        3.87090        1.13230
C         -5.97130        2.60700        0.85490
C         -4.74300        2.14400        1.45480
N         -4.31610        0.96350        1.23250
C         -3.14810        0.48810        1.90470
C         -1.87120        0.64780        1.03250
N         -6.64240        1.73280        0.08720
C         -7.87630        2.01690       -0.27780
H         -8.19180        5.14380        0.93800
H         -5.91190        4.59740        1.66950
H         -4.25190        2.81400        2.16230
H         -3.29460       -0.57170        2.11840
H         -2.97330        1.02940        2.84100
H         -1.68830        1.71170        0.87460
H         -1.03870        0.24370        1.62150
H         -8.36880        1.26100       -0.87160
C         -8.46080       -1.15740       -3.38270
C         -7.64870       -1.06520       -4.52520
C         -6.36020       -0.59560       -4.41150
C         -5.87320       -0.23770       -3.15070
C         -4.63900        0.49280       -3.00050
N         -4.24430        0.88040       -1.85240
C         -3.05410        1.66490       -1.74580
C         -1.81420        0.78340       -1.42600
N         -6.58380       -0.48330       -2.03780
C         -7.81910       -0.92910       -2.15440
H         -8.02850       -1.35160       -5.49250
H         -5.73630       -0.48200       -5.28390
H         -4.10950        0.76270       -3.91570
H         -3.19390        2.38200       -0.93580
H         -2.84170        2.20320       -2.67610
H         -1.63640        0.11250       -2.26760
H         -0.95750        1.46430       -1.34840
H         -8.34500       -1.09160       -1.22350
C         -8.50830       -1.94650        2.28340
C         -7.87500       -3.18110        2.49710
C         -6.64320       -3.42060        1.93230
C         -6.04470       -2.43090        1.14550
C         -4.81330       -2.68160        0.43940
N         -4.29530       -1.79600       -0.31690
C         -3.07800       -2.08920       -1.00760
C         -1.85890       -1.41830       -0.31920
N         -6.61800       -1.22690        0.98050
C         -7.79220       -0.99880        1.53430
H         -8.36380       -3.95330        3.06950
H         -6.14870       -4.36900        2.07130
H         -4.36990       -3.67210        0.55340
H         -3.16260       -1.70230       -2.02450
H         -2.88610       -3.16770       -1.04590
H         -1.76230       -1.82130        0.68980
H         -0.97170       -1.71830       -0.89150
H         -8.19520       -0.00520        1.39610
C         -9.99800        3.34040       -0.10910
C        -10.70650        4.23330        0.70550
C        -12.07380        4.34520        0.61880
C        -10.73120        2.54430       -1.00440
C        -12.10420        2.62680       -1.11880
C        -12.77600        3.57290       -0.29960
N        -14.12720        3.42510       -0.35670
N        -14.77460        3.75980       -1.35280
C        -15.81880        3.01030       -1.82300
C        -15.31070        2.06990       -2.75230
C        -13.83170        2.06080       -3.06930
C        -12.88280        1.60080       -1.92580
C        -16.22700        1.24190       -3.37240
C        -17.58710        1.33960       -3.11090
C        -18.07510        2.30410       -2.23370
C        -17.17070        3.14670       -1.58480
H        -10.19110        4.83230        1.43750
H        -12.60930        5.04360        1.24170
H        -10.21620        1.84610       -1.64900
H        -13.54590        3.06720       -3.38780
H        -13.67980        1.38890       -3.91450
H        -12.14920        0.92170       -2.36350
H        -13.48000        1.01810       -1.21520
H        -15.87190        0.51020       -4.08260
H        -18.27370        0.69010       -3.63190
H        -17.50970        3.88550       -0.87590
C         -9.85690       -1.69670        2.76780
C        -10.33670       -2.34230        3.91500
C        -11.64750       -2.21240        4.30550
C        -10.73470       -0.85510        2.06540
C        -12.06070       -0.73090        2.40780
C        -12.53650       -1.47030        3.52620
N        -13.80660       -1.16990        3.85730
N        -14.78630       -1.38640        3.13580
C        -15.78730       -0.48260        2.96660
C        -15.35530        0.77540        2.46960
C        -13.88560        1.13610        2.43930
C        -13.00110        0.15890        1.61760
C        -16.32320        1.62400        1.96500
C        -17.66640        1.27920        1.94970
C        -18.08560        0.04050        2.43620
C        -17.13130       -0.83940        2.93560
H         -9.66960       -2.93580        4.51900
H        -12.01630       -2.72340        5.17980
H        -10.38030       -0.32060        1.19460
H        -13.50460        1.21450        3.45990
H        -13.80330        2.12820        1.99470
H        -12.38590        0.74520        0.93310
H        -13.65390       -0.47380        1.00740
H        -16.02160        2.58660        1.57990
H        -18.39070        1.98990        1.58260
H        -17.41390       -1.81150        3.30710
C         -9.89860       -1.37710       -3.48700
C        -10.55420       -1.01380       -4.67060
C        -11.91800       -1.13540       -4.79520
C        -10.67790       -1.84010       -2.41510
C        -12.04730       -1.97590       -2.50350
C        -12.66570       -1.64120       -3.73840
N        -14.02000       -1.64480       -3.63460
N        -14.67710       -2.68730       -3.58040
C        -15.75510       -2.80630       -2.74260
C        -15.29890       -3.24530       -1.47580
C        -13.82510       -3.51470       -1.26500
C        -12.88910       -2.27220       -1.27580
C        -16.25620       -3.47010       -0.50460
C        -17.60750       -3.28480       -0.76240
C        -18.04220       -2.90290       -2.02780
C        -17.09730       -2.66520       -3.02700
H         -9.99860       -0.60480       -5.49810
H        -12.41290       -0.86560       -5.71440
H        -10.19990       -2.12430       -1.48860
H        -13.49400       -4.21790       -2.03440
H        -13.71540       -4.00840       -0.29900
H        -12.20230       -2.36690       -0.43280
H        -13.50740       -1.38560       -1.09450
H        -15.94330       -3.80410        0.47340
H        -18.32730       -3.48650        0.01580
H        -17.39860       -2.34000       -4.01020
