# Supplementary material for: Light‐Driven Ratchet Mechanism Accelerates Regioselective Metal‐Cation Exchange in a Heterobimetallic Helicate
Source: Angew Chem Int Ed Engl. 2025 Jun 30;64(35):e202508952. doi: 10.1002/anie.202508952 (PMC12377437; doi:10.1002/anie.202508952)
Supplement: Supplementary file 2 — Supporting Information [file ANIE-64-e202508952-s001.zip › ZnFe-E-Mesocate-4 Enantiomer2.xyz]

192

N         -2.20140       -0.05650       -0.09050
Fe       -22.48170       -0.71460       -0.66400
C        -19.79040        2.45590        0.15390
C        -20.34930        1.27610       -0.33780
N        -21.56330        0.83950       -0.02530
C        -20.65720        3.29080        0.87530
C        -21.90250        2.82800        1.23920
C        -22.30120        1.55090        0.84480
C        -23.44300        0.82960        1.38110
N        -23.59620       -0.40830        0.86960
C        -24.54480       -1.18620        1.38160
C        -25.39340       -0.78320        2.39790
C        -25.25900        0.49950        2.91130
C        -24.26380        1.31280        2.39900
H        -19.77820        0.63500       -0.99150
H        -20.35300        4.28300        1.16470
H        -22.55110        3.44490        1.83800
H        -24.63900       -2.17380        0.95910
H        -26.14510       -1.45780        2.77300
H        -25.90980        0.85320        3.69460
H        -24.12570        2.30830        2.78600
C        -19.44290       -1.30250       -3.54080
C        -20.21630       -1.37960       -2.38530
N        -21.39960       -0.78920       -2.24470
C        -19.98160       -0.60190       -4.62560
C        -21.20610        0.01190       -4.48920
C        -21.88660       -0.07470       -3.27450
C        -23.14590        0.60270       -3.00750
N        -23.61260        0.42430       -1.75780
C        -24.77810        0.98430       -1.44290
C        -25.52010        1.75440       -2.32110
C        -25.03490        1.95720       -3.60460
C        -23.83300        1.36650       -3.95050
H        -19.86490       -1.94860       -1.53750
H        -19.42720       -0.51680       -5.54650
H        -21.61930        0.56900       -5.31240
H        -25.15530        0.80180       -0.45070
H        -26.45870        2.17840       -2.00480
H        -25.58320        2.55040       -4.31860
H        -23.44070        1.49430       -4.94500
C        -19.68310       -2.62750        1.86910
C        -20.32970       -1.69000        1.06850
N        -21.42640       -1.94190        0.36320
C        -20.27740       -3.88810        1.98190
C        -21.40430       -4.16610        1.23810
C        -21.94050       -3.18500        0.40310
C        -23.04600       -3.40530       -0.51740
N        -23.42350       -2.30370       -1.19530
C        -24.39490       -2.42560       -2.09510
C        -25.04500       -3.61780       -2.36040
C        -24.67000       -4.75370       -1.65700
C        -23.65190       -4.64360       -0.72710
H        -19.93790       -0.68700        1.00510
H        -19.83660       -4.64380        2.61230
H        -21.85610       -5.14190        1.29570
H        -24.67510       -1.53180       -2.62810
H        -25.82820       -3.65260       -3.09940
H        -25.15620       -5.69990       -1.83170
H        -23.33240       -5.51040       -0.17360
Zn        -5.35050       -0.22400       -0.13190
C         -8.82810        2.17700       -1.81890
C         -8.23000        3.44870       -1.82280
C         -6.94650        3.59850       -1.34820
C         -6.25420        2.48000       -0.86980
C         -5.02040        2.61060       -0.13490
N         -4.46180        1.59450        0.39210
C         -3.27470        1.75910        1.17450
C         -2.03610        1.29440        0.37490
N         -6.76490        1.24330       -0.99500
C         -7.98840        1.10700       -1.46140
H         -8.76950        4.30730       -2.18930
H         -6.48200        4.57160       -1.31720
H         -4.63460        3.62080        0.01100
H         -3.37480        1.13660        2.06560
H         -3.12440        2.80270        1.47170
H         -1.91170        1.95430       -0.48520
H         -1.15640        1.40990        1.02070
H         -8.35930        0.09410       -1.51970
C         -8.57980       -2.99530       -1.67290
C         -7.87380       -3.60650       -2.72150
C         -6.57240       -3.23310       -2.97480
C         -5.97380       -2.24900       -2.18130
C         -4.73810       -1.61330       -2.56940
N         -4.29070       -0.61140       -1.92440
C         -3.10720        0.05470       -2.37490
C         -1.90440       -0.31180       -1.47410
N         -6.58570       -1.78020       -1.08170
C         -7.82520       -2.15210       -0.83880
H         -8.34260       -4.35730       -3.33710
H         -6.02630       -3.66710       -3.79760
H         -4.26050       -1.97380       -3.48200
H         -3.28430        1.12980       -2.30630
H         -2.85930       -0.20950       -3.40890
H         -1.68430       -1.37250       -1.60400
H         -1.03600        0.25790       -1.82820
H         -8.27810       -1.72890        0.04600
C         -8.83450       -0.57720        2.63950
C         -8.34310       -1.56420        3.50660
C         -7.02660       -1.96080        3.41470
C         -6.21820       -1.41590        2.41370
C         -4.91010       -1.95810        2.12940
N         -4.28590       -1.62760        1.07270
C         -3.00430       -2.20060        0.79920
C         -1.91010       -1.11200        0.84180
N         -6.65230       -0.41580        1.63260
C         -7.89020        0.01150        1.77850
H         -8.99240       -2.04320        4.22160
H         -6.63440       -2.72210        4.07040
H         -4.51480       -2.69650        2.82900
H         -3.03630       -2.62710       -0.20580
H         -2.74820       -2.98820        1.51720
H         -1.87200       -0.69630        1.84960
H         -0.94670       -1.59830        0.63850
H         -8.16490        0.86200        1.17290
C        -10.25030        1.97400       -2.04070
C        -10.79340        0.73580       -2.41060
C        -12.15270        0.53360       -2.43120
C        -11.14930        3.01840       -1.75510
C        -12.51010        2.86130       -1.78960
C        -13.03790        1.56710       -2.09860
N        -14.28580        1.41320       -1.66300
N        -15.33100        2.00640       -1.95150
C        -16.16410        2.41940       -0.93630
C        -15.57720        3.29480        0.01090
C        -14.11060        3.65780        0.01610
C        -13.45540        3.95410       -1.35790
C        -16.41740        3.86200        0.95390
C        -17.76990        3.58800        0.98580
C        -18.36170        2.76120        0.02470
C        -17.53950        2.19480       -0.94770
H        -10.14730       -0.07980       -2.69740
H        -12.55910       -0.42690       -2.70360
H        -10.76460        3.98030       -1.45340
H        -14.00880        4.54620        0.64010
H        -13.55110        2.86180        0.52020
H        -12.89210        4.88400       -1.28810
H        -14.22720        4.10790       -2.11530
H        -16.00210        4.52780        1.69490
H        -18.36090        4.01250        1.77990
H        -17.94010        1.55800       -1.72190
C        -10.25790       -0.27930        2.53220
C        -10.77600        0.24910        1.34420
C        -12.13400        0.33420        1.13210
C        -11.16190       -0.63150        3.55080
C        -12.52320       -0.54620        3.37700
C        -13.00620       -0.11640        2.11180
N        -14.35510       -0.20520        2.12260
N        -15.03490       -1.11400        1.61940
C        -16.13300       -1.52380        2.34420
C        -15.81280       -2.04030        3.62600
C        -14.38780       -2.17930        4.12880
C        -13.52910       -0.91960        4.43910
C        -16.84630       -2.63790        4.33360
C        -18.11410       -2.78730        3.80060
C        -18.39720       -2.33830        2.51130
C        -17.39950       -1.68200        1.79900
H        -10.12070        0.53680        0.53760
H        -12.52320        0.69230        0.19450
H        -10.79110       -0.95940        4.50960
H        -14.44660       -2.76240        5.04820
H        -13.84840       -2.79530        3.40040
H        -14.19480       -0.06730        4.59850
H        -12.98990       -1.10040        5.36890
H        -16.65020       -3.02070        5.32370
H        -18.88570       -3.25900        4.38810
H        -17.58460       -1.30930        0.80280
C        -10.02390       -3.10180       -1.51670
C        -10.67020       -2.79810       -0.31300
C        -12.04220       -2.69120       -0.24600
C        -10.82210       -3.43270       -2.62720
C        -12.19290       -3.37640       -2.58550
C        -12.80260       -2.88660       -1.39400
N        -14.12470       -2.80290       -1.60220
N        -14.82370       -1.82960       -1.91320
C        -15.84460       -2.10350       -2.80970
C        -15.40210       -2.61990       -4.05230
C        -13.93780       -2.74800       -4.41710
C        -13.06540       -3.83110       -3.72930
C        -16.36530       -2.82450       -5.02940
C        -17.68540       -2.46570       -4.83810
C        -18.09090       -1.85970       -3.64830
C        -17.16250       -1.70720       -2.62420
H        -10.09830       -2.64120        0.58830
H        -12.53590       -2.44690        0.68030
H        -10.35690       -3.73400       -3.55270
H        -13.47130       -1.76880       -4.26620
H        -13.90770       -2.94460       -5.48930
H        -12.41740       -4.26970       -4.48820
H        -13.72090       -4.62310       -3.35600
H        -16.07220       -3.25610       -5.97430
H        -18.40470       -2.64970       -5.62020
H        -17.44460       -1.26520       -1.68010
