# Supplementary material for: Light‐Driven Ratchet Mechanism Accelerates Regioselective Metal‐Cation Exchange in a Heterobimetallic Helicate
Source: Angew Chem Int Ed Engl. 2025 Jun 30;64(35):e202508952. doi: 10.1002/anie.202508952 (PMC12377437; doi:10.1002/anie.202508952)
Supplement: Supplementary file 2 — Supporting Information [file ANIE-64-e202508952-s001.zip › ZnFe-Z-Helicate-1.xyz]

192
energy: -301.454825128990 gnorm: 0.000185534324 xtb: 6.6.1 (8d0f1dd)
N        -10.65360        0.00910       -0.01170
C         -3.17350        1.35800        3.31940
C          4.00290       -0.30880       -3.20200
C          4.62990       -0.43990       -1.96360
N          5.71490        0.23030       -1.59920
C          4.58370        0.58880       -4.10630
C          5.68740        1.32050       -3.72140
C          6.23250        1.13360       -2.45120
C          7.36410        1.87440       -1.91480
N          7.75640        1.46210       -0.69370
C          8.77960        2.08640       -0.11860
C          9.45790        3.13910       -0.70770
C          9.05570        3.57310       -1.96300
C          7.99330        2.92970       -2.57290
H          4.22170       -1.10590       -1.22040
H          4.18550        0.70190       -5.10140
H          6.13020        2.02170       -4.40850
H          9.07980        1.72500        0.85150
H         10.28300        3.60440       -0.19450
H          9.55920        4.39030       -2.45400
H          7.65850        3.24560       -3.54650
C         -2.12650        2.27360        3.48310
C         -0.97640        1.89070        4.11980
C         -0.78920        0.57820        4.59640
C         -1.82360       -0.35880        4.42960
C         -1.83660       -1.77900        4.93350
C         -0.52370       -2.37370        5.45170
C          0.57230       -2.39870        4.42940
C          0.79990       -3.50850        3.62760
C          1.87560       -3.57010        2.76410
C          2.80530       -2.52620        2.70770
C          2.58660       -1.40390        3.49950
C          1.46390       -1.31880        4.31700
N          1.34990       -0.24830        5.18790
N          0.37280        0.46010        5.32950
C         -2.98680        0.06360        3.79510
H         -2.21790        3.28150        3.11000
H         -0.17410        2.59670        4.26890
H         -2.56670       -1.83450        5.74650
H         -2.20950       -2.41260        4.12230
H        -11.84950       -0.27060        1.71680
H        -11.06860       -1.71660        1.06040
H         -4.83590       -1.46880       -1.02450
C         -4.42680        1.46680       -2.87910
C         -4.93610        0.93980       -4.07280
C         -6.11200        0.21870       -4.04940
C         -6.77360        0.02850       -2.83370
C         -7.98060       -0.76530       -2.74320
N         -8.55110       -0.94850       -1.62280
C         -9.76420       -1.69970       -1.54120
C        -10.93410       -0.74590       -1.20780
N         -6.30490        0.55340       -1.69060
C         -5.18170        1.24230       -1.71920
H         -4.42540        1.11440       -5.00690
H         -6.52360       -0.19330       -4.95760
H         -8.35730       -1.20780       -3.66670
H         -9.98930       -2.22430       -2.47620
H         -9.65810       -2.42510       -0.73190
H        -11.84710       -1.34800       -1.12070
H         -0.73050       -3.39730        5.76840
C          3.99890       -2.62710        1.86410
C          4.62860       -1.48870        1.36240
N          5.71460       -1.50810        0.60120
C          4.57820       -3.85910        1.53680
C          5.68330       -3.89130        0.71250
C          6.23100       -2.69750        0.24290
C          7.36410       -2.60300       -0.66490
N          7.75740       -1.33940       -0.91670
C          8.78230       -1.15330       -1.74260
C          9.46140       -2.18960       -2.35930
C          9.05810       -3.49370       -2.10950
C          7.99390       -3.70040       -1.24940
H          4.22160       -0.51200        1.56950
H          4.17780       -4.77790        1.93320
H          6.12500       -4.83690        0.44710
H          9.08360       -0.13250       -1.91320
H         10.28800       -1.97750       -3.01690
H          9.56220       -4.32740       -2.57130
H          7.65840       -4.70160       -1.03760
H         -0.20000       -1.81730        6.33390
H          0.12410       -4.34820        3.69420
H          2.00010       -4.43960        2.13840
H          3.28630       -0.58260        3.51490
H         -3.79440       -0.64970        3.70620
C         -3.17080        2.20930       -2.84070
C         -2.12440        1.89390       -3.71640
C         -0.97310        2.63510       -3.70130
C         -0.78440        3.70160       -2.80020
C         -1.81870        4.02540       -1.90510
C         -1.83040        5.17030       -0.92530
C         -0.51610        5.91290       -0.66670
H        -11.06460       -0.05630       -2.04310
H         -4.83220        1.62020       -0.76900
C         -4.42870        1.76220        2.69400
C         -4.93660        3.06050        2.83130
C         -6.11180        3.40080        2.19370
C         -6.77400        2.44210        1.42280
C         -7.97970        2.76080        0.68800
C          0.57740        5.03640       -0.13470
C          0.80310        4.89330        1.22720
C          1.87690        4.17310        1.71180
C          2.80670        3.60290        0.83570
C          2.58950        3.73070       -0.53210
C          1.46860        4.39920       -1.01430
N          1.35630        4.62150       -2.37640
N          0.37930        4.39380       -3.06200
C         -2.98290        3.26630       -1.95540
H         -2.21690        1.06870       -4.40480
H         -0.17110        2.41170       -4.38770
H         -2.55850        5.90430       -1.28350
H         -2.20540        4.78390        0.02800
H         -0.72170        6.69790        0.06290
H         -0.19050        6.39990       -1.58830
H          0.12740        5.37040        1.92140
H          1.99990        4.06330        2.77750
H          3.28930        3.33350       -1.25110
H         -3.79010        3.54570       -1.29270
N         -8.54990        1.88200       -0.03080
C          3.99900        2.92070        1.34500
C          4.62910        1.91760        0.60950
N          5.71410        1.26680        1.00760
C          4.57690        3.25110        2.57700
C          5.68100        2.55220        3.01750
C          6.22910        1.54940        2.21780
C          7.36170        0.71550        2.59020
N          7.75690       -0.13250        1.62080
C          8.78210       -0.94050        1.87250
C          9.45940       -0.95810        3.07930
C          9.05400       -0.09200        4.08490
C          7.98960        0.75590        3.83380
H          4.22350        1.61040       -0.34110
H          4.17620        4.05330        3.17490
H          6.12170        2.79370        3.97000
H          9.08490       -1.59700        1.07310
H         10.28630       -1.63340        3.22450
H          9.55650       -0.07670        5.03860
H          7.65260        1.43830        4.59580
C         -9.76130        2.18750       -0.72470
C        -10.93320        1.42250       -0.06820
N         -6.30680        1.18880        1.30900
C         -5.18450        0.86920        1.92140
H         -4.42540        3.78290        3.44820
H         -6.52220        4.39400        2.28860
H         -8.35560        3.78240        0.76490
H         -9.98590        3.25970       -0.71210
H         -9.65310        1.84930       -1.75730
H        -11.84480        1.64870       -0.63520
H        -11.06580        1.80120        0.94640
H         -4.83620       -0.14350        1.77620
C         -3.17330       -3.55470       -0.48660
C         -2.12790       -4.15120        0.22930
C         -0.97610       -4.51330       -0.41660
C         -0.78590       -4.27510       -1.79210
C         -1.81880       -3.66520       -2.52490
C         -1.82830       -3.39750       -4.00790
C         -0.51320       -3.55080       -4.77800
C          0.58090       -2.65060       -4.28860
C          0.80900       -1.40290       -4.85200
C          1.88300       -0.62230       -4.47320
C          2.81080       -1.09180       -3.53720
C          2.59160       -2.33710       -2.95800
C          1.47030       -3.08950       -3.29350
N          1.35570       -4.37730       -2.79780
N          0.37740       -4.85250       -2.25600
C         -2.98360       -3.32450       -1.84580
H         -2.22160       -4.32790        1.28920
H         -0.17490       -4.99300        0.12400
H         -2.20180       -2.37910       -4.15610
H         -2.55660       -4.07640       -4.46160
H         -0.18900       -4.59270       -4.73280
H         -0.71740       -3.31690       -5.82410
H          0.13480       -1.04360       -5.61530
H          2.00770        0.35320       -4.91600
H          3.28980       -2.75840       -2.25140
H         -3.79000       -2.89310       -2.42250
Zn        -7.60040        0.00590       -0.00850
C         -4.43030       -3.21360        0.17220
C         -4.94030       -3.97940        1.22850
C         -6.11680       -3.59650        1.83850
C         -6.77820       -2.45050        1.39000
C         -7.98530       -1.97250        2.03000
N         -8.55450       -0.91100        1.62560
C         -9.76740       -0.46210        2.23370
C        -10.93660       -0.64850        1.23990
N         -6.30900       -1.72730        0.36100
C         -5.18540       -2.09900       -0.21910
H         -4.42950       -4.87400        1.54860
H         -6.52900       -4.17360        2.65150
H         -8.36320       -2.54870        2.87600
H         -9.99450       -1.00850        3.15570
H         -9.65950        0.60140        2.45680
Fe         6.72320       -0.00320        0.00340
