# Supplementary material for: Light‐Driven Ratchet Mechanism Accelerates Regioselective Metal‐Cation Exchange in a Heterobimetallic Helicate
Source: Angew Chem Int Ed Engl. 2025 Jun 30;64(35):e202508952. doi: 10.1002/anie.202508952 (PMC12377437; doi:10.1002/anie.202508952)
Supplement: Supplementary file 2 — Supporting Information [file ANIE-64-e202508952-s001.zip › ZnFe-Z-Helicate-2.xyz]

192
energy: -301.454390677377 gnorm: 0.000691232587 xtb: 6.6.1 (8d0f1dd)
N        -11.14380        0.20840       -0.20420
C         -4.07960       -1.15670        3.62340
C          4.08250       -0.25170       -3.06740
C          4.73230       -0.49390       -1.85680
N          5.89440        0.05420       -1.51470
C          4.73320        0.59690       -3.97270
C          5.93030        1.17810       -3.62150
C          6.48840        0.90200       -2.37390
C          7.73570        1.48160       -1.89960
N          8.11960        1.04260       -0.68670
C          9.27140        1.49040       -0.19510
C         10.08310        2.39610       -0.85510
C          9.68150        2.87150       -2.09500
C          8.49240        2.40220       -2.62360
H          4.28880       -1.14360       -1.11720
H          4.31430        0.78000       -4.94850
H          6.42980        1.83290       -4.31480
H          9.57270        1.10300        0.76390
H         11.00820        2.71790       -0.40640
H         10.28300        3.58240       -2.63810
H          8.16150        2.74790       -3.58820
C         -3.77310       -2.34680        2.94530
C         -2.72660       -3.13840        3.34650
C         -1.92750       -2.75740        4.42880
C         -2.25150       -1.60320        5.16820
C         -1.46540       -1.27810        6.40410
C         -0.20310       -0.45500        6.12390
C          0.83200       -0.99980        5.17700
C          1.81670       -0.09480        4.77460
C          2.85670       -0.43820        3.94240
C          2.97760       -1.75100        3.47320
C          2.03890       -2.67690        3.90220
C          0.96450       -2.32150        4.72670
N          0.20330       -3.42420        5.10780
N         -0.97580       -3.61850        4.90090
C         -3.31150       -0.82570        4.74630
H         -4.38350       -2.67790        2.11920
H         -2.49220       -4.05410        2.82730
H         -2.08990       -0.69460        7.08210
H         -1.19260       -2.19960        6.92300
H        -12.34350       -0.45570        1.40580
H        -11.76300       -1.70270        0.29490
H         -5.34270       -1.55390       -1.61110
C         -4.64920        1.51600       -2.80300
C         -5.17960        1.25400       -4.07280
C         -6.44360        0.71720       -4.18330
C         -7.16080        0.42530       -3.02110
C         -8.46740       -0.18930       -3.09700
N         -9.09170       -0.53060       -2.04460
C        -10.39640       -1.10430       -2.14430
C        -11.44250       -0.12090       -1.57130
N         -6.66370        0.68010       -1.80020
C         -5.46150        1.21900       -1.69980
H         -4.61230        1.49870       -4.95730
H         -6.87900        0.52170       -5.15070
H         -8.87670       -0.36080       -4.09390
H        -10.66250       -1.33970       -3.18090
H        -10.41080       -2.01950       -1.54930
H        -12.43150       -0.58380       -1.68470
H          0.29520       -0.28100        7.08290
C          4.07260       -2.13910        2.58120
C          4.66340       -1.19970        1.73690
N          5.68560       -1.45480        0.93200
C          4.59400       -3.43760        2.53810
C          5.60860       -3.72990        1.65000
C          6.13950       -2.71880        0.84940
C          7.20650       -2.89720       -0.12420
N          7.68970       -1.74070       -0.61910
C          8.65120       -1.80240       -1.53490
C          9.18340       -2.99230       -1.99970
C          8.69180       -4.18750       -1.49310
C          7.68610       -4.13650       -0.54400
H          4.28310       -0.19130        1.70610
H          4.22100       -4.20220        3.20000
H          6.00720       -4.72940        1.60070
H          9.01910       -0.86050       -1.90920
H          9.96600       -2.98110       -2.74010
H          9.08220       -5.13390       -1.83090
H          7.27580       -5.04650       -0.13920
H         -0.50680        0.52490        5.74320
H          1.75330        0.91960        5.14010
H          3.59820        0.30490        3.69170
H          2.08710       -3.70440        3.57580
H         -3.52340        0.08010        5.29410
C         -3.30630        2.08460       -2.69290
C         -2.30260        1.66350       -3.57490
C         -1.09250        2.30000       -3.58700
C         -0.80150        3.36910       -2.71420
C         -1.77940        3.77000       -1.78690
C         -1.67380        4.90860       -0.80530
C         -0.37260        5.71670       -0.76940
H        -11.42520        0.79170       -2.16870
H         -5.10640        1.40430       -0.69520
C         -5.17840       -0.31140        3.17460
C         -5.84280        0.60130        4.00750
C         -6.86120        1.37920        3.49600
C         -7.26420        1.19860        2.17050
C         -8.33760        1.95900        1.56900
C          0.80080        4.94740       -0.24450
C          1.16660        5.00870        1.09330
C          2.29990        4.37780        1.56550
C          3.15000        3.68890        0.69240
C          2.79860        3.62010       -0.65100
C          1.62040        4.20390       -1.11090
N          1.39950        4.25570       -2.47250
N          0.37790        3.98630       -3.07270
C         -3.00630        3.10850       -1.80330
H         -2.48550        0.84740       -4.25700
H         -0.32530        2.00350       -4.28500
H         -2.48630        5.60650       -1.02560
H         -1.86120        4.50480        0.19530
H         -0.54030        6.57650       -0.11880
H         -0.15980        6.09870       -1.77060
H          0.54870        5.57070        1.77770
H          2.52630        4.42470        2.61870
H          3.43350        3.13120       -1.37380
H         -3.77290        3.45010       -1.12170
N         -8.79190        1.62980        0.42630
C          4.38070        3.06660        1.18540
C          4.93680        1.96060        0.54340
N          6.01370        1.31150        0.96500
C          5.05540        3.53320        2.32070
C          6.15270        2.84150        2.78920
C          6.59810        1.70720        2.10970
C          7.65690        0.82230        2.56980
N          7.88320       -0.22770        1.75630
C          8.80520       -1.11530        2.11700
C          9.54500       -1.01450        3.28220
C          9.32290        0.06830        4.12150
C          8.36330        0.99680        3.75860
H          4.46650        1.56070       -0.34040
H          4.72660        4.42580        2.82750
H          6.65950        3.18070        3.67690
H          8.97230       -1.93800        1.44050
H         10.28180       -1.76360        3.52060
H          9.88500        0.18590        5.03400
H          8.16990        1.84710        4.39050
C         -9.89370        2.33930       -0.14580
C        -11.21510        1.59290        0.17690
N         -6.65950        0.29970        1.37670
C         -5.64060       -0.38520        1.85060
H         -5.57290        0.69460        5.04720
H         -7.36510        2.10170        4.11900
H         -8.72070        2.81720        2.12330
H         -9.97420        3.35950        0.24400
H         -9.75440        2.36720       -1.22740
H        -12.02860        2.12300       -0.33260
H        -11.39220        1.65740        1.25190
H         -5.13940       -1.02500        1.13930
C         -3.73320       -3.73440       -1.37820
C         -2.78030       -4.50670       -0.70070
C         -1.54680       -4.71450       -1.25600
C         -1.17660       -4.14710       -2.49370
C         -2.12070       -3.36550       -3.18430
C         -1.94810       -2.74510       -4.54570
C         -0.57660       -2.86070       -5.21270
C          0.51040       -2.11950       -4.49540
C          0.83940       -0.81720       -4.84490
C          1.94390       -0.18400       -4.31550
C          2.80310       -0.86260       -3.44130
C          2.45490       -2.14350       -3.03300
C          1.29830       -2.75510       -3.51960
N          1.08400       -4.09200       -3.24790
N          0.04200       -4.62410       -2.92010
C         -3.37000       -3.18170       -2.60190
H         -3.01270       -4.94330        0.25780
H         -0.81640       -5.32670       -0.74950
H         -2.20890       -1.68460       -4.46370
H         -2.68130       -3.20690       -5.21330
H         -0.31410       -3.91640       -5.31050
H         -0.66510       -2.45100       -6.22040
H          0.22820       -0.30340       -5.57220
H          2.15590        0.83540       -4.59800
H          3.08590       -2.70550       -2.36190
H         -4.10000       -2.60980       -3.15790
Zn        -7.99580       -0.16460       -0.28990
C         -5.06310       -3.53440       -0.81240
C         -5.68650       -4.51520       -0.02900
C         -6.90500       -4.24150        0.55550
C         -7.48870       -2.98560        0.36660
C         -8.68890       -2.60400        1.07720
N         -9.13700       -1.41580        1.01160
C        -10.30760       -1.05050        1.74800
C        -11.49080       -0.77010        0.79080
N         -6.92460       -2.06240       -0.42810
C         -5.76730       -2.33650       -0.99830
H         -5.22400       -5.48020        0.10630
H         -7.40080       -4.98020        1.16550
H         -9.15470       -3.36500        1.70550
H        -10.60780       -1.83410        2.45310
H        -10.08190       -0.13580        2.30100
Fe         6.86250       -0.17790        0.12270
