# Supplementary material for: Light‐Driven Ratchet Mechanism Accelerates Regioselective Metal‐Cation Exchange in a Heterobimetallic Helicate
Source: Angew Chem Int Ed Engl. 2025 Jun 30;64(35):e202508952. doi: 10.1002/anie.202508952 (PMC12377437; doi:10.1002/anie.202508952)
Supplement: Supplementary file 2 — Supporting Information [file ANIE-64-e202508952-s001.zip › ZnFe-Z-Helicate-3.xyz]

192
energy: -301.458123798861 gnorm: 0.000350622148 xtb: 6.6.1 (8d0f1dd)
N        -11.22840        0.68290       -0.10580
C         -4.00990       -1.34820        3.04290
C          4.25820       -0.27910       -3.03170
C          4.89010       -0.32620       -1.78930
N          5.90160        0.45780       -1.43600
C          4.71590        0.68820       -3.93470
C          5.73960        1.53250       -3.56270
C          6.32740        1.39180       -2.30570
C          7.46120        2.17620       -1.83990
N          8.00710        1.72100       -0.69640
C          9.08470        2.34150       -0.22530
C          9.65890        3.44180       -0.83740
C          9.08330        3.93470       -1.99990
C          7.97140        3.28750       -2.50870
H          4.55680       -1.02870       -1.04150
H          4.29530        0.75540       -4.92480
H          6.10190        2.27310       -4.25550
H          9.51880        1.93660        0.67450
H         10.53620        3.89980       -0.41150
H          9.49580        4.79610       -2.50020
H          7.50520        3.64500       -3.41140
C         -3.64910       -2.28770        2.06390
C         -2.58800       -3.13640        2.25430
C         -1.82410       -3.06870        3.42540
C         -2.19550       -2.17270        4.44770
C         -1.45230       -2.18810        5.75070
C         -0.19750       -1.30910        5.74400
C          0.91230       -1.62560        4.77850
C          1.93400       -0.67550        4.70710
C          3.04700       -0.82790        3.91320
C          3.21220       -1.99210        3.15570
C          2.23390       -2.96930        3.24930
C          1.07750       -2.79480        4.02080
N          0.27350       -3.93170        4.01300
N         -0.88800       -4.02890        3.67640
C         -3.26600       -1.32930        4.23000
H         -4.22780       -2.38450        1.15830
H         -2.31850       -3.86050        1.50150
H         -2.10750       -1.81440        6.53890
H         -1.17790       -3.21230        6.01270
H        -12.25360       -0.54170        1.27590
H        -11.71930       -1.32270       -0.21800
H         -5.39400       -0.07390       -2.19840
C         -4.84520        2.99410       -2.43240
C         -5.43010        3.11660       -3.69940
C         -6.71110        2.65190       -3.90190
C         -7.38430        2.03600       -2.84420
C         -8.67890        1.42810       -3.05620
N         -9.22920        0.72700       -2.15080
C        -10.50470        0.12820       -2.39230
C        -11.57920        0.78390       -1.49590
N         -6.84100        1.93630       -1.62040
C         -5.62650        2.41920       -1.42110
H         -4.88660        3.59070       -4.50180
H         -7.18800        2.74600       -4.86480
H         -9.13450        1.56620       -4.03820
H        -10.81120        0.22810       -3.43970
H        -10.43280       -0.93090       -2.13640
H        -12.53860        0.30020       -1.72090
H          0.23390       -1.34480        6.74940
C          4.38040       -2.17910        2.29250
C          4.98750       -1.08340        1.68110
N          6.02640       -1.16610        0.86220
C          4.93530       -3.43640        2.02820
C          5.99510       -3.53540        1.15000
C          6.51570       -2.38330        0.56030
C          7.57790       -2.35800       -0.43440
N          7.93840       -1.11550       -0.81190
C          8.88130       -0.98520       -1.73920
C          9.51590       -2.06210       -2.33320
C          9.15530       -3.34540       -1.94600
C          8.17020       -3.49300       -0.98520
H          4.59380       -0.09300        1.84320
H          4.54790       -4.31890        2.51130
H          6.42140       -4.50030        0.93160
H          9.14770        0.02360       -2.01160
H         10.27730       -1.89780       -3.07750
H          9.63140       -4.20880       -2.38200
H          7.86840       -4.47700       -0.66760
H         -0.50070       -0.27250        5.56700
H          1.83860        0.21720        5.30750
H          3.81060       -0.06520        3.91750
H          2.31490       -3.88630        2.68600
H         -3.50730       -0.61940        5.00620
C         -3.47090        3.45310       -2.23420
C         -2.51740        3.21600       -3.23310
C         -1.26730        3.76030       -3.12510
C         -0.88740        4.54880       -2.01830
C         -1.82280        4.76510       -0.99060
C         -1.63050        5.62480        0.23110
C         -0.28810        6.34230        0.39850
H        -11.66090        1.83760       -1.76550
H         -5.23260        2.31720       -0.41880
C         -5.13930       -0.44910        2.84210
C         -5.78560        0.20650        3.90190
C         -6.83810        1.05830        3.64390
C         -7.29080        1.21110        2.33130
C         -8.41730        2.05240        1.99920
C          0.85090        5.42110        0.71060
C          1.23800        5.18260        2.02210
C          2.36020        4.43910        2.32130
C          3.17350        3.93180        1.30000
C          2.78290        4.13190       -0.01760
C          1.61630        4.83820       -0.31510
N          1.37630        5.19920       -1.62400
N          0.33250        5.14980       -2.24400
C         -3.08960        4.19990       -1.12760
H         -2.76830        2.61370       -4.09250
H         -0.53580        3.60870       -3.90410
H         -2.41240        6.38900        0.21830
H         -1.80690        5.00110        1.11400
H         -0.39430        7.04850        1.22360
H         -0.07570        6.92060       -0.50380
H          0.65130        5.60470        2.82430
H          2.61120        4.25750        3.35420
H          3.38500        3.77370       -0.83870
H         -3.81920        4.40170       -0.35580
N         -8.92130        2.02070        0.83050
C          4.43310        3.26490        1.63870
C          4.99200        2.25690        0.85270
N          6.11370        1.61340        1.15590
C          5.14750        3.63630        2.78510
C          6.29700        2.95590        3.12080
C          6.74940        1.92320        2.30010
C          7.90220        1.08670        2.59740
N          8.18780        0.18550        1.63910
C          9.22070       -0.62960        1.83160
C         10.01150       -0.60350        2.96690
C          9.71940        0.31850        3.96190
C          8.64930        1.17460        3.77120
H          4.49890        1.93490       -0.05190
H          4.80980        4.45670        3.39710
H          6.84200        3.23010        4.00810
H          9.43790       -1.32940        1.04140
H         10.83770       -1.28790        3.06510
H         10.31210        0.37000        4.86100
H          8.40070        1.90040        4.52680
C        -10.09570        2.78080        0.53640
C        -11.34300        1.87150        0.69310
N         -6.70330        0.56220        1.31250
C         -5.65900       -0.20080        1.55950
H         -5.47830        0.04230        4.92190
H         -7.33060        1.58190        4.44840
H         -8.80920        2.70170        2.78350
H        -10.21060        3.63850        1.20750
H        -10.03170        3.12590       -0.49610
H        -12.22400        2.46770        0.42600
H        -11.43250        1.58740        1.74310
H         -5.19270       -0.63840        0.68900
C         -4.01640       -2.06930       -3.36190
C         -3.81180       -0.93660       -4.16220
C         -2.70100       -0.85460       -4.95740
C         -1.70860       -1.85490       -4.95720
C         -1.89380       -2.99970       -4.16190
C         -0.98800       -4.20230       -4.09710
C          0.35790       -4.14520       -4.82840
C          1.30180       -3.12040       -4.27590
C          2.27940       -3.45750       -3.34990
C          3.20830       -2.53690       -2.90520
C          3.20650       -1.22980       -3.40270
C          2.22930       -0.87290       -4.32490
C          1.27330       -1.79460       -4.74470
N          0.46390       -1.48620       -5.81840
N         -0.73980       -1.61030       -5.90360
C         -3.05160       -3.07340       -3.39600
H         -4.55580       -0.15610       -4.20890
H         -2.55330       -0.00760       -5.60940
H         -1.54480       -5.05060       -4.50610
H         -0.80080       -4.42240       -3.04140
H          0.81900       -5.12970       -4.73570
H          0.18290       -3.96440       -5.89150
H          2.32170       -4.47300       -2.98480
H          3.97500       -2.85190       -2.21360
H          2.17240        0.13110       -4.71540
H         -3.18290       -3.94690       -2.77360
Zn        -8.04600        0.58830       -0.40670
C         -5.21100       -2.19010       -2.53520
C         -5.80720       -3.41910       -2.22270
C         -6.92450       -3.44450       -1.41320
C         -7.45470       -2.24380       -0.93230
C         -8.59040       -2.21360       -0.03670
N         -9.05280       -1.10730        0.38930
C        -10.17570       -1.08550        1.27320
C        -11.44470       -0.58370        0.53600
N         -6.90430       -1.06150       -1.25260
C         -5.82720       -1.04540       -2.01010
H         -5.40900       -4.33800       -2.62320
H         -7.39490       -4.38090       -1.15660
H         -9.00420       -3.17420        0.27470
H        -10.38950       -2.07670        1.68930
H         -9.94840       -0.39230        2.08600
Fe         7.01440        0.27920        0.11460
