# Supplementary material for: Light‐Driven Ratchet Mechanism Accelerates Regioselective Metal‐Cation Exchange in a Heterobimetallic Helicate
Source: Angew Chem Int Ed Engl. 2025 Jun 30;64(35):e202508952. doi: 10.1002/anie.202508952 (PMC12377437; doi:10.1002/anie.202508952)
Supplement: Supplementary file 2 — Supporting Information [file ANIE-64-e202508952-s001.zip › ZnFe-Z-Helicate-4.xyz]

192
energy: -301.464462442502 gnorm: 0.000176287543 xtb: 6.6.1 (8d0f1dd)
N          0.66970        0.19430        1.23530
C          8.01750        1.57230       -2.22340
C         16.10460        0.42580        4.85360
C         16.73400        0.44390        3.60970
N         17.72930       -0.36390        3.26780
C         16.55690       -0.52150        5.77880
C         17.57680       -1.37930        5.42460
C         18.15330       -1.28000        4.15860
C         19.24930       -2.11190        3.68290
N         19.73040       -1.74350        2.48050
C         20.75110       -2.42710        1.97240
C         21.33710       -3.50520        2.61170
C         20.83770       -3.90100        3.84470
C         19.78060       -3.19140        4.38660
H         16.40370        1.13500        2.85010
H         16.13090       -0.56330        6.76830
H         17.93790       -2.10470        6.13410
H         21.12420       -2.09190        1.01800
H         22.16570       -4.01990        2.15420
H         21.26590       -4.73820        4.37210
H         19.37560       -3.47470        5.34360
C          8.20650        2.80050       -1.57550
C          9.29830        3.57010       -1.87630
C         10.28770        3.14140       -2.78370
C         10.12170        1.90770       -3.43860
C         11.02300        1.32100       -4.49460
C         12.34900        2.02580       -4.79960
C         13.30670        2.02450       -3.64700
C         14.29340        1.05600       -3.52450
C         15.22840        1.09730       -2.50850
C         15.22900        2.15220       -1.59150
C         14.24800        3.13070       -1.69770
C         13.27530        3.05620       -2.69190
N         12.43520        4.13170       -2.89770
N         11.22780        4.11920       -3.01700
C          8.98380        1.16710       -3.14170
H          7.46440        3.17810       -0.88930
H          9.43050        4.53610       -1.41390
H         11.23720        0.28560       -4.21140
H         10.45110        1.28530       -5.42660
H         -0.39620        1.55950        0.02220
H          0.32470        2.21750        1.49900
H          6.47980        0.49090        3.18340
C          6.61640       -3.23970        2.41850
C          6.00990       -3.65300        3.61250
C          4.91120       -2.97000        4.09010
C          4.40840       -1.88800        3.36320
C          3.25050       -1.14590        3.81060
N          2.76970       -0.20740        3.09970
C          1.58560        0.47800        3.51070
C          0.39200        0.02020        2.63550
N          4.97830       -1.49180        2.21300
C          6.03840       -2.13710        1.77030
H          6.38170       -4.51440        4.14420
H          4.42920       -3.27460        5.00590
H          2.81920       -1.42490        4.77340
H          1.34130        0.28650        4.56160
H          1.74240        1.54780        3.36080
H         -0.49120        0.58510        2.95880
H         12.14790        3.04920       -5.12430
C         16.28370        2.26760       -0.58110
C         16.83940        1.14360        0.02860
N         17.82820        1.18910        0.91200
C         16.80720        3.51200       -0.21320
C         17.82130        3.57010        0.71940
C         18.32090        2.38990        1.26960
C         19.40290        2.32560        2.24150
N         19.80600        1.07260        2.52530
C         20.80880        0.91100        3.38300
C         21.45190        1.96500        4.00770
C         21.03230        3.25910        3.73260
C         19.99490        3.43920        2.83490
H         16.45270        0.16240       -0.19800
H         16.44050        4.41510       -0.67390
H         18.23700        4.52300        1.00070
H         21.11950       -0.10420        3.57070
H         22.26260        1.77480        4.69130
H         21.50630        4.10590        4.20240
H         19.65160        4.43280        2.60030
H         12.81030        1.50090       -5.63760
H         14.33520        0.26060       -4.25360
H         15.99920        0.34260       -2.46260
H         14.19970        3.94700       -0.99380
H          8.87070        0.21230       -3.63450
C          7.77380       -3.92820        1.85990
C          7.97630       -3.99380        0.47480
C          9.03240       -4.70550       -0.02790
C          9.97450       -5.33640        0.80920
C          9.79480       -5.27540        2.20280
C         10.64330       -5.95010        3.25000
C         11.93460       -6.64710        2.80860
H          0.20650       -1.03680        2.83260
H          6.47540       -1.75440        0.85860
C          6.82700        0.76780       -1.97590
C          6.26090       -0.04730       -2.96550
C          5.12860       -0.78020       -2.67840
C          4.55270       -0.68170       -1.40930
C          3.35770       -1.41720       -1.05910
C         12.95840       -5.70930        2.24470
C         13.96950       -5.17900        3.03400
C         14.96170       -4.37910        2.50130
C         14.99570       -4.11530        1.12910
C         13.99120       -4.63700        0.32300
C         12.96310       -5.39880        0.87310
N         12.09060       -6.06290        0.03490
N         10.87870       -6.08510        0.09070
C          8.69200       -4.57850        2.68180
H          7.26880       -3.54370       -0.20440
H          9.17240       -4.79680       -1.09390
H         10.89460       -5.20130        4.00780
H         10.01790       -6.70250        3.73970
H         11.69420       -7.42710        2.08260
H         12.35610       -7.13670        3.68780
H         13.98380       -5.41320        4.08800
H         15.74850       -4.00860        3.14120
H         13.96870       -4.43480       -0.73660
H          8.56920       -4.52000        3.75360
N          2.81280       -1.26100        0.07930
C         16.10580       -3.36450        0.53690
C         16.71710       -2.30860        1.21140
N         17.75600       -1.62900        0.74320
C         16.62730       -3.70220       -0.71690
C         17.69380       -2.98780       -1.22040
C         18.24700       -1.95200       -0.46800
C         19.38630       -1.14660       -0.88400
N         19.82820       -0.29830        0.06360
C         20.88270        0.46280       -0.21240
C         21.54260        0.43510       -1.42830
C         21.08450       -0.42590       -2.41580
C         19.99240       -1.22830       -2.13650
H         16.33550       -1.98900        2.16840
H         16.21710       -4.53010       -1.27250
H         18.10790       -3.24760       -2.18010
H         21.22200        1.11510        0.57610
H         22.39560        1.07180       -1.59510
H         21.57040       -0.47370       -3.37710
H         19.61800       -1.90810       -2.88330
C          1.59470       -1.93630        0.39750
C          0.42010       -0.92650        0.36950
N          5.08380        0.10480       -0.45860
C          6.17570        0.78950       -0.73280
H          6.69050       -0.08450       -3.95410
H          4.67680       -1.41130       -3.42770
H          2.95560       -2.10300       -1.80670
H          1.37530       -2.74620       -0.30730
H          1.68510       -2.34370        1.40610
H         -0.49130       -1.47150        0.64520
H          0.30070       -0.56620       -0.65340
H          6.57800        1.37880        0.07930
C          7.87840        2.36320        4.58030
C          7.99970        1.18730        5.33290
C          9.03860        1.04410        6.21310
C         10.04150        2.02460        6.35130
C          9.94370        3.20870        5.59860
C         10.86660        4.39830        5.66830
C         12.14320        4.28630        6.50850
C         13.11260        3.26730        5.99140
C         14.15790        3.62170        5.14980
C         15.10030        2.70060        4.73590
C         15.04730        1.38110        5.19410
C         14.00740        1.00740        6.03680
C         13.02950        1.92690        6.40870
N         12.12270        1.58870        7.39260
N         10.91690        1.72270        7.36960
C          8.85690        3.34180        4.74260
H          7.24400        0.41920        5.27490
H          9.11690        0.16050        6.82750
H         10.28700        5.23640        6.06630
H         11.14740        4.66200        4.64370
H         12.62590        5.26480        6.49750
H         11.87580        4.06420        7.54410
H         14.23960        4.64850        4.82560
H         15.91620        3.01970        4.10470
H         13.91770       -0.00770        6.39130
H          8.79660        4.24580        4.15410
Zn         3.82380        0.11030        1.30970
C          6.74220        2.57250        3.69110
C          6.21550        3.84760        3.44450
C          5.13320        3.98590        2.60120
C          4.56680        2.84780        2.02180
C          3.42250        2.93400        1.14160
N          2.88230        1.88010        0.67820
C          1.71090        1.96480       -0.13520
C          0.47760        1.50860        0.68380
N          5.06000        1.62120        2.26070
C          6.10500        1.49650        3.05360
H          6.63530        4.71490        3.92890
H          4.71200        4.95880        2.40130
H          3.05390        3.93160        0.89710
H          1.53210        2.98360       -0.49680
H          1.83780        1.29200       -0.98540
Fe        18.77200       -0.29530        1.66490
