# Supplementary material for: Light‐Driven Ratchet Mechanism Accelerates Regioselective Metal‐Cation Exchange in a Heterobimetallic Helicate
Source: Angew Chem Int Ed Engl. 2025 Jun 30;64(35):e202508952. doi: 10.1002/anie.202508952 (PMC12377437; doi:10.1002/anie.202508952)
Supplement: Supplementary file 2 — Supporting Information [file ANIE-64-e202508952-s001.zip › ZnFe-Z-Mesocate-1 Enantiomer2.xyz]

192

N         -2.97330       -4.00580       -0.52850
Fe       -21.44700       -3.80270       -0.14200
C        -18.71480       -2.56270       -3.10800
C        -19.31340       -3.24120       -2.04620
N        -20.39660       -2.82550       -1.40480
C        -19.34600       -1.38390       -3.52630
C        -20.43440       -0.91050       -2.82440
C        -20.92770       -1.63670       -1.74050
C        -22.00240       -1.20090       -0.86270
N        -22.36470       -2.11870        0.05550
C        -23.31490       -1.79180        0.92600
C        -23.95010       -0.56220        0.93550
C        -23.58410        0.38620       -0.00910
C        -22.59360        0.06010       -0.91840
H        -18.88480       -4.16140       -1.68320
H        -18.99280       -0.84580       -4.39050
H        -20.90580        0.01010       -3.12480
H        -23.59210       -2.54580        1.64460
H        -24.71640       -0.35660        1.66450
H        -24.05920        1.35370       -0.03570
H        -22.28330        0.77680       -1.66010
C        -18.84780       -7.14070       -0.26230
C        -19.41510       -5.89960        0.02700
N        -20.55660       -5.46180       -0.49310
C        -19.59630       -7.99370       -1.08450
C        -20.76480       -7.53690       -1.65200
C        -21.20420       -6.24190       -1.37620
C        -22.34060       -5.60710       -2.02510
N        -22.59150       -4.35550       -1.59500
C        -23.59800       -3.69190       -2.15610
C        -24.39550       -4.21730       -3.15770
C        -24.14140       -5.50510       -3.60680
C        -23.09760       -6.20690       -3.03070
H        -18.91140       -5.21340        0.69060
H        -19.26690       -9.00250       -1.27240
H        -21.32970       -8.18060       -2.30470
H        -23.78970       -2.69810       -1.78660
H        -25.19890       -3.63020       -3.57080
H        -24.74210       -5.95050       -4.38350
H        -22.87710       -7.20830       -3.35950
C        -18.57830       -2.25270        2.54680
C        -19.21170       -2.70420        1.38880
N        -20.37630       -3.34190        1.37580
C        -19.26520       -2.44800        3.75230
C        -20.44970       -3.15110        3.75310
C        -20.97220       -3.62110        2.54870
C        -22.16250       -4.44990        2.43730
N        -22.54470       -4.69440        1.16900
C        -23.60960       -5.46680        0.97590
C        -24.34150       -6.03040        2.00640
C        -23.95180       -5.78420        3.31500
C        -22.84440       -4.98330        3.53010
H        -18.74980       -2.55860        0.42450
H        -18.88000       -2.04710        4.67540
H        -20.97020       -3.32250        4.68020
H        -23.90310       -5.64170       -0.04590
H        -25.19800       -6.64540        1.78550
H        -24.49680       -6.20490        4.14460
H        -22.51410       -4.77890        4.53450
Zn        -6.12890       -4.20360       -0.54970
C         -9.35550       -1.53520       -2.12940
C         -9.07450       -0.38010       -1.38540
C         -7.95950       -0.34310       -0.57460
C         -7.14220       -1.47230       -0.48410
C         -5.94380       -1.48550        0.32590
N         -5.24180       -2.54130        0.42140
C         -4.01830       -2.53470        1.15810
C         -2.82470       -2.77660        0.20250
N         -7.42870       -2.59580       -1.16050
C         -8.47710       -2.61620       -1.95730
H         -9.72580        0.47780       -1.44160
H         -7.71620        0.54480       -0.01210
H         -5.67260       -0.55860        0.83390
H         -4.05480       -3.35010        1.88390
H         -3.86130       -1.58730        1.68670
H         -2.77650       -1.94810       -0.50540
H         -1.91010       -2.75870        0.80940
H         -8.62680       -3.53090       -2.51180
C         -9.05300       -7.24180       -2.12360
C         -8.32730       -7.65050       -3.25420
C         -7.15850       -7.00360       -3.59200
C         -6.69090       -5.96870       -2.77890
C         -5.53330       -5.18030       -3.13900
N         -5.10840       -4.26490       -2.36470
C         -3.96900       -3.48070       -2.72500
C         -2.72410       -3.96960       -1.94440
N         -7.32950       -5.63210       -1.64590
C         -8.46240       -6.23500       -1.34310
H         -8.67190       -8.47380       -3.85860
H         -6.60460       -7.29260       -4.47130
H         -5.07810       -5.37780       -4.11090
H         -4.17500       -2.44510       -2.44870
H         -3.75050       -3.54020       -3.79670
H         -2.47640       -4.97560       -2.28700
H         -1.88840       -3.30840       -2.20350
H         -8.94470       -5.88660       -0.44080
C         -8.95870       -3.99710        2.96960
C         -8.20160       -4.75400        3.87780
C         -7.06690       -5.40640        3.44890
C         -6.65650       -5.26370        2.12150
C         -5.46720       -5.91960        1.62770
N         -5.02670       -5.67600        0.45980
C         -3.80050       -6.26540        0.02110
C         -2.65630       -5.22780        0.15970
N         -7.34450       -4.50260        1.25530
C         -8.45510       -3.91840        1.66140
H         -8.49000       -4.81790        4.91430
H         -6.48530       -6.00480        4.13250
H         -4.97430       -6.62570        2.29800
H         -3.90720       -6.53900       -1.02970
H         -3.53650       -7.15210        0.60740
H         -2.51080       -5.01450        1.21990
H         -1.73870       -5.69380       -0.21990
H         -8.99150       -3.36220        0.90500
C        -10.47860       -1.60350       -3.05700
C        -10.95720       -0.43970       -3.67490
C        -11.98430       -0.51510       -4.57670
C        -11.08220       -2.81400       -3.39630
C        -12.13770       -2.91960       -4.29430
C        -12.61870       -1.73540       -4.88020
N        -13.57810       -1.57980       -5.85590
N        -14.75810       -1.85970       -5.86480
C        -15.45500       -2.65820       -4.98440
C        -15.08810       -4.01170       -4.88040
C        -13.82200       -4.50880       -5.50830
C        -12.59910       -4.32390       -4.60110
C        -15.95540       -4.86850       -4.21900
C        -17.12930       -4.41650       -3.65020
C        -17.48710       -3.06570       -3.73080
C        -16.64330       -2.20070       -4.42050
H        -10.48660        0.51290       -3.49390
H        -12.34120        0.37270       -5.07470
H        -10.74200       -3.72530       -2.92310
H        -13.92400       -5.57650       -5.70910
H        -13.64370       -4.01020       -6.46360
H        -12.79160       -4.83150       -3.64970
H        -11.75850       -4.84000       -5.07540
H        -15.70420       -5.91720       -4.15490
H        -17.78550       -5.12990       -3.17620
H        -16.86770       -1.14960       -4.50580
C        -10.18130       -3.31920        3.38730
C        -10.87220       -3.74640        4.53220
C        -11.94130       -3.03370        5.00000
C        -10.68700       -2.21030        2.70900
C        -11.80640       -1.49930        3.12850
C        -12.42610       -1.89650        4.32550
N        -13.36030       -1.21100        5.06280
N        -14.52030       -0.93100        4.85490
C        -15.20410       -1.04220        3.66180
C        -14.74990       -0.31030        2.55100
C        -13.46810        0.46670        2.62530
C        -12.21060       -0.33320        2.25830
C        -15.57560       -0.25990        1.43590
C        -16.80170       -0.89750        1.40590
C        -17.26290       -1.60560        2.52000
C        -16.44700       -1.66670        3.64480
H        -10.56800       -4.63360        5.06280
H        -12.44450       -3.33490        5.90580
H        -10.18290       -1.85460        1.82080
H        -13.34420        0.88630        3.62630
H        -13.53160        1.30310        1.92670
H        -11.37430        0.37200        2.24260
H        -12.32980       -0.71460        1.23780
H        -15.25480        0.30910        0.57550
H        -17.42320       -0.79860        0.52910
H        -16.74090       -2.22310        4.52040
C        -10.34310       -7.84160       -1.79750
C        -11.09930       -8.47210       -2.79870
C        -12.25070       -9.13640       -2.47910
C        -10.86570       -7.84070       -0.50460
C        -12.06330       -8.45930       -0.15920
C        -12.75400       -9.16060       -1.16290
N        -13.77990      -10.06000       -1.01670
N        -14.92940       -9.96030       -0.64890
C        -15.53460       -8.88900       -0.02860
C        -15.02710       -8.43960        1.20330
C        -13.76180       -9.02100        1.76270
C        -12.47150       -8.33720        1.28960
C        -15.79170       -7.52520        1.91600
C        -17.01250       -7.07220        1.45170
C        -17.53200       -7.54540        0.24280
C        -16.77450       -8.45410       -0.48840
H        -10.77940       -8.45160       -3.82770
H        -12.80670       -9.66280       -3.23960
H        -10.31310       -7.36040        0.29070
H        -13.79360       -8.92700        2.84970
H        -13.70600      -10.08680        1.52910
H        -11.65490       -8.74100        1.89490
H        -12.54340       -7.26800        1.51970
H        -15.42700       -7.17490        2.87060
H        -17.58730       -6.39070        2.06000
H        -17.11480       -8.82600       -1.44170
