# Supplementary material for: Light‐Driven Ratchet Mechanism Accelerates Regioselective Metal‐Cation Exchange in a Heterobimetallic Helicate
Source: Angew Chem Int Ed Engl. 2025 Jun 30;64(35):e202508952. doi: 10.1002/anie.202508952 (PMC12377437; doi:10.1002/anie.202508952)
Supplement: Supplementary file 2 — Supporting Information [file ANIE-64-e202508952-s001.zip › ZnFe-Z-Mesocate-1.xyz]

192
energy: -301.451276269563 gnorm: 0.000351940388 xtb: 6.6.1 (8d0f1dd)
N          2.97330       -4.00580       -0.52850
Fe        21.44700       -3.80270       -0.14200
C         18.71480       -2.56270       -3.10800
C         19.31340       -3.24120       -2.04620
N         20.39660       -2.82550       -1.40480
C         19.34600       -1.38390       -3.52630
C         20.43440       -0.91050       -2.82440
C         20.92770       -1.63670       -1.74050
C         22.00240       -1.20090       -0.86270
N         22.36470       -2.11870        0.05550
C         23.31490       -1.79180        0.92600
C         23.95010       -0.56220        0.93550
C         23.58410        0.38620       -0.00910
C         22.59360        0.06010       -0.91840
H         18.88480       -4.16140       -1.68320
H         18.99280       -0.84580       -4.39050
H         20.90580        0.01010       -3.12480
H         23.59210       -2.54580        1.64460
H         24.71640       -0.35660        1.66450
H         24.05920        1.35370       -0.03570
H         22.28330        0.77680       -1.66010
C         18.84780       -7.14070       -0.26230
C         19.41510       -5.89960        0.02700
N         20.55660       -5.46180       -0.49310
C         19.59630       -7.99370       -1.08450
C         20.76480       -7.53690       -1.65200
C         21.20420       -6.24190       -1.37620
C         22.34060       -5.60710       -2.02510
N         22.59150       -4.35550       -1.59500
C         23.59800       -3.69190       -2.15610
C         24.39550       -4.21730       -3.15770
C         24.14140       -5.50510       -3.60680
C         23.09760       -6.20690       -3.03070
H         18.91140       -5.21340        0.69060
H         19.26690       -9.00250       -1.27240
H         21.32970       -8.18060       -2.30470
H         23.78970       -2.69810       -1.78660
H         25.19890       -3.63020       -3.57080
H         24.74210       -5.95050       -4.38350
H         22.87710       -7.20830       -3.35950
C         18.57830       -2.25270        2.54680
C         19.21170       -2.70420        1.38880
N         20.37630       -3.34190        1.37580
C         19.26520       -2.44800        3.75230
C         20.44970       -3.15110        3.75310
C         20.97220       -3.62110        2.54870
C         22.16250       -4.44990        2.43730
N         22.54470       -4.69440        1.16900
C         23.60960       -5.46680        0.97590
C         24.34150       -6.03040        2.00640
C         23.95180       -5.78420        3.31500
C         22.84440       -4.98330        3.53010
H         18.74980       -2.55860        0.42450
H         18.88000       -2.04710        4.67540
H         20.97020       -3.32250        4.68020
H         23.90310       -5.64170       -0.04590
H         25.19800       -6.64540        1.78550
H         24.49680       -6.20490        4.14460
H         22.51410       -4.77890        4.53450
Zn         6.12890       -4.20360       -0.54970
C          9.35550       -1.53520       -2.12940
C          9.07450       -0.38010       -1.38540
C          7.95950       -0.34310       -0.57460
C          7.14220       -1.47230       -0.48410
C          5.94380       -1.48550        0.32590
N          5.24180       -2.54130        0.42140
C          4.01830       -2.53470        1.15810
C          2.82470       -2.77660        0.20250
N          7.42870       -2.59580       -1.16050
C          8.47710       -2.61620       -1.95730
H          9.72580        0.47780       -1.44160
H          7.71620        0.54480       -0.01210
H          5.67260       -0.55860        0.83390
H          4.05480       -3.35010        1.88390
H          3.86130       -1.58730        1.68670
H          2.77650       -1.94810       -0.50540
H          1.91010       -2.75870        0.80940
H          8.62680       -3.53090       -2.51180
C          9.05300       -7.24180       -2.12360
C          8.32730       -7.65050       -3.25420
C          7.15850       -7.00360       -3.59200
C          6.69090       -5.96870       -2.77890
C          5.53330       -5.18030       -3.13900
N          5.10840       -4.26490       -2.36470
C          3.96900       -3.48070       -2.72500
C          2.72410       -3.96960       -1.94440
N          7.32950       -5.63210       -1.64590
C          8.46240       -6.23500       -1.34310
H          8.67190       -8.47380       -3.85860
H          6.60460       -7.29260       -4.47130
H          5.07810       -5.37780       -4.11090
H          4.17500       -2.44510       -2.44870
H          3.75050       -3.54020       -3.79670
H          2.47640       -4.97560       -2.28700
H          1.88840       -3.30840       -2.20350
H          8.94470       -5.88660       -0.44080
C          8.95870       -3.99710        2.96960
C          8.20160       -4.75400        3.87780
C          7.06690       -5.40640        3.44890
C          6.65650       -5.26370        2.12150
C          5.46720       -5.91960        1.62770
N          5.02670       -5.67600        0.45980
C          3.80050       -6.26540        0.02110
C          2.65630       -5.22780        0.15970
N          7.34450       -4.50260        1.25530
C          8.45510       -3.91840        1.66140
H          8.49000       -4.81790        4.91430
H          6.48530       -6.00480        4.13250
H          4.97430       -6.62570        2.29800
H          3.90720       -6.53900       -1.02970
H          3.53650       -7.15210        0.60740
H          2.51080       -5.01450        1.21990
H          1.73870       -5.69380       -0.21990
H          8.99150       -3.36220        0.90500
C         10.47860       -1.60350       -3.05700
C         10.95720       -0.43970       -3.67490
C         11.98430       -0.51510       -4.57670
C         11.08220       -2.81400       -3.39630
C         12.13770       -2.91960       -4.29430
C         12.61870       -1.73540       -4.88020
N         13.57810       -1.57980       -5.85590
N         14.75810       -1.85970       -5.86480
C         15.45500       -2.65820       -4.98440
C         15.08810       -4.01170       -4.88040
C         13.82200       -4.50880       -5.50830
C         12.59910       -4.32390       -4.60110
C         15.95540       -4.86850       -4.21900
C         17.12930       -4.41650       -3.65020
C         17.48710       -3.06570       -3.73080
C         16.64330       -2.20070       -4.42050
H         10.48660        0.51290       -3.49390
H         12.34120        0.37270       -5.07470
H         10.74200       -3.72530       -2.92310
H         13.92400       -5.57650       -5.70910
H         13.64370       -4.01020       -6.46360
H         12.79160       -4.83150       -3.64970
H         11.75850       -4.84000       -5.07540
H         15.70420       -5.91720       -4.15490
H         17.78550       -5.12990       -3.17620
H         16.86770       -1.14960       -4.50580
C         10.18130       -3.31920        3.38730
C         10.87220       -3.74640        4.53220
C         11.94130       -3.03370        5.00000
C         10.68700       -2.21030        2.70900
C         11.80640       -1.49930        3.12850
C         12.42610       -1.89650        4.32550
N         13.36030       -1.21100        5.06280
N         14.52030       -0.93100        4.85490
C         15.20410       -1.04220        3.66180
C         14.74990       -0.31030        2.55100
C         13.46810        0.46670        2.62530
C         12.21060       -0.33320        2.25830
C         15.57560       -0.25990        1.43590
C         16.80170       -0.89750        1.40590
C         17.26290       -1.60560        2.52000
C         16.44700       -1.66670        3.64480
H         10.56800       -4.63360        5.06280
H         12.44450       -3.33490        5.90580
H         10.18290       -1.85460        1.82080
H         13.34420        0.88630        3.62630
H         13.53160        1.30310        1.92670
H         11.37430        0.37200        2.24260
H         12.32980       -0.71460        1.23780
H         15.25480        0.30910        0.57550
H         17.42320       -0.79860        0.52910
H         16.74090       -2.22310        4.52040
C         10.34310       -7.84160       -1.79750
C         11.09930       -8.47210       -2.79870
C         12.25070       -9.13640       -2.47910
C         10.86570       -7.84070       -0.50460
C         12.06330       -8.45930       -0.15920
C         12.75400       -9.16060       -1.16290
N         13.77990      -10.06000       -1.01670
N         14.92940       -9.96030       -0.64890
C         15.53460       -8.88900       -0.02860
C         15.02710       -8.43960        1.20330
C         13.76180       -9.02100        1.76270
C         12.47150       -8.33720        1.28960
C         15.79170       -7.52520        1.91600
C         17.01250       -7.07220        1.45170
C         17.53200       -7.54540        0.24280
C         16.77450       -8.45410       -0.48840
H         10.77940       -8.45160       -3.82770
H         12.80670       -9.66280       -3.23960
H         10.31310       -7.36040        0.29070
H         13.79360       -8.92700        2.84970
H         13.70600      -10.08680        1.52910
H         11.65490       -8.74100        1.89490
H         12.54340       -7.26800        1.51970
H         15.42700       -7.17490        2.87060
H         17.58730       -6.39070        2.06000
H         17.11480       -8.82600       -1.44170
