# Supplementary material for: Light‐Driven Ratchet Mechanism Accelerates Regioselective Metal‐Cation Exchange in a Heterobimetallic Helicate
Source: Angew Chem Int Ed Engl. 2025 Jun 30;64(35):e202508952. doi: 10.1002/anie.202508952 (PMC12377437; doi:10.1002/anie.202508952)
Supplement: Supplementary file 2 — Supporting Information [file ANIE-64-e202508952-s001.zip › ZnFe-Z-Mesocate-4 Enantiomer2.xyz]

192

N         -1.75340        0.21820        0.39740
Fe       -20.64790        0.31070        0.23810
C        -17.74550        3.28020       -0.52170
C        -18.53400        2.13270       -0.59060
N        -19.59780        1.90810        0.16740
C        -18.13030        4.25750        0.40100
C        -19.25390        4.04670        1.17430
C        -19.97460        2.85940        1.04290
C        -21.15830        2.51400        1.81560
N        -21.66170        1.29960        1.52640
C        -22.75550        0.90070        2.16880
C        -23.40000        1.66850        3.12230
C        -22.88450        2.92020        3.42970
C        -21.74870        3.34680        2.76490
H        -18.28550        1.36620       -1.30560
H        -17.55090        5.15900        0.51950
H        -19.56310        4.79620        1.88310
H        -23.13890       -0.07120        1.90160
H        -24.28580        1.29520        3.60890
H        -23.35960        3.54850        4.16580
H        -21.33090        4.31600        2.97890
C        -17.76620       -1.89170       -1.92260
C        -18.55490       -1.36120       -0.90290
N        -19.60380       -0.57510       -1.09860
C        -18.13580       -1.58080       -3.23470
C        -19.24420       -0.78710       -3.45060
C        -19.96460       -0.28970       -2.36420
C        -21.12880        0.57770       -2.46410
N        -21.63050        0.95440       -1.27320
C        -22.70460        1.73820       -1.26030
C        -23.33100        2.18860       -2.40880
C        -22.81820        1.80690       -3.64100
C        -21.70230        0.98960       -3.66610
H        -18.31840       -1.59790        0.12110
H        -17.55600       -1.94230       -4.06860
H        -19.54110       -0.54650       -4.45740
H        -23.08670        2.00910       -0.28900
H        -24.20120        2.81990       -2.33800
H        -23.28010        2.13540       -4.55810
H        -21.28700        0.67310       -4.60800
C        -17.81400       -0.53750        3.24920
C        -18.58250        0.10490        2.27950
N        -19.63720       -0.43200        1.68280
C        -18.21150       -1.82560        3.62000
C        -19.32730       -2.38160        3.02760
C        -20.02650       -1.66610        2.05530
C        -21.19750       -2.15520        1.34310
N        -21.67380       -1.29520        0.42380
C        -22.75400       -1.64540       -0.26820
C        -23.41070       -2.85060       -0.09420
C        -22.92350       -3.74490        0.84910
C        -21.80210       -3.38930        1.57710
H        -18.32460        1.10810        1.98350
H        -17.64740       -2.38570        4.34830
H        -19.64600       -3.37050        3.31100
H        -23.11580       -0.92630       -0.98570
H        -24.28440       -3.08000       -0.68140
H        -23.40930       -4.69300        1.01510
H        -21.40660       -4.06100        2.32020
Zn        -4.52220        0.22860        0.38410
C         -8.06270        2.58130       -1.25630
C         -7.73350        3.85570       -0.78210
C         -6.50770        4.05600       -0.17870
C         -5.63950        2.97390       -0.01680
C         -4.39710        3.10000        0.71840
N         -3.72320        2.06690        1.01160
C         -2.47260        2.16800        1.69620
C         -1.38010        1.56410        0.79690
N         -5.92900        1.75860       -0.50700
C         -7.07910        1.58820       -1.12530
H         -8.43750        4.66910       -0.86130
H         -6.23200        5.02900        0.19680
H         -4.09090        4.10320        1.01900
H         -2.54630        1.58300        2.61640
H         -2.21620        3.20330        1.94560
H         -1.28860        2.18780       -0.09360
H         -0.42170        1.59360        1.32960
H         -7.25180        0.61440       -1.55740
C         -8.09050       -2.32630       -0.85280
C         -7.75330       -2.56230       -2.18990
C         -6.51840       -2.15770       -2.65680
C         -5.64840       -1.48420       -1.79630
C         -4.39720       -0.92470       -2.26690
N         -3.72010       -0.15830       -1.51760
C         -2.46300        0.37230       -1.94330
C         -1.37790       -0.11250       -0.96640
N         -5.94510       -1.29380       -0.50140
C         -7.10470       -1.72770       -0.05240
H         -8.45810       -3.03070       -2.85880
H         -6.23670       -2.32640       -3.68430
H         -4.08780       -1.17180       -3.28370
H         -2.52750        1.46240       -1.89850
H         -2.20560        0.06700       -2.96340
H         -1.29460       -1.19630       -1.06040
H         -0.41500        0.32630       -1.25520
H         -7.28410       -1.60950        1.00530
C         -8.10190        0.46500        3.19170
C         -7.78360       -0.58490        4.06000
C         -6.55440       -1.20430        3.94960
C         -5.67160       -0.79900        2.94600
C         -4.42580       -1.49800        2.70280
N         -3.73930       -1.23530        1.66970
C         -2.48660       -1.88020        1.42920
C         -1.39180       -0.80110        1.36710
N         -5.95030        0.23550        2.13790
C         -7.10390        0.85390        2.28390
H         -8.49850       -0.92760        4.79140
H         -6.28730       -2.01720        4.60650
H         -4.12850       -2.26040        3.42460
H         -2.55050       -2.38520        0.46200
H         -2.23980       -2.61380        2.20420
H         -1.30980       -0.34190        2.35340
H         -0.43170       -1.27880        1.13640
H         -7.26750        1.71730        1.65740
C         -9.37220        2.25340       -1.81370
C         -9.90750        0.96990       -1.64080
C        -11.14010        0.66710       -2.15120
C        -10.13580        3.18750       -2.50560
C        -11.39720        2.91200       -3.02680
C        -11.91980        1.62090       -2.83520
N        -13.05640        1.03860       -3.36030
N        -14.23920        1.30070       -3.23860
C        -14.80060        2.44660       -2.70790
C        -14.48900        3.69620       -3.27090
C        -13.45120        3.81580       -4.34550
C        -12.03670        4.03360       -3.80080
C        -15.22630        4.79660       -2.85500
C        -16.24790        4.68000       -1.93320
C        -16.59230        3.42920       -1.41330
C        -15.85880        2.31800       -1.81090
H         -9.36310        0.21210       -1.09950
H        -11.55410       -0.32180       -2.02090
H         -9.73100        4.17400       -2.67720
H        -13.69630        4.67500       -4.97140
H        -13.45860        2.92910       -4.98440
H        -12.04380        4.92160       -3.16160
H        -11.38450        4.25810       -4.64990
H        -15.00070        5.76470       -3.27620
H        -16.81480        5.55470       -1.65760
H        -16.06470        1.33790       -1.40560
C         -9.41400        1.10590        3.16660
C         -9.92870        1.60670        1.96310
C        -11.16500        2.19190        1.93750
C        -10.20160        1.22170        4.30710
C        -11.46750        1.80160        4.30970
C        -11.96920        2.29020        3.09050
N        -13.10450        3.03250        2.83350
N        -14.28970        2.79320        2.97640
C        -14.86540        1.75680        3.68610
C        -14.57840        1.60950        5.05420
C        -13.55000        2.47290        5.71990
C        -12.13510        1.89080        5.65600
C        -15.33200        0.69700        5.78010
C        -16.34690       -0.03480        5.19590
C        -16.66760        0.15090        3.84820
C        -15.91680        1.05240        3.10340
H         -9.36540        1.53060        1.04630
H        -11.56290        2.58050        1.01170
H         -9.81360        0.87060        5.25190
H        -13.81340        2.57700        6.77330
H        -13.54800        3.47330        5.27960
H        -11.49480        2.50270        6.29820
H        -12.15310        0.88620        6.08940
H        -15.12510        0.56970        6.83200
H        -16.92720       -0.71240        5.80120
H        -16.10400        1.19940        2.04950
C         -9.41000       -2.62260       -0.30110
C         -9.94170       -1.81970        0.71700
C        -11.18480       -2.08690        1.22180
C        -10.18750       -3.67650       -0.76920
C        -11.45950       -3.96640       -0.28270
C        -11.97880       -3.14280        0.73160
N        -13.12660       -3.28300        1.48620
N        -14.30670       -3.29060        1.18610
C        -14.85820       -3.40190       -0.07610
C        -14.55700       -4.52320       -0.86820
C        -13.53800       -5.52710       -0.42060
C        -12.11420       -5.18790       -0.87060
C        -15.28740       -4.70850       -2.03420
C        -16.29320       -3.83890       -2.40720
C        -16.62840       -2.75390       -1.59240
C        -15.90110       -2.54710       -0.42650
H         -9.38630       -0.98140        1.10700
H        -11.59600       -1.47040        2.00740
H         -9.78620       -4.32760       -1.53180
H        -13.79410       -6.49690       -0.84930
H        -13.55670       -5.63150        0.66720
H        -11.47770       -6.04550       -0.63380
H        -12.11060       -5.08000       -1.95940
H        -15.06930       -5.56400       -2.65550
H        -16.85560       -4.03380       -3.30610
H        -16.09980       -1.69950        0.21350
