# Supplementary material for: Light‐Driven Ratchet Mechanism Accelerates Regioselective Metal‐Cation Exchange in a Heterobimetallic Helicate
Source: Angew Chem Int Ed Engl. 2025 Jun 30;64(35):e202508952. doi: 10.1002/anie.202508952 (PMC12377437; doi:10.1002/anie.202508952)
Supplement: Supplementary file 2 — Supporting Information [file ANIE-64-e202508952-s001.zip › ZnFe-Z-Mesocate-4.xyz]

192
 energy: -301.478993268908 gnorm: 0.000249276726 xtb: 6.6.1 (8d0f1dd)
N            1.75343420656594        0.21823850496572        0.39737982907570
Fe          20.64792232048147        0.31066446987051        0.23813160622264
C           17.74545437619296        3.28018136017167       -0.52170647857948
C           18.53404235101875        2.13269910141396       -0.59057922816139
N           19.59776216954939        1.90809480404198        0.16737962327257
C           18.13027374296628        4.25754707289551        0.40102806445422
C           19.25392411960175        4.04673604165355        1.17428786271957
C           19.97457738534959        2.85936438731425        1.04288729416253
C           21.15825283860636        2.51398873955389        1.81562323133972
N           21.66172709667433        1.29958878952973        1.52640986356032
C           22.75553216690947        0.90068962707697        2.16875065416194
C           23.39997598468575        1.66853993987393        3.12227031931252
C           22.88446896278219        2.92024196902289        3.42967366835255
C           21.74869359238823        3.34676641769036        2.76492880121235
H           18.28546919163832        1.36617192825005       -1.30562823010852
H           17.55085495364708        5.15895156558931        0.51949294305751
H           19.56312510242318        4.79623714280527        1.88305950496191
H           23.13888745725875       -0.07119097763110        1.90160702935800
H           24.28576068984351        1.29515583616636        3.60889327812554
H           23.35957560427757        3.54851929204804        4.16584234068983
H           21.33088840047337        4.31601495271410        2.97891247402028
C           17.76620587545077       -1.89169935928152       -1.92262960916607
C           18.55491292755064       -1.36121623676327       -0.90290816097602
N           19.60379678610579       -0.57508627936472       -1.09864171239246
C           18.13583725052224       -1.58082476403897       -3.23465260741125
C           19.24423115453495       -0.78713353446154       -3.45056928309496
C           19.96463221532844       -0.28971708526591       -2.36424160081950
C           21.12877556946585        0.57769541809179       -2.46410095001073
N           21.63049266247657        0.95444910065636       -1.27322843255945
C           22.70462897536140        1.73817394471400       -1.26033928329117
C           23.33099683788903        2.18859129499539       -2.40876778956430
C           22.81817904713799        1.80688520879207       -3.64098457020451
C           21.70229565617906        0.98957369184187       -3.66608035596936
H           18.31837759159400       -1.59792315000419        0.12107498034987
H           17.55600238649079       -1.94231651938873       -4.06856747844236
H           19.54113869088410       -0.54651813790818       -4.45738029024916
H           23.08669830951544        2.00913277503990       -0.28899049030776
H           24.20119120083353        2.81993783938898       -2.33802679043751
H           23.28011533978862        2.13544450301200       -4.55808363650528
H           21.28701085414580        0.67308573357194       -4.60797591335117
C           17.81399128998063       -0.53745563380274        3.24919693976567
C           18.58251269930392        0.10485064498103        2.27949476615877
N           19.63718401737823       -0.43201788858051        1.68284337100483
C           18.21152175431357       -1.82559398507109        3.62003182847786
C           19.32725824590154       -2.38163347950541        3.02764713406191
C           20.02652209184072       -1.66613662007388        2.05526921725158
C           21.19749005798511       -2.15523145813021        1.34309642300672
N           21.67384577319736       -1.29515832953845        0.42380854356516
C           22.75396957040451       -1.64539819592407       -0.26817826206711
C           23.41073943698131       -2.85057948184905       -0.09416208912157
C           22.92348402956651       -3.74489283004581        0.84911784238086
C           21.80208817314215       -3.38934679169514        1.57705827593786
H           18.32458379425552        1.10812380312386        1.98347537732885
H           17.64744517615904       -2.38565264642424        4.34833832963051
H           19.64599038912514       -3.37047691928674        3.31104906457051
H           23.11583107692038       -0.92626491306350       -0.98566830349190
H           24.28443986022002       -3.08000974149577       -0.68140479967066
H           23.40925023223999       -4.69299569413915        1.01505494813578
H           21.40659807224566       -4.06097528918722        2.32021836621637
Zn           4.52222106470792        0.22863834837503        0.38408960759273
C            8.06273143052788        2.58133351297961       -1.25633150923829
C            7.73346431236022        3.85565998495003       -0.78210763814429
C            6.50767875488799        4.05603671631911       -0.17866633053489
C            5.63946591897628        2.97390858519054       -0.01679939349834
C            4.39705081362736        3.09998367958399        0.71841087156467
N            3.72317155193058        2.06685542462367        1.01161769172890
C            2.47255442813328        2.16795771722682        1.69616129450018
C            1.38010555495813        1.56407115944794        0.79687296802795
N            5.92895603079825        1.75864918091803       -0.50700894704237
C            7.07911403201676        1.58824219219714       -1.12533953560468
H            8.43745510581350        4.66906577907717       -0.86125673192341
H            6.23203947349699        5.02899204207798        0.19677720785848
H            4.09086663096693        4.10318234974702        1.01895692535015
H            2.54633432340107        1.58302163065203        2.61642359244995
H            2.21624441572261        3.20331177990052        1.94556566494213
H            1.28859967818721        2.18781541726199       -0.09360512654058
H            0.42170773380805        1.59359981747510        1.32956507902918
H            7.25179512798753        0.61438384437674       -1.55737209151618
C            8.09054115636839       -2.32631069348822       -0.85284179938317
C            7.75334072329823       -2.56230223888414       -2.18994523710361
C            6.51839841040646       -2.15768596030468       -2.65682515223575
C            5.64838295673028       -1.48415584689903       -1.79628949072088
C            4.39716658066124       -0.92473906977787       -2.26693110462967
N            3.72006884027528       -0.15825348302240       -1.51757784345658
C            2.46297774135806        0.37228160144410       -1.94334975639496
C            1.37793906290160       -0.11253424436886       -0.96637946505049
N            5.94511136055368       -1.29384613655342       -0.50141057478174
C            7.10465513240665       -1.72766764404446       -0.05237197138832
H            8.45809204855243       -3.03068655105969       -2.85883519899988
H            6.23674935147640       -2.32636227175500       -3.68434288971333
H            4.08775965633178       -1.17177313306891       -3.28367120459174
H            2.52747580456324        1.46238521385657       -1.89853439550805
H            2.20564362849128        0.06704014082099       -2.96339438088512
H            1.29455050644416       -1.19630414667727       -1.06043846843212
H            0.41504211134733        0.32626003254832       -1.25521263642506
H            7.28409451517087       -1.60946400912950        1.00529736890344
C            8.10185412252781        0.46502277546899        3.19169780512637
C            7.78361117771094       -0.58493032835105        4.05996784175069
C            6.55444562128685       -1.20428779889502        3.94962730154530
C            5.67156855261211       -0.79900585115518        2.94598056395511
C            4.42575237094355       -1.49803970217887        2.70282277595247
N            3.73934867609686       -1.23534631409863        1.66970113976014
C            2.48659779537007       -1.88016554573031        1.42916602108881
C            1.39183019469112       -0.80112287230624        1.36712454126769
N            5.95032912233130        0.23550867242612        2.13787964996688
C            7.10389808111181        0.85387371029525        2.28389207603673
H            8.49845099210524       -0.92763453032649        4.79139555804048
H            6.28730670715270       -2.01716949981214        4.60645766375101
H            4.12848565418971       -2.26039329891673        3.42457889098001
H            2.55046433923185       -2.38515778684972        0.46198852859952
H            2.23977109275259       -2.61379248758622        2.20422597105119
H            1.30978631144103       -0.34188373552113        2.35338553108488
H            0.43172818216469       -1.27875693175103        1.13639625663614
H            7.26754979873972        1.71734219641935        1.65735991042583
C            9.37224947856357        2.25335627681864       -1.81367539252096
C            9.90747182538624        0.96986363831551       -1.64075470098187
C           11.14007933587982        0.66712764990679       -2.15116938632115
C           10.13577381045542        3.18748786747403       -2.50555392164386
C           11.39721940512999        2.91196120151322       -3.02680622082291
C           11.91981429046597        1.62091643313368       -2.83518903863312
N           13.05639032098811        1.03860494989751       -3.36030703383057
N           14.23920484224246        1.30073642774570       -3.23863487597835
C           14.80059368742173        2.44661985119126       -2.70785343191899
C           14.48902300544412        3.69621236229554       -3.27091403771207
C           13.45115459662131        3.81584881142026       -4.34554471564439
C           12.03669142994464        4.03361401996826       -3.80079691384070
C           15.22626321757108        4.79664415622542       -2.85502458874084
C           16.24789298071003        4.68001685427369       -1.93324299221424
C           16.59233883094425        3.42921139867182       -1.41331547529188
C           15.85879919527879        2.31795763561963       -1.81094172226360
H            9.36311192175225        0.21212185731150       -1.09953909626084
H           11.55409277768199       -0.32180556762329       -2.02092736594175
H            9.73096657514270        4.17398975538292       -2.67719793477138
H           13.69633025373272        4.67501041849043       -4.97137711793361
H           13.45858309559114        2.92905280402356       -4.98435293617690
H           12.04377594098997        4.92162953293639       -3.16156522106332
H           11.38445747131023        4.25813722069622       -4.64988285244033
H           15.00066025719095        5.76470070642035       -3.27619577871268
H           16.81479466307807        5.55468779799724       -1.65756356055341
H           16.06472886397279        1.33787495163256       -1.40559079348791
C            9.41395455543124        1.10594604589438        3.16656545796684
C            9.92872478405777        1.60674133257440        1.96307728335467
C           11.16495304568900        2.19193585812506        1.93747568384066
C           10.20159066387961        1.22170325856335        4.30707380650061
C           11.46748835101337        1.80163390837705        4.30974514702375
C           11.96920729670967        2.29020209349832        3.09054431932666
N           13.10447021330729        3.03245472782555        2.83348863174923
N           14.28972380640945        2.79318344475228        2.97638084343914
C           14.86541020032477        1.75682988466744        3.68614811266019
C           14.57840145175119        1.60952730798072        5.05423675411381
C           13.54996458110008        2.47294721325200        5.71987178052804
C           12.13505393515674        1.89081874751943        5.65602254135582
C           15.33200936019676        0.69700468005257        5.78014523404144
C           16.34686590004322       -0.03480696941277        5.19585470581468
C           16.66755808136476        0.15090749807663        3.84815236763723
C           15.91681255282485        1.05238001577892        3.10338953180026
H            9.36544924171779        1.53062389351325        1.04632839672964
H           11.56292346481150        2.58050326183134        1.01174692496761
H            9.81363080348937        0.87057770210018        5.25188384370150
H           13.81336071009212        2.57698356044322        6.77331372282210
H           13.54795455139365        3.47331611731301        5.27959417813761
H           11.49481215827685        2.50269363184894        6.29816604905324
H           12.15310487169819        0.88622099592948        6.08938347299032
H           15.12508041123831        0.56973981733306        6.83200416754642
H           16.92721956551663       -0.71242041852200        5.80120021798298
H           16.10400874657502        1.19936119100285        2.04951660425243
C            9.40999948864625       -2.62259548729613       -0.30105626188555
C            9.94169331087140       -1.81970546042660        0.71702863938243
C           11.18477783856480       -2.08692841015437        1.22182488115136
C           10.18745831357077       -3.67651182618359       -0.76922983789242
C           11.45952250398625       -3.96644486248350       -0.28266913219945
C           11.97881848172874       -3.14282641625167        0.73160884047241
N           13.12662794838309       -3.28303596488802        1.48620875152073
N           14.30669881806983       -3.29055793615557        1.18611529409802
C           14.85823589064561       -3.40186943654209       -0.07606166049171
C           14.55695889904468       -4.52323698246905       -0.86816734729309
C           13.53802948729409       -5.52707738981084       -0.42055380544066
C           12.11418929444024       -5.18786490693927       -0.87055996164446
C           15.28739252931696       -4.70853333362295       -2.03419670162161
C           16.29318504680939       -3.83887478900394       -2.40715697155177
C           16.62838488804500       -2.75385525731799       -1.59240539412608
C           15.90112502320564       -2.54709009868789       -0.42645156082569
H            9.38628682300594       -0.98139291410033        1.10703775597944
H           11.59604182190293       -1.47044322255101        2.00742978141048
H            9.78615584219770       -4.32762745339629       -1.53180110207942
H           13.79412452148081       -6.49689316794377       -0.84927659710063
H           13.55669837139640       -5.63152381531028        0.66724909416205
H           11.47765803401790       -6.04549797054272       -0.63384587864301
H           12.11064682826558       -5.08001507195055       -1.95941686683370
H           15.06930933744481       -5.56398027353330       -2.65554068013265
H           16.85558774792770       -4.03383854603805       -3.30611184564178
H           16.09982498432260       -1.69954817053801        0.21346101842182
